# Supplementary material for: WeederH: an algorithm for finding conserved regulatory motifs and regions in homologous sequences
Source: BMC Bioinformatics. 2007 Feb 7;8:46. doi: 10.1186/1471-2105-8-46 (PMC1803799; doi:10.1186/1471-2105-8-46)
Supplement: Additional file 1 — Orthologous sequence sets. Orthologous sequence sets taken from the ABS database used for testing the algorithm. [file 1471-2105-8-46-S1.gz]

Archive with 99 entries (99 files):
- ABS-1.mr.fasta
- ABS-10.hr.fasta
- ABS-11.hr.fasta
- ABS-12.hmr.fasta
- ABS-13.hr.fasta
- ABS-14.hr.fasta
- ABS-15.hm.fasta
- ABS-16.hm.fasta
- ABS-17.mh.fasta
- ABS-18.hm.fasta
- ABS-19.hm.fasta
- ABS-2.hm.fasta
- ABS-20.hm.fasta
- ABS-21.hm.fasta
- ABS-22.hm.fasta
- ABS-23.hm.fasta
- ABS-24.mh.fasta
- ABS-25.mr.fasta
- ABS-26.hr.fasta
- ABS-27.hm.fasta
- ABS-28.hm.fasta
- ABS-29.hm.fasta
- ABS-3.mh.fasta
- ABS-30.hm.fasta
- ABS-31.hm.fasta
- ABS-32.hr.fasta
- ABS-33.hm.fasta
- ABS-34.hm.fasta
- ABS-35.hr.fasta
- ABS-36.hmr.fasta
- ABS-37.hm.fasta
- ABS-38.hm.fasta
- ABS-39.hr.fasta
- ABS-4.hmr.fasta
- ABS-40.mr.fasta
- ABS-41.hm.fasta
- ABS-42.hr.fasta
- ABS-43.hm.fasta
- ABS-44.mr.fasta
- ABS-45.hm.fasta
- ABS-46.hr.fasta
- ABS-47.mr.fasta
- ABS-48.hm.fasta
- ABS-49.hm.fasta
- ABS-5.hr.fasta
- ABS-50.hr.fasta
- ABS-51.hm.fasta
- ABS-52.hmr.fasta
- ABS-53.hm.fasta
- ABS-54.hm.fasta
- ABS-55.hr.fasta
- ABS-56.hm.fasta
- ABS-57.hm.fasta
- ABS-58.hm.fasta
- ABS-59.hm.fasta
- ABS-6.hm.fasta
- ABS-60.hm.fasta
- ABS-61.hm.fasta
- ABS-62.hm.fasta
- ABS-63.hm.fasta
- ABS-64.hm.fasta
- ABS-65.hm.fasta
- ABS-66.hm.fasta
- ABS-67.hm.fasta
- ABS-68.hm.fasta
- ABS-69.mr.fasta
- ABS-7.hm.fasta
- ABS-70.hm.fasta
- ABS-71.hmr.fasta
- ABS-72.hm.fasta
- ABS-73.rm.fasta
- ABS-74.hm.fasta
- ABS-75.hm.fasta
- ABS-76.hm.fasta
- ABS-77.hm.fasta
- ABS-78.hm.fasta
- ABS-79.hr.fasta
- ABS-8.hm.fasta
- ABS-80.hm.fasta
- ABS-81.hm.fasta
- ABS-82.hm.fasta
- ABS-83.hr.fasta
- ABS-84.hm.fasta
- ABS-85.hm.fasta
- ABS-86.hm.fasta
- ABS-87.hmr.fasta
- ABS-88.hm.fasta
- ABS-89.mr.fasta
- ABS-9.hm.fasta
- ABS-90.hm.fasta
- ABS-91.hm.fasta
- ABS-92.mr.fasta
- ABS-93.hm.fasta
- ABS-94.hmr.fasta
- ABS-95.hm.fasta
- ABS-96.hm.fasta
- ABS-97.hr.fasta
- ABS-98.hm.fasta
- ABS-99.hr.fasta
