# Supplementary material for: WeederH: an algorithm for finding conserved regulatory motifs and regions in homologous sequences
Source: BMC Bioinformatics. 2007 Feb 7;8:46. doi: 10.1186/1471-2105-8-46 (PMC1803799; doi:10.1186/1471-2105-8-46)
Supplement: Additional file 1 — Orthologous sequence sets. Orthologous sequence sets taken from the ABS database used for testing the algorithm. [file 1471-2105-8-46-S1.gz › ABS-12.hmr.fasta]

>extracted25
CTTAGGGACAAGTCATCTCTCTGAATTTTTTGTACTTTGAGAGTATTTGT
TATATTTGCAAGATGAAGAGTCTGAATTGGTCAGACAATGTCTTGTGTGC
CTGGCATATGATAGGCATTTAATAGTTTTAAAGAATTAATGTATTTAGAT
GAATTGCATACCAAATCTGCTGTCTTTTCTTTATGGCTTCATTAACTTAA
TTTGAGAGAAATTAATTATTCTGCAACTTAGGGACAAGTCATCTCTTTGA
ATATTCTGTAGTTTGAGGAGAATATTTGTTATATTTGCAAAATAAAATAA
GTTTGCAAGTTTTTTTTTTCTGCCCCAAAGAGCTCTGTGTCCTTGAACAT
AAAATACAAATAACCGCTATGCTGTTAATTATTGGCAAATGTCCCATTTT
CAACCTAAGGAAATACCATAAAGTAACAGATATACCAACAAAAGGTTACT
AGTTAACAGGCATTGCCTGAAAAGAGTATAAAAGAATTTCAGCATGATTT
>extracted26
GATGCGATACACTAAATAAAATAAAATATACTTGACCGATGGTTTTGAGC
GAAATAATAACTGGATAATCAAGAAATATATCCACTAATGAATAGCCTGA
ACTACTGAAACAATTTGTTCAGTGCCTAGCATATGGTGTGCATTTTATTA
TTTCTTTCAAAAAGAATGTATTTGGAGTTACATAGTAAGTCTGCTACCTT
TTCTTTATGGCTATATCTATGTCTTATGTTGAGATGAATGAATTATTCTT
CAGGGGAAATAATCTATTTGAACAGTTTAGATGGTGAAGAACATTTGCAG
CATTTGCAAGATTTTTTTCCACTCTGAAGTGGTCTTTGTCCTTGAACATA
GGATACAAGTGACCCCTGCTCTGTTAATTATTGGCAAATTGCCTAACTTC
AACGTAAGGAAATAGAGTCATATGTTTGCTCACTGAAGGTTACTAGTTAA
CAGGCATCCCTTAAACAGGATATAAAAGGACTTCAGCAGGACTGCTCGAA
>J02816
CTAAATTAAATACACCCCCTTGACCAATGGTTTTGAGCTAAATAACAACTGGATAATTAAGAAATGCACC
CACTGATGAAGAGTCTGAATGACTCAGACATACGTTCAGCGCCTAGCAGGCAACATGCATTTTACTATTT
TTTTTAAAAAGAATTAATTCATTTAGAGCTACATAGTAAGCTTGCTATATTTTCTTTATGGCTGTATCAA
TGTTTTACATTGAAATAAATAAATCTTTCTTCAGCTTAGGAGATACTTTCTATTGGAAGAGTTTAGTTGG
CGGAGAACATTTGCAGCATTTGCAAGGTTTTGTTTTTTTTCCACTCTGAAGTGGTCTTTGTCCTTGAACA
TAAGATAGAAGTGACCCCTGTGCTGTTAATTATTGGCAAATTGCCTAACTTCAACATAAGGAAAAAAAGT
AACATGTTTGCCCACTGAAGGTTACTAGTTAACAGACATCACTTAAAAAGGATATAAAAGAACTTCAGCG
CTACTGCTCAC
