# Supplementary material for: WeederH: an algorithm for finding conserved regulatory motifs and regions in homologous sequences
Source: BMC Bioinformatics. 2007 Feb 7;8:46. doi: 10.1186/1471-2105-8-46 (PMC1803799; doi:10.1186/1471-2105-8-46)
Supplement: Additional file 1 — Orthologous sequence sets. Orthologous sequence sets taken from the ABS database used for testing the algorithm. [file 1471-2105-8-46-S1.gz › ABS-22.hm.fasta]

>Z20656
TAACAGCAGGAAGATGCTCCCAGCCTTGGGACTGTGTGAGGGATGTCAGAATGGAAAGGA
GAGGCTGGGGAACAGGGGAGGAAAGCCCATGGTTGGGAGGCGGAGGACAGGCATTTGGCC
TGCAGGAGAAGGTGACCCTCACCCATGTTTTCAGTCTCACTTCGGGGGAAAAATAACTGA
GGTAAGGGCCATGGCAGGGTGGGAGAGGCGGTGTGAGAAGGTCCTGTCTTCCCACATATC
TGCTCATCAGCCCTTTGAAGGGGAGGTAATGTGCCCTAAGGACTAAAAAAAGGCCGTGGA
GCCAGAGAGGCTGGGGCAGCAGACCTTTCTTGGGCAAATCAGGGGGCCCTGCTGTCCTCC
TGTCACCTCCAGAGCCAAAGGATCAAAGGAGGAGGAGCCAGGAGGGGAGAGAGGTGGGAG
GGAGGGTCCTCCGGAAGGACTCCAAATTTAGACAGAGGGTGGGGGAAACGGGATATAAAG
GAACTGGAGCTTTGAGGACAG
>M62404
CTTCAGGTCTGAGAGAGTAGGAGGCTCCCCTCAGCCTGAAGCTATGCAGATAGCCAGGGT
TGAAAGGGGGAAGGGAGAGCCTGGGATGGGAGCTTGTGTGTTGGAGGCAGGGGACAGATA
TTAAGCCTGGAAGAGAAGGTGACCCTTACCCAGTTGTTCAACTCACCCTTCAGATTAAAA
ATAACTGAGGTAAGGGCCTGGGTAGGGGAGGTGGTGTGAGACGCTCCTGTCTCTCCTCTA
TCTGCCCATCGGCCCTTTGGGGAGGAGGAATGTGCCCAAGGACTAAAAAAAGGCCATGGA
GCCAGAGGGGCGAGGGCAACAGACCTTTCATGGGCAAACCTTGGGGCCCTGCTGTCCTCC
TGTCACCTCCAGAGCCAAGGGATCAAAGGAGGAGGAGCCAGGACAGGAGGGAAGTGGGAG
GGAGGGTCCCAGCAGAGGACTCCAAATTTAGGCAGCAGGCATATGGGATGGGATATAAAG
GGGCTGGAGCACTGAGAGCTG
