# Supplementary material for: WeederH: an algorithm for finding conserved regulatory motifs and regions in homologous sequences
Source: BMC Bioinformatics. 2007 Feb 7;8:46. doi: 10.1186/1471-2105-8-46 (PMC1803799; doi:10.1186/1471-2105-8-46)
Supplement: Additional file 1 — Orthologous sequence sets. Orthologous sequence sets taken from the ABS database used for testing the algorithm. [file 1471-2105-8-46-S1.gz › ABS-29.hm.fasta]

>AF004877
CTATCGAGTCTTCCCTCCCTCCTTCTCTGCCCCCTCCGCTCCCGCTGGAG
CCCTCCACCCTACAAGTGGCCTACAGGGCACAGGTGAGGCGGGACTGGAC
AGCTCCTGCTTTGATCGCCGGAGATCTGCAAATTCTGCCCATGTCGGGGC
TGCAGAGCACTCCGACGTGTCCCATAGTGTTTCCAAACTTGGAAAGGGCG
GGGGAGGGCGGGAGGATGCGGAGGGCGGAGGTATGCAGACAACGAGTCAG
AGTTTCCCCTTGAAAGCCTCAAAAGTGTCCACGTCCTCAAAAAGAATGGA
ACCAATTTAAGAAGCCAGCCCCGTGGCCACGTCCCTTCCCCCATTCGCTC
CCTCCTCTGCGCCCCCGCAGGCTCCTCCCAGCTGTGGCTGCCCGGGCCCC
CAGCCCCAGCCCTCCCATTGGTGGAGGCCCTTTTGGAGGCACCCTAGGGC
CAGGGAAACTTTTGCCGTATAAATAGGGCAGATCCGGGCTTTATTATTTT
>extracted24
CCCGCAGGGCACAGAGTGAAGCGGGACTGGACAGCTCCTGCCTTTTCATC
TTCGGCCTCCAGGTCCCTCAACACCTGCCCCGCCGCCCGGAGATCTGTAA
AGAGCCCACGTAGGTGTCCTAAAGTGCTTCCAAACTTGGCAAGGGCGAGA
GAGGGCGGGTGGCTGGGGAGGGCGGAGGTATGCAGACAGGGAGTCAGAGT
TCCCCCTCGAAAGCCTCAAAAGTGTCCACGTCCTCAAAAAGAATGGAACC
AATTTAAGAAGCCCCGTAGCCACGTCCCTCCCCCCTCGGCTCCCTCCCCT
GCTCCCCCGCAGTCTCCTCCCAGCACTGAGTCCCGGGCCCCTAGCCCTAG
CCCTCCCATTGGTGGAGACGTTTTTGGAGGCACCCTCCGGCTGGGGAAAC
TTTTCCCATATAAATAAGGCAGGTCTGGGCTTTATTATTTTAGCACCACG
GCAGCAGGAGGTTTCGACTAAGTTGGAGGGAACGGTCCACGATTGCATGC
