# Supplementary material for: WeederH: an algorithm for finding conserved regulatory motifs and regions in homologous sequences
Source: BMC Bioinformatics. 2007 Feb 7;8:46. doi: 10.1186/1471-2105-8-46 (PMC1803799; doi:10.1186/1471-2105-8-46)
Supplement: Additional file 1 — Orthologous sequence sets. Orthologous sequence sets taken from the ABS database used for testing the algorithm. [file 1471-2105-8-46-S1.gz › ABS-33.hm.fasta]

>X53154
TTCCTGCCTAGAGACCCCCACCCTCAAGCCTGGCTGGTCTTTGCCTGAGACCCAAACCTCTTCGACTTCA
AGAGAATATTTAGGAACAAGGTGGTTTAGGGCCTTTCCTGGGAACAGGCCTTGACCCTTTAAGAAATGAC
CCAAAGTCTCTCCTTGACCAAAAAGGGGACCCTCAAACTAAAGGGAAGCCTCTCTTCTGCTGTCTCCCCT
GACCCCACTCCCCCCCACCCCAGGACGAGGAGATAACCAGGGCTGAAAGAGGCCGCTGGGGGCTGCAGAC
ATGCTTGCTGCCTGCCCTGGCGAAGGATTGGTAGGCTTGCCGTCACAGGACCCCCGCTGGCTGACTCAGG
GGCGCAGGCTCTTGCGGGGGAGCTGGCCTCCCGCCCCCACGGCCACGGGCCCTTTCCTGGCAGGACAGCG
GGATCTTGCAGCTGTCAGGGGAGGGGATGACGGGGGACTGATGTCAGGAGGGGATACAAATAGTGCCGAC
GGCTAGGGGGC
>Z18892
CCGGTACCTACCCTACAGGCCTACCTAGAGACTCTTTTGAAAGGATGGTAGAGACCTGTCCGGGCTTTGC
CCACAGTCGTTGGAAACCTCAGCATTTTCTAGGCAACTTGTGCGAATAAAACACTTCGGGGGTCCTTCTT
GTTCATTCCAATAACCTAAAACCTCTCCTCGGAGAAAATAGGGGGCCTCAAACAAACGAAATTCTCTAGC
CCGCTTTCCCCAGGATAAGGCAGGCATCCAAATGGAAAAAAAGGGGCCGGCCGGGGGTCTCCTGTCAGCT
CCTTGCCCTGTGAAACCCAGCAGGCCTGCCTGTCTTCTGTCCTCTTGGGGCTGTCCAGGGGCGCAGGCCT
CTTGCGGGGGAGCTGGCCTCCCCGCCCCCTCGCCTGTGGCCGCCCTTTTCCTGGCAGGACAGAGGGATCC
TGCAGCTGTCAGGGGAGGGGCGCCGGGGGGTGATGTCAGGAGGGCTACAAATAGTGCAGACAGCTAAGGG
GCTCCGTCACC
