# Supplementary material for: WeederH: an algorithm for finding conserved regulatory motifs and regions in homologous sequences
Source: BMC Bioinformatics. 2007 Feb 7;8:46. doi: 10.1186/1471-2105-8-46 (PMC1803799; doi:10.1186/1471-2105-8-46)
Supplement: Additional file 1 — Orthologous sequence sets. Orthologous sequence sets taken from the ABS database used for testing the algorithm. [file 1471-2105-8-46-S1.gz › ABS-35.hr.fasta]

>X13257
GGTTTGAAATGGGCCCACCTGCTAGTATTGTACAAACGGCTCTGCTCGCTAGGCCAGGCCTGCAGTGGCT
ACGGGCCTATCCTTCACTGGTCAGCCTGGAGCAGCTCCTCGGACCTCAGTCTGCTCATCCGTGGGTAGAG
GCGACGCAGACCCCATCCCACTGGGGACTGGGCCAGACAGCCTGTGAGGCAGTCAGCTGGTGCCTGGCCA
GAGGGTGTCTGAAAGGCCTCTTGGCTGCAGGGTGCATCTGCTTTTGGGACAGCTCTTCAGAGCCATCTCA
GAAGGGACAGCATCCGCCTGTCTACTTCAACTCCCACTGATGACGTCCATGTGTCATTAGTGCCAATTAG
AGGAGGGCAGCAGGCTGAGTGCTTGGCCTGGGGCGCAAGCTTGTGGGAGGGAAAATTGGATTCCCCGCTA
GACAAATGTGATTACCCGTGCTGCCTGGACCCACCCCATTCAGGACCAGGGCATAAATGGCCAGGTGGGA
CCAGAGAGCTC
>extracted45
GCAGGCCTCGGAGAGAGTGTCTAAACACGGACTATTTGGGGACTGTCTTT
TATTTTTAGTTTGAAACTTATCCATCCTCCAGCATTGTAAAAAAAAAAAA
AAAACAGGATCCAGGAACCCACCACTCACTGTCACTCAGGAAGGAGCCCC
TTGAACCTCAGTTGGAGCAGGTAGAGAGGCCCTGACTGCCTATGAGGCAT
TCAGCAGGGCCTGGCTGGAGGTGTCCTTGGGACCTATGTCTGCAGAGAGT
AGCTGTTTCCAACAGGCGTCAGAGATCCATTGGAGGACATGGCCATTCTG
CTTCGATTCTCTTGATGATGTCCATGCGTCATTAGTGTCAATTAGGGGAG
GATCGGAGCAAAGTGTTTGCCCCAGGGCATGGGCTGGTGGGAGAGCCACC
AGGACAATTGAATTCCCCACCAGACAAATGTGATTAGGTACAGCCTGGCC
CAACCCCACCGAACAGACATAAATGGCCCAGTGGGGCTGGGGTGCTCATC
