# Supplementary material for: WeederH: an algorithm for finding conserved regulatory motifs and regions in homologous sequences
Source: BMC Bioinformatics. 2007 Feb 7;8:46. doi: 10.1186/1471-2105-8-46 (PMC1803799; doi:10.1186/1471-2105-8-46)
Supplement: Additional file 1 — Orthologous sequence sets. Orthologous sequence sets taken from the ABS database used for testing the algorithm. [file 1471-2105-8-46-S1.gz › ABS-36.hmr.fasta]

>extracted06
ATTCAGACTGTTGGCATCATCAATACATAACTTTTGATTGAATCCCAAGG
GGAAAAAATAACTTTGGTAGACAGTGGATACATAACAAATGCATGGATTA
TTCTGGGCATTCCTTTTTATTTGGTAGAGTGAAATTTTTGGTGTTGTTGA
GAGGATAAAAAAGGCATTTAAAAGTCAATTTTGAATCCGGATTTTCTGCT
CTGTTAATAAATTCACATGAAAGTTACAGAAAGTATTGTTATGCTTTTGT
ACTGAATAGTTTTTGTGTTTAGAAGGCTTTAAAAGCAAGTACTATGTCCA
CTGTGCTATTCTGGTTTGGATATTAATCAGAACACAGTTGAGCATTGTTT
GAATTCACAGAGCTTGCCATGCTGGAAGCACAACCTTATATGTAGTGACC
ATGGACAGTCCTATTATGGGAAACCAACTTGAGAGAGAAGGCGGGTCACT
TGCTTGTGCGCAGGTCCTGGAATTTGAAATATCCGGGGGCCTCTACAGAA
>M86232
NNNNNNNNNNNNNNNNNNNNNNNNNNNNNNNNNNNNNNNNNNNNNNNNNNNNNNNNNNNN
NNNNNNNNNNCTAGGTATTTTTTGAAGTCTAGTAGAATAGAATGCCATTTTTGGTAGTGT
TGAAGAGAGGGAGAAAACAAAAACAAAAACAAAAGCAAAAGACAGTTAATAGCTAATTCT
TGATCCAGATTTTCTGTTTATTAGTTTTGGAAATTAACAAAGTTACTAAAAATATTGTGA
CAGCATTGTACTGATGAGTTTTTATATTTAGGGGACTTTGAGAGAGCAAGACTGAGTTCC
CTGTGCTATTCTGGTTTGGATGTGACTCAGAACACAGTTGAACATTATTTGAACTCACAG
AGCTTGCCATTCTGGAAGCACAGCCTTATATGTAGTGTCCATGGGCAGTCCTATTATGGG
AAAGCAACTTGAGAGAAAAGGCGGGTCACTTGCTTGTGCGCAGGTCCTGGAATTTGAAAT
ATCCAGAGGCCTCTACAGAA
>M86233
NNNNNNNNNNNNNNNNNNNNNNNNNNNNNNNNNNNNNNNNNNNNNNNNNNNNNNNNNNNN
NNNNNNNNNNNCTGGGAATTTTTTAATGTCCAGTAAAATAAAATCGGATTTTTTGGTAGT
GTTGAGAAGAGAGAAAACAACAAAACAAAACAAAAACAAAAGACAGTTAAAAGTTAATTC
TGGATCTGTATTTTCTGTTTATTCTTTTGGAAAGTAACATAAAAGTTACTAAAATATTGT
GGCAACATTGCACTAATGTGCTTTTACATTTAGGGGACTTGGAGAGCAGGACTGAGATCC
CTGTGCTATTCTAGTTTGGATGTGACTCAGGACAGAGTTGAACATTATTTGAATTCACAG
AGCTTGCCATGCTGGAAGCACAGCCTTATATGTAGTGTCCATGGGCAGTCCTATTATGGC
AAAGCAACTTGAGAGAAAAGGCGGGTCACTTGCTTGTGCGCAGGTCCTGGAATTTGAAAT
ATCCAGAGGCCCTACAGAAT
