# Supplementary material for: WeederH: an algorithm for finding conserved regulatory motifs and regions in homologous sequences
Source: BMC Bioinformatics. 2007 Feb 7;8:46. doi: 10.1186/1471-2105-8-46 (PMC1803799; doi:10.1186/1471-2105-8-46)
Supplement: Additional file 1 — Orthologous sequence sets. Orthologous sequence sets taken from the ABS database used for testing the algorithm. [file 1471-2105-8-46-S1.gz › ABS-38.hm.fasta]

>extracted36
TCATGGGTGAGGCAAGTTGAGGATGGAAGAGGTGGCTGATGGCTGGGCTG
TGGAACTGATGATCCTGAAAAGAAGAGGGGACAGTCTCTGGAAATCTAAG
CTGAGGCTGTTGGGGGCTACAGGTTGAGGGTCACGTGCAGAAGAGAGGCT
CTGTTCTGAACCTGCACTATAGAAAGGTCAGTGGGATGCGGGAGCGTCGG
GGCGGGGCGGGGCCTATGTTCCGGTGTCCCCACGCCTCCAGCAGGGGACG
CCCGGGCTGGGGGCGGGGAGTCACACCGCGCCTGGTACCATCCGGACAAA
GCCTGCGCGCGCCCCGCCCCGCCATTGGCCGTACCGCCCCGCGCCGCCGC
CCCATCCCGCCCCTCGCCGCCGGGTCCGGCGCGTTAAAGCCAATAGGAAC
CGCCGCCGTTGTTCCCGTCACGGCCGGGGCAGCCAATTGTGGCGGCGCTC
GGCGGCTCGTGGCTCTTTCGCGGCAAAAAGGATTTGGCGCGTAAAAGTGG
>extracted37
AAGCATGATGTGAACTAATGGAATAAATGGATCTTAAGACCGGAGATGTG
GCTGAAGCGAGCTTTGGAGGTGAGCCTGAAGAGGCAGTCTCTGGGCTGTA
AACTGAGGGGGTGGAGACCACAGGTTGAGAGTTTAGGGGGTCATGTGGAG
ACTGCGGGACGTGCAGAACCGAGTACGAAGTTTGTTCGCTTCGCCAGACC
CGCCACCCATCGAGTGGGCGGTGAAGGGGCGGGGCCCATTGCCCACGCCT
CCTGCAGGGCACGGCGAGAGGCAGAGGGGAGAAGGCGCCCGGCACCGCCC
GGACAAAGCCTGCGCGCGCCCCGCCCCGGGATTGGCCACCCCGCCCCTGG
TCCCACCCTCCGTCTCCTGCCCCGCACGCCGCAACCAATGCTCGCCATCG
GAGCCTCCGTCGTCACAGCCGCCCCGGCCAATGGAGGAGGCGTTCGGCGG
CGCGTGGCTCTTTCGCGGCAAAAAGGATTTGGCGCGTAAAAGTGGCCCGG
