# Supplementary material for: WeederH: an algorithm for finding conserved regulatory motifs and regions in homologous sequences
Source: BMC Bioinformatics. 2007 Feb 7;8:46. doi: 10.1186/1471-2105-8-46 (PMC1803799; doi:10.1186/1471-2105-8-46)
Supplement: Additional file 1 — Orthologous sequence sets. Orthologous sequence sets taken from the ABS database used for testing the algorithm. [file 1471-2105-8-46-S1.gz › ABS-4.hmr.fasta]

>hg18_dna range=chr1:227636465-227636964 5'pad=0 3'pad=0 revComp=TRUE strand=- repeatMasking=none
TCCCTCTTCCCGGTAGTCGCAAGTGGGAGTTTGGGGATCTGAGCAAAGAA
CCCGAAGAGGAGTTGAAATATTGGAAGTCAGCAGTCAGGCACCTTCCCGA
GCGCCCAGGGCGCTCAGAGTGGACATGGTTGGGGAGGCCTTTGGGACAGG
TGCGGTTCCCGGAGCGCAGGCGCACACATGCACCCACCGGCGAACGCGGT
GACCCTCGCCCCACCCCATCCCCTCCGGCGGGCAACTGGGTCGGGTCAGG
AGGGGCAAACCCGCTAGGGAGACACTCCATATACGGCCCGGCCCGCGTTA
CCTGGGACCGGGCCAACCCGCTCCTTCTTTGGTCAACGCAGGGGACCCGG
GCGGGGGCCCAGGCCGCGAACCGGCCGAGGGAGGGGGCTCTAGTGCCCAA
CACCCAAATATGGCTCGAGAAGGGCAGCGACATTCCTGCGGGGTGGCGCG
GAGGGAATGCCCGCGGGCTATATAAAACCTGAGCAGAGGGACAAGCGGCC
>X67686
CCATGACTCCTCCCGGCTCACCTGACCACAGGGCTACCTCCCCTGAGCTTAAGCATCAAGGCTTAGTAGT
CTGAGTTAAGAACCCATAAATGGGGTGCATTGTGGCAGGTCAGCAATCGTGTGTCCAGGTGGGCAGAACT
GGGGAGACCTTTCAAACAGGTAAATCTTGGGAAGTACAGACCAGCAGTCTGCAAAGCAGTGACCTTTGGC
CCAGCACAGCCCTTCCGTGAGCCTTGGAGCCAGTTGGGAGGGGCAGACAGCTGGGGATACTCTCCATATA
CGGCCTGGTCCGGTCCTAGCTACCTGGGCCAGGGCCAGTCCTCTCCTTCTTTGGTCAGTGCAGGAGACCC
GGGCGGGGACCCAGGCTGAGAACCAGCCGAAGGAAGGGACTCTAGTGCCCGACACCCAAATATGGCTTGG
GAAGGGCAGCAACATTCTTCGGGGCGGTGTGGGGAGAGCTCCCGGGACTATATAAAAACCTGTGCAAGGG
GACAGGCGGTC
>extracted05
CATGACCCCTCCCAGCTCATCTGACAACAGGGCTCCCTCCCCTGGGCTTT
CGCATCAGGGTTTGGTAGTCTGAGTTAAGAACCCGTAGGTGGAGTGCATT
GTGACAAGTCAGCAATCACGCTCAGGTGGGCAGATCTGGGGAGACCTTTG
AAACAGGTAAAACTTGGGAAGTGCAGATCAGTGATCGGCAAAACAGTGAC
CTTTGGTCCAGCCCAGCCCTTCAGCAGCCTTGGAGCCAGTTGGGAGGAGC
GGACAGCTGGGATACTCTCCATATACGGCCCGGTCCGGTCCTAGCTACCT
GGGCCAGGGCCAGTTCTCTCCTTCTTTGGTCAGTGCAGGAGACCCGGGCG
GGGACCCAGGCTGAGAAGCAGCCGAAGGGACTCTAGTGCCCAACACCCAA
ATATGGCTTGGGAAGGGCAACAACATTCCTTCGGGGCGGTGTGGAGAGAG
CTCCAGGACTATATAAAAACCTGAGCTAGGGACAGGCGGTCACACGGACG
