# Supplementary material for: WeederH: an algorithm for finding conserved regulatory motifs and regions in homologous sequences
Source: BMC Bioinformatics. 2007 Feb 7;8:46. doi: 10.1186/1471-2105-8-46 (PMC1803799; doi:10.1186/1471-2105-8-46)
Supplement: Additional file 1 — Orthologous sequence sets. Orthologous sequence sets taken from the ABS database used for testing the algorithm. [file 1471-2105-8-46-S1.gz › ABS-41.hm.fasta]

>M67446
TTTTTTTGTGAGACAAGGTCTCTCTCTGTTGCCCAGGCTGGAGTGGCGCAAACACAGCTCACTGCAGCCT
CAACCTACTGGGCTCAAGCAATCCTCCAGCCTCAGCCTCCCAAAGTGCTGGGATTACAAGCATGAGCCAC
CCCACTCAGCCCTTTCCTTCCTTTTTAATTGATGCATAATAATTGTAAGTATTCATCATGGTCCAACCAA
CCCTTTCTTGACCCACCTTCCTAGAGAGAGGGTCCTCTTGCTTCAGCGGTCAGGGCCCCAGACCCATGGT
CTGGCTCCAGGTACCACCTGCCTCATGCAGGAGTTGGCGTGCCCAGGAAGCTCTGCCTCTGGGCACAGTG
ACCTCAGTGGGGTGAGGGGAGCTCTCCCCATAGCTGGGCTGCGGCCCAACCCCACCCCCTCAGGCTATGC
CAGGGGGTGTTGCCAGGGGCACCCGGGCATCGCCAGTCTAGCCCACTCCTTCATAAAGCCCTCGCATCCC
AGGAGCGAGCA
>extracted38
TTTTCTGAGAGAGCATTTCTCTCTGGATCTGGAACTCGCCAATTAGTGAG
AGCCAGGAAGTCTGCTGATTTTCACTGCCCAGCACTGGAGTTTACAAGTA
TGCACTGTCAACCCAGGCCTTTTGTATTCATTCTGCAGCTAGAACTTGGG
TGGGTCTTCATGCTTGACAGGCAAGCAATTTATGGACTAAGCTGTTCCCT
CGGCCCTCTCTTGACCCATTTACCAGAAAGGGGGTTCCTTGATCAATGGC
GAAGCCAGGCTGGTGTTCCCAAGAAAGCCTTGACTCTGGGTACAGTGACC
TCAGTGGGGTGAGAGGAGTTCTCCCCCTAGCTGGGCTGGGGCCCAGCTCC
ACCCCCTCAGGCTATTCAATGGGGGTGCTTCCAGGAAGTCAGGGGCAGAT
TTAGTCCAACCCGTTCCTCCATAAAGGCCCTGACATCCCAGGAGCCAGCA
GAGGCAGGGCAGGATGGAGCGGAGACGCATCACCTCTGCGCGCCGCTCCT
