# Supplementary material for: WeederH: an algorithm for finding conserved regulatory motifs and regions in homologous sequences
Source: BMC Bioinformatics. 2007 Feb 7;8:46. doi: 10.1186/1471-2105-8-46 (PMC1803799; doi:10.1186/1471-2105-8-46)
Supplement: Additional file 1 — Orthologous sequence sets. Orthologous sequence sets taken from the ABS database used for testing the algorithm. [file 1471-2105-8-46-S1.gz › ABS-44.mr.fasta]

>extracted13
ATGATGGAAAGATGGAATCGATCCCCAAAAGTTATCTTCTGATCCCTATA
TGCACACACTTGAGGATGGACAGACAAAGAGACAGACACACAAACACACA
CAAATGTAACTGAAAAAGAAACCTCTATGGGGACATCGCCTTCTTGGAGA
GGCTCTGTTGCCCCTCATCCTAGTGAACAAACAACTCCTACTCCCTGCCA
GAGTATCCTACCCTTGGATTCAAAATGGTCTCAGAGGACACACCGGGTGG
GCTCTGTCGCTGGGATCTTGCATAACCAATGCCCATAAGCCTGGCAAAGG
TGGCGATGAGACGATAAGGTCAGGGACATGACCGCAGAAGAGGAGTGGGG
ACGCGATGAGTGGGAGGAGCTTCTAAATTATCCATCAGCACAAGCTGTCA
GTGGCCCCAGCCATGAATAAATGTATAGGGGGAAAGGCAGGAGCCTTGGG
GTCGAGGAAAACAGGTAGGGTATAAAAAGGGCACGCAAGGGACCAAGTCC
>X12967
ACCAAACCCCAAAAGTTGCCTTCTGGTCCCTACATGTACACACTTGAGGACACGCACGAATGCACGCACA
CACTCAACAAATTAAGAGGAATAAGACAATCATGGGGAAAATACCTCCTTGGAGAGGCTCTGTTGCCCCT
CGTCCCAGTGAACAAACGATGGTACCCTGCCAGAGTATCCTACCCCTGGATTCAAAAATACTCTCAAAAG
GACACATTGGGTGGTCTCTGTAGCTGAGATCTTGCGTGACCATTGCCCATAAACCTGGGCAAAGGCGGCG
GTGGAAAGGTAAGATCAGGGACGTGACCGCAGGAGAGCAGTGGGGACGCGATGTGTGGGAGGAGCTTCTA
AATTATCCATCAGCACAAGCTGTCAGTGGCTCCAGCCATGAATAAATGTATAGGGAAAAAGGCAGGAGCC
TTGGGGTCGAGGAAAACAGGTAGGGTATAAAAAGGGCATGCAAGGGACCAAGTCCAGCACCCTCGACCTG
CAGCCAAGCTT
