# Supplementary material for: WeederH: an algorithm for finding conserved regulatory motifs and regions in homologous sequences
Source: BMC Bioinformatics. 2007 Feb 7;8:46. doi: 10.1186/1471-2105-8-46 (PMC1803799; doi:10.1186/1471-2105-8-46)
Supplement: Additional file 1 — Orthologous sequence sets. Orthologous sequence sets taken from the ABS database used for testing the algorithm. [file 1471-2105-8-46-S1.gz › ABS-47.mr.fasta]

>X76685
ATAAATGACATACTCTGTTGTTTTCATGTTTGTTTTGTTTGGGGAGACAA
GGTTTCTCTCTGTAGCCCGGATGTCTTGAAACTCACTCTATAGACTAGGT
CAGCCTAGACTTCTCTGAGATCCTCCTGCCTCTGCCTCAAAGGCAGAAGA
CAACACTTCAAATGACACTTTTTAACACCTAGAAGCTAAAGAGAAAAGAA
ACTGAAATTTTCAATTTTTATAAGACAGTCCTGGTCTCTGCAGGCAGAGA
ACACAGATCCTCCTGAAGTCATCCCACAAGGCCCATTATTGATTTTTTTT
CTCCTGCCCTACCCCCACCTACTGCCCTGTTTGTTTTAGTTACGAAATGC
TTTGGGCACCTTGGATTTAACTGAAAAGTAACCTTGAAACACCGAGGCCC
TCATGCCAGAGGCAAATCGCTGCCTCCCGGGTATTGGCTGCAGCTAAACG
GGTCTCTCCAGGCCGACTGAGGTGGGTAGCCAGAAAGAGGACTGAGGTAA
>extracted48
CTACATCCCCAGAACCAAGAAAGACTCTCCACTCCAAAATCTAGGCTTAC
CTTAGTTTTGGTTACTAACAATACAAATGGCATATTCTGTTGTTTTCCAG
TTTGGTTTGTTTTGGGAGACAGGGTTTCTCTGTGAAGCCCTGGCTGTCCT
GAAACTCACTCTATAGACTAGGCCCGCCTAGTTTGCTCTGAGATCCGCCT
GCCTCTGCCTCAAAGGCATGAGACAACAACATGCTCAAATGACATTTTTT
AACACCAAGAGACTAAAGAGAAAGGAAAATGAAATTTTTAATTTTTATAA
AACAGTCCTGGCCTCGGAGGCAAGAGAACACAAATCCTCCTGAAGTCATC
CCATAAGGCCCGATATTGATTTTTTTTTCTCCTGCCCTACCCCCACCTAC
TGCCCTGTTTGTTTTAGTTACGAAATGCGTTGGGCACCTTGGATTTAACT
GAAAAGTAACCTTGAAACACCGAGGCCCTCATGTCAGAGGCAAATCCCTG
