# Supplementary material for: WeederH: an algorithm for finding conserved regulatory motifs and regions in homologous sequences
Source: BMC Bioinformatics. 2007 Feb 7;8:46. doi: 10.1186/1471-2105-8-46 (PMC1803799; doi:10.1186/1471-2105-8-46)
Supplement: Additional file 1 — Orthologous sequence sets. Orthologous sequence sets taken from the ABS database used for testing the algorithm. [file 1471-2105-8-46-S1.gz › ABS-52.hmr.fasta]

>S85346
TATTAGCAGACGTTTGTGTCTTCATGCCCAGCAGAAAGTTAATCAGAAAACAGATCCTTATTTTCTATGG
CAGCATAAGTATTTTAATGTCTGCGAACCCTGTCACTAACACACATTCTTTTAAGGGAAAAAAATGCTTC
TGTGCTCTAGTTTTAAAATGCAAAGGTATGATGTTATTTGTCACCATGCCCAAAAAAGTCCTTACTCAAT
AACTTTGCCAGAAGAGGGAGAGAGAGAGAAGGCAAATGTTCCCCCAGCTGTTTCCTGTCTACAGTGTCTG
TGTTTTGTAGATAAATGTGAGGATTTTCTCTAAATCCCTCTTCTGTTTGCTAAATCTCACTGTCACTGCT
AAATTCAGAGCAGATAGAGCCTGCGCAATGGAATAAAGTCCTCAAAATTGAAATGTGACATTGCTCTCAA
CATCTCCCATCTCTCTGGATTTCTTTTTGCTTCATTATTCCTGCTAACCAATTCATTTTCAGACTTTGTA
CTTCAGAAGCA
>Y18062
GTGATACCTAGCATCACCCACCACTGGAACAGTCTCACACCAGGTTTCTAATGTTCCTGTCTGAAAGGTA
AACACTGCTGTGAAGTATTGACCACACAGAGGGTTGGAAAGAGCCCAAGCCCCTTGCAAAACCAAACTGG
TTTCATTTGAGGACAATCACCACATCCCCAAGCAGGTTTCTATCCATGGGGCAGCGTAAAGAGGCAGTGT
AGAGTTTCCAACTGGCCTCTGTCTCCACCGATGTGTCAGTACCTTCAAATCCCCCTGAGAGTCCGAGAGA
GTAAGAGACTGAGGCAAGTCTGGCTCATTTCCATCTCCCCTGGGAAAGCACACCTGGAGAGATATCCGTG
GAAAGCATGCAGCGTCTAATCTGGGCTTTTGTAACCTTCTTTCATAATTCACTTTCTTATCTACTGCCTC
TGAAAGACCACTGAGAAATAGGTACAAACCGTATCAACAGAAGATCAGAACTCCATTCCCTGTGGCAAAG
GCGAGTTTATA
>M15647
TACCTAACATCAGCCACCCCTGGAACAGCCTCGCCCCAGGTTTCTAATGTTCCTGTCTGAAAGGTAAACA
TTACTGTGAGGTGTTGACCACACAGAGGATTGGACCAAGCCCAAACCCCTTGCAAAACCAAACTGGTTTC
ATTTGAGGACAACCACCTCTCCAAGCAGATTTCTAGCTGTGGTTATGGGGCAGCATTAACGAGGCAGAGG
CAGTGTAGCATTTCCAGCTGGCCTCTGTCTCCGCTGATGTGTCAGTACCTTCAAATCCCCCGGGAGTGGA
GAGTCAGAGAGCTGAAGCAGGTCTGGCTCATTTCCATCTCCCCTGGGAAAGCACACCTGGAGGGACAGCC
ATGGAAAGCGCAGCATCTGATCTGGGCTTTTGTAACCTTCTTTCATAATTCACTTTCCTATCTATCGCTT
CTGAAAACCACTGAGAAATAGGTACAAACTGGATCAACAAAAGATCAGAACGCGATTCTCCATGGCAAAG
GCAAGTTTATA
