# Supplementary material for: WeederH: an algorithm for finding conserved regulatory motifs and regions in homologous sequences
Source: BMC Bioinformatics. 2007 Feb 7;8:46. doi: 10.1186/1471-2105-8-46 (PMC1803799; doi:10.1186/1471-2105-8-46)
Supplement: Additional file 1 — Orthologous sequence sets. Orthologous sequence sets taken from the ABS database used for testing the algorithm. [file 1471-2105-8-46-S1.gz › ABS-55.hr.fasta]

>L05078
CCCACTGGCAAGCTTGAGGAGCCAGGCTGCCAGTCGGGAGATTCGGCCCAGTGTTCCCACTGGAGAGGGC
GGCAAGTGCCCGGGCGATCACCTCGCCTGCGTTCGGGAGATATACCTCCGCCCCCGCCCCGCCAGGAGGG
TGAAAAGATGGCCCCAGGAGCCAGCCGGCTGGGACAAGGCGGAGTGAGAGGACAGGCTGGGGCCGGGGGC
GCTGGGCTGTCCCGGGCAGCCCTCCTCCGGGCAAGCCGGAGCAGGGGTGGATTGGGAGCGCTCGGGGCGG
GCCCGCGGTGGCCCGGGGCGGTGGCGCCCGGCCGGAGAGGGTGGGGCGGAGACGCCGCCCTGTACTTCCC
CTTCGCCGCTAGCTCTACAACAGCCTGATTTCCCCGAAATGACGGCACGCAGCCGGCCAATGGGCGCCGC
GCGGCTGTCCGGGGGCGGGGCCGGCCAGGGCTGGGGAATCCCGCTAAGTGTTTGGATTGCTCGGTGGCGC
CGCGCCCTGGC
>X72020
GTGGCCGTTAAGAGAGTTATCATCTAAAGCAGTATAGGGACCGAATCCCTCCCTTTTTGACACTTCATTA
CCAGACTGATTTTCAGGGTGATTCGGTCCGGGGGTCCCTTCTGGAGAAGGAAGCAGGTGTTCTGGAGACC
TAGGGAGTTAGGTGTCTCCGGTGGAGGAGAAGGGGGAGACCGCCACATGAACCAGCAGGCTAGGAGCCTA
CAGGACGAGAGGGAGGGCCTCGGCTTTCCAAGACAGGCAAGGGGTCGGGGGTGGAGTGGAGCACGGGGCG
GGCCCGCGGGAGCCCCGGGGCGGTGGCGCGGGCCGAGGGGGTGGGGAGCGCAGCCGCCTTGTACTTCCCC
TTCGCCGCTTAGCTCTACAACAGCCTGATTTCCCCGAAATGATGAGGCGAAGTGGGCCAATGGGCGCGCG
CGAGCGGCCCGGCGGGGGCGTGGCCGAGTTCGGGCCGGGGAATCCCGCTAAGTGTTTAGATTTCTTCGCC
GCCGCCGACTC
