# Supplementary material for: WeederH: an algorithm for finding conserved regulatory motifs and regions in homologous sequences
Source: BMC Bioinformatics. 2007 Feb 7;8:46. doi: 10.1186/1471-2105-8-46 (PMC1803799; doi:10.1186/1471-2105-8-46)
Supplement: Additional file 1 — Orthologous sequence sets. Orthologous sequence sets taken from the ABS database used for testing the algorithm. [file 1471-2105-8-46-S1.gz › ABS-65.hm.fasta]

>U36308
TGGGAACTAAAGAATTCTCTTTAGTTATCCAACTTCCCTGCTGAACCCCACTCCTTACCACTCCCCCCAA
CCCTTACCCCTGGCAGACTCAGAGGAGGCTGAGGCCCCCAGGAGCTCAGCCCCAAATGCCATGAAGTGAG
CTCAGCTTGATGGACCTTCCAAAGAGAGCTGAAGAGTATTCTAATGTTGATGTCAATCAGGACAATGAAC
CCCAATTTTGACACACACAGAAGGGCAGACTCTTCCAGTCCTGCTGTTCTTCACCCCCACTTCTCGTAGT
CTCTCTTGCTGTGACCCCAATCCCACCCTCACTGCCATGGCTCTCTCGGCTCATCTCCCAGTTGAGAAAG
GCGGGAAAATCCAGCATTTTTACCATGTAGGGGAGGGGACTTAGCCCTCCACAGCTGTGAAGGGGTTAAG
AGGCTGGGCCTGCTACCTCAGCCTGCCCCTCCCAGGGATTAGGAGTCCTCTATAAAGGGGACTGTCCACC
CAGACAAGGCC
>extracted15
CCAATGGGAGAAGGCCCCCTAATCCCAGGGAACTAAAGAATTCTCTTCAG
TTATTCAATTCCCCTGCTGCACCCCACTCCTTACCCCCTCCCCCACCCTT
AACCCCAATAGACTCAAGGGAGCCAGAGACCCCCATGAGCGAGCCCACCC
TATCTTAGAGGAAGTGAACTCAACCTAACTACCTTCCAAGAAATCTGAGG
AATGTTCTAAACCAGGTGTCAGTCAGGACTATACTATGAGCCTCAGCTTT
GACACACACAGACACACTGTTCTAGTTCTCCATCCATGGACCCCATACTT
CTGGCTCCTTGGCTTCTGCGCTCATCCCCGCCCCTCCCCCTGCTGAGGAG
AGAGAAAAGGAAATCCAACCTCTTTACCAGAAGTTCGATTCAGACCTCCA
CAGCTGTGAAGGGGTTAAGAGGCAGAGCCAATTACCTCAACCTGCCCCTC
CCAGGGATTAAGAGTCCTCTATAAAGGGGACTGTCAACCCAGGCAGGTCC
