# Supplementary material for: WeederH: an algorithm for finding conserved regulatory motifs and regions in homologous sequences
Source: BMC Bioinformatics. 2007 Feb 7;8:46. doi: 10.1186/1471-2105-8-46 (PMC1803799; doi:10.1186/1471-2105-8-46)
Supplement: Additional file 1 — Orthologous sequence sets. Orthologous sequence sets taken from the ABS database used for testing the algorithm. [file 1471-2105-8-46-S1.gz › ABS-71.hmr.fasta]

>extracted07
TCTCATCGACTGATGTAGTGTGGTTAAGGTGCTGTCAGGAAGCAAGGAGA
TGGATAAGTTGGCTCTTAAGGCCCCTTCCAGCCTAAGCCTACCCTTCCTT
GTTCCCTCCTCCCCCTATACCCACCAGCTTCTTCGGGACTGCAAGGAGAC
AGCAGGCAGGCCGCCCAGCTAGGAGTAATTGAAAGGAGCAGATGAGAGGG
GAATGTGTCCTCCCCCAACGCCCCTGCCCCACAGGGGCTGCTGAGAAATG
AAAACTAATCAAATTACACCCGACGGCCTCCCGACCCGTGCACAGGAGCC
CGCCTGGGCCAGGGGCAGGCTGGCAGGGTGGGGTGGGGGCCATGCGGGAG
AAAGAAGGGGAATCACATCTAATCCACTGTAAACGCCTTGATGTGCAGCA
ACAGCTTAGAGGGGGCTCAGGTTTCTGTGGCGTTGGCTATATTTATCTCT
GGTTCCATGCCAGCGGGGAGGGTTTAAATGGCACCCAGCAGTTGGCGTGA
>X71910
ACTGACATAGTATGGTTTAAGGTGCTGCTGAGCAGGAAAGAGAAGGCTAAGTGGATTTTCAAGACCCCTT
CCCGTCCGTCCAAGACAACCCCTTTCTTGTTCCCTTCCTGCCCTGTCCACCAGCTGCCTTGGACCATGGA
GGAGAGAGTAGGCAGGAGGCCCGGGTAGGAGTAATTGAAAGGAGCAGATGAGACGGGGGAATGCACCCAC
CCCCACCTTCCCTGCCCCACAGGGGCTGTGGAGAAATGAAAACTAATCAAATTACAGCCGACGGCCTCCC
GACCCGTGCACAGGAGCCGCCTGGGCCAGGGGCAGGCCTGCAGGGTGGGGTGGGGGCAAAAGGAGAGGGA
AGGGGAATCACATGTAATCCACTGGAAACGTCTTGATGTGCAGCAACAGCTTAGAGGGGGGCTCAGGTTT
CTGTGGCGTTGGCTATATTTATCTCTGGGTTCATGCCAGCAGGGAGGGTTTAAATGGCACCCAGCAGTTG
GTGTGAGGGGC
>extracted08
CAGTACGGTTTAAGGTGCCACTGAGCAGGAAAGAGAAGGCTAGATGGATT
CTGAAGAACCCTTCCCATCCAAGGCAACCCCTTTCTTGTTCCCTCTGGCC
CTGTCCACCAGCTGCCCTGGCCCATGGAGGAGAGCAGGCAGGAGGCCCGG
GTAGGAGTAATTGAAAGGAGCAGATGAGACGGGGAATGTACCCGCCCCCA
CCTTCCCTGCCCCACAGGGGCTGTGGAGAAATGAAAACTAATCAAATTAC
AGCCGACGGCCTCCCGACCCGTGCACAGGAGCCGCCTGGGCCAGGGGCAG
GCTGGCAGGGTGGGGTGGGGGCAAAAGGAGAGGGAAGGGGAATCACATGT
AATCCACTGTAAACGTCTTGATGTGCAGCAACAGCTTAGAGGGGGGCTCA
GGTTTCTGTGGCGTTAGCTATATTTATCTCTGGGTCCATGCCAGCAGGGA
GGGTTTAAATGGCACCCAGCAGTTGGCGTGAGGGGCTGCAGGAGCTTGGG
