# Supplementary material for: WeederH: an algorithm for finding conserved regulatory motifs and regions in homologous sequences
Source: BMC Bioinformatics. 2007 Feb 7;8:46. doi: 10.1186/1471-2105-8-46 (PMC1803799; doi:10.1186/1471-2105-8-46)
Supplement: Additional file 1 — Orthologous sequence sets. Orthologous sequence sets taken from the ABS database used for testing the algorithm. [file 1471-2105-8-46-S1.gz › ABS-80.hm.fasta]

>extracted43
CTTCACAAATCAGTAGAGTAAGTACCTTAGGAATATAACATTTCAGTAGC
ATGCTGATACCAACGTTTAAACTATGGATACATATTTGAATTCCAAATTT
TTCTTCAAATAATGTGATTAGAGATTCAACCAGGAATAGACACCGAAAGA
AAACTTTGCCCAAATAAGCTTTCTGGTATTTCATAAGCAAGAGATTTAAG
TTTTCCATTTAAGAAGCAATTGTGAATTTTACAACAATAAAAAATGCAAG
TGGATATTGAACAGTCTCTGCTCTGATAATTCTAAATACAGTACAGTTCA
CGCCCCTCACAAGACACTGAACATGTGGGTCACCGGCGAGACAGTGTGGC
AATATTTTCCCTGTAATGTACCAAGTCTTGCCAAAGCAGTGAACATTATG
ACACAACTTTTTGTCACAGCTGGCTCCTAATAGGACAGTGCCAGCCAATT
CAAGCCCAGTCCTTTCTGTGTTTATTCCCATCTCTCCCAAATATTTGGAA
>S79407
TGTATATGTTTGAGTACAAGAATATTCTTCAGATGTGTGATTAGGAGTTTCAACCAAAGATAAATACTTA
AGAAAAACTTTGGCCAAATACGTTTATCTGGTGTTTCATAACTTAGAGATTAAGGTTTTCTATTTTAAAA
GCCACTGGTGTGTATTTTACTGCAATTTTAAAAAGCAATCAATATTGAACAATCTCTGCTCTGGTAATTC
CAACTACTGTACAGTTCACGCCCCTCACAGAACAGTGAATGTGTGGGTCACTGGCGAGACAATGTAGCAA
CGTTTTCCTTGTAATGTACCAAGTCTTGCCAAAGCAGCAGACAGCATTATGACACACCATTTTGTCACAA
CTGGCTCTCAGTCAGGACAGTGCCAGCCAATTCAGGCCTGATTCTTTCTGTGTTTATTCCCACCTCTCCC
AAATATTTGAAAACTGGTGTCTTGACTTATTAGCATATTCATAAGCTCGATGACCATAAGCCTTTTTCCT
TTAACCAACCA
