# Supplementary material for: WeederH: an algorithm for finding conserved regulatory motifs and regions in homologous sequences
Source: BMC Bioinformatics. 2007 Feb 7;8:46. doi: 10.1186/1471-2105-8-46 (PMC1803799; doi:10.1186/1471-2105-8-46)
Supplement: Additional file 1 — Orthologous sequence sets. Orthologous sequence sets taken from the ABS database used for testing the algorithm. [file 1471-2105-8-46-S1.gz › ABS-87.hmr.fasta]

>extracted56
TATGTGTCTGGCACCAGAAACGGAAGCTGCAGGTTGCAGCCCCTGCCCTC
ATGGAGCTCCTCCTGTCAGAGGAGTGTGGGGACTGGATGACTCCAGAGGT
AACTTGTGGGGGAACGAACAGGTAAGGGGCTGTGTGACGAGATGAGAGAC
TGGGAGAATAAACCAGAAAGTCTCTAGCTGTCCAGAGGACATAGCACAGA
GGCCCATGGTCCCTATTTCAAACCCAGGCCACCAGACTGAGCTGGGACCT
TGGGACAGACAAGTCATGCAGAAGTTAGGGGACCTTCTCCTCCCTTTTCC
TGGATCCTGAGTACCTCTCCTCCCTGACCTCAGGCTTCCTCCTAGTGTCA
CCTTGGCCCCTCTTAGAAGCCAATTAGGCCCTCAGTTTCTGCAGCGGGGA
TTAATATGATTATGAACACCCCCAATCTCCCAGATGCTGATTCAGCCAGG
AGCTTAGGAGGGGGAGGTCACTTTATAAGGGTCTGGGGGGGTCAGAACCC
>extracted57
CAAATAGTTATCGAGCCGCTGAGCCGGGGGGCGGGGGGTGTGAGACTGGA
GGCGATGGACGGAGCTGACGGCACACACAGCTCAGATCTGTCAAGTGAGC
CATTGTCAGGGCTTGGGGACTGGATAAGTCAGGGGGTCTCCTGGGAAGAG
ATGGGATAGGTGAGTTCAGGAGGAGACATTGTCAACTGGAGCCATGTGGA
GAAGTGAATTTAGGGCCCAAAGGTTCCAGTCGCAGCCTGAGGCCACCAGA
CTGACATGGGGAGGAATTCCCAGAGGACTCTGGGGCAGACAAGATGAGAC
ACCCTTTCCTTTCTTTACCTAAGGGCCTCCACCCGATGTCACCTTGGCCC
CTCTGCAAGCCAATTAGGCCCCGGTGGCAGCAGTGGGATTAGCGTTAGTA
TGATATCTCGCGGATGCTGAATCAGCCTCTGGCTTAGGGAGAGAAGGTCA
CTTTATAAGGGTCTGGGGGGGGTCAGTGCCTGGAGTTGCGCTGTGGGAGC
>extracted58
TTCCAATTGAATGTAACAAATAGTTATCGAGCCGCTGGGCTGGGGTAGGG
TGAGACTGGAGGTGATGGAGCGGAGCTGACAGTACACAAGGCTCAGATCC
GTCAAGTGAGCTGGTGTCAGGGCCAGGGGACTGGTTAAGTCCGGGGTATC
CTGGGAAGAGATGGCATAGGTGAGTTCAGGAGGAGACATTGTCAACTGGA
GCAATGTGGAGAAATGAACTTAGGGCCCAAAGACTCCAGTCACAGCCTGA
GGCCACCAGAGTGACATGGGGAGAAATTCCTGGGGGACTCCAGGGCAAAC
AAGATGAGACACCCTTTCTTTACCTAAGGGCTTCCACCTGATGTCACCTT
GGCCCCTCTGCAAGCTAATTAGGCCCCAGTGGCAGCAGTGGGATTAGTAT
TAGTGTGATATCTCCCGGATGCTGAATCAGCCTCTGGCTTAGAGAGAGAA
GGTCACTTTATAAGGGTCTGGGGGGGGTCAGTGCCTGGAGTTGTGCTGTG
