# Supplementary material for: WeederH: an algorithm for finding conserved regulatory motifs and regions in homologous sequences
Source: BMC Bioinformatics. 2007 Feb 7;8:46. doi: 10.1186/1471-2105-8-46 (PMC1803799; doi:10.1186/1471-2105-8-46)
Supplement: Additional file 1 — Orthologous sequence sets. Orthologous sequence sets taken from the ABS database used for testing the algorithm. [file 1471-2105-8-46-S1.gz › ABS-9.hm.fasta]

>M24308
TTTTTCCTGTTTTCTTACTCTTCTTCCTTCCTCGCCACCCCATGTGCATTCAAAGTTGCA
GCTTAGTGCAGACAAAGGGAATACAAGGCAGAACGACCTATGTGGGATTGAAAGAAGAGA
AACAAGGAATTCCAGAGGCCGGGGGGGGGTGGGAAGTGAGGAAAAGAGAAAGTGATTACA
ATTTATCACTTTAACTTAATATTTAAACTAATGAAAACAAAATCTTATCTAGAATTTGGA
AGTCAATATTTTGATTGCTGGTTCAGTACCCTTTTATCTGTTTTGACAGTCTGGGAATAA
TCCAGTGGGTGTGGCTTAAAGACATAGATCACGTGTGGAATTGGAATTGGATGTTACACA
AGCAAACAAAATAAATATCTGTGCAATATATCTGCTTTATGCACTCAAGCAGAGAAGAAA
TCCACAAAGACTCACAGTCTGCTGGTGGGCAGAGAAGACAGAAACGACATGAGCACAGCA
GGAAAAGTAAGCAAAAAATAT
>extracted46
CAGTCAGTGGTGATGTCAGTCCAGTGCTGTGTGCTGCAGAAAACCAGGGG
CCTCAGCACCTTGCTGTGACTGAAAGTGCATTTCTGCTTTGAAGCATGGA
AGCCAAACCTTTTTTTCCCCCAAAGCTCTGTCTGTCCACTCTATCAGTCC
TGCCTCCTTGTCTCTTCTCCATACTACACACCCCATGGACTGGAAGTTTC
AGGTTTGTTCTGTAGGTAAAAGAAAACAGTGCTCTAACCTGACTGAGTGC
AGCTGAGAAAGGGGAAGAGTGGACGGAGATCTCGACAGGGAGATAAATGA
GAAAGGAAGCACCAAGCATAATAAAAGCAAAATGTGCCCAACAGCACTCG
TCCAGAGCACGATTTTCTTGATAGGCCACTGCCCTGTGTTTTAACTTAAC
TTGCAATGAGAATAAACTGAAGGGTGTGTCGTAAAGGGCCAGATCACGTG
TGGGATCAGCTGACAACCCCAGCAAACAAAATATGTGTGCAACTTTGGCC
