# Supplementary material for: WeederH: an algorithm for finding conserved regulatory motifs and regions in homologous sequences
Source: BMC Bioinformatics. 2007 Feb 7;8:46. doi: 10.1186/1471-2105-8-46 (PMC1803799; doi:10.1186/1471-2105-8-46)
Supplement: Additional file 1 — Orthologous sequence sets. Orthologous sequence sets taken from the ABS database used for testing the algorithm. [file 1471-2105-8-46-S1.gz › ABS-94.hmr.fasta]

>K03021
AAGAGAAAGATTCTCCCTAAAATTACAGAACAGGGCCAAAGATGCCTACCGGAGCAAACCCCCATGGGGG
CACCTCCTACCGCAGGTGAGCCCAAGGCTGGTCCTGCCTTCTCAGTGGCTACCCCCCTGAGCTCCCGCAC
CACACAAAGTGTTCCAATCCTTGTGCATCCTCCAGTCCCTTTAACCTCTCATGTCCTGAGAGGCCAGAGC
TACAGCCACAGATTCCAGAAGACACCCCACTCCCAGCCCCAACCTGCTGCCTTTAGAATTATAAACACTT
CTTGTCATCACAGGGTCCTGAAAGTCCCTTTTAAGCCTGGGACACTAGGACTCTAAAGGAAGATGATTCT
TAAGGTCCCATCCCACTTCCAAATTCCTGCGATTCAATGACATCACGGCTGTGAATAATCAGCCTGGCCC
GAAGCCAGGATGGGCTGTGCTGCTTCCACCGTGAACTTCCTCCCCCTGCTTTATAAAAACAGGCCTGCCT
CAGCTCCCTCA
>M26065
AGCACCCTCAGTCTAGGAGAGCAGGTCAGAGGTAGGGAGCGCACCAAAAGTCATGTGCGTTCTATCTCCA
GTCACACCCAACCCAGTTTATCATCATCTGCCCGGCCAATTAATTGCCCACGTGTCCTGAGGGGTAGTTG
CTTCAAATTCCAGAAGACCTCTCCCCCATCCCCAACAGGCCGGGGCTGTTTAGAACTATAAACTCATGGG
TCAAGACAGGAGCTTAGAGCAGCAGATCCTTACAGTTCCTTTTAGGCCTTTGAGACCGGGGTTTTAAAAC
AGGATGAGTCTTAAGTCCCCTCCAACTCTGAAAATTCCTGTGATTCGATGACATCAGTACGGTGAATAAT
CAAACTGGCGGCAAGCCAAGACTGGCTGTGCTCCTCCGCGCGCACTTCCTCCCCCTCCTTAGAGACACCG
GCTGCTCCATTGGCTCCTCAGTCCACCCACCAGCAGAGGAGAAACCCCGCCCACACCTCTGGCCCCACCC
CTTCTTCATCC
>M31184
GGAGCGGAGGTCAGAGGTAGGAAGAGAACCATAGCCTGGTGGTCATGTGCTTACTGTCTCCAGTCACTCC
CAACCAGCTCATCTTCTGCCTCTTGGCCTAAGGCCACGTGTCCTGAGGGGTAGTCGCTTAAAATTCCAGA
AGACCTCTCCCCTCCCTAGCCTAGTTGGGCGGGGCTGTTTAGAACTATAACCTCATGGTCAAGACTGGAG
CTTAGAGCCGCACATCCTTACAGTTCCTTTTAGGCCTTTGAGACCAGGATTTTAAAACTGGATGATTCTT
AAGTCCCCTCCAACTCTGAAAATTCCTGTGATTCGATGACGTCAGTACGGTGAATAATCAAGCTGGCGTC
AAGCCAAGAGTGGCTGTGCTCCTCCGCGCGCACTTCCTCCCCTGGCCCGGTCCACCCGGCACCCACCATC
ATAGGAGAAACCCCGCCCACAAGAACCTCTGGCCCCACCCCTCCTTCACCCTTAAAATTGGCTTGAGCTG
TCCAGGGAGAC
