# Supplementary material for: WeederH: an algorithm for finding conserved regulatory motifs and regions in homologous sequences
Source: BMC Bioinformatics. 2007 Feb 7;8:46. doi: 10.1186/1471-2105-8-46 (PMC1803799; doi:10.1186/1471-2105-8-46)
Supplement: Additional file 2 — Motif solutions. Motifs annotated in the ABS database in the test sequences. [file 1471-2105-8-46-S2.txt]

ABS-1.mr	CAGCTG	-154
ABS-1.mr	CAGCTG	-142
ABS-2.hm	GGGGCGG	-100
ABS-2.hm	GGGCGG	-94
ABS-2.hm	GGGCGG	-81
ABS-2.hm	GGGCGGGCG	-75
ABS-2.hm	GCCGGAGG	-29
ABS-3.mh	CCTTACATGG	-202
ABS-3.mh	CCATGAATGG	-151
ABS-3.mh	CCAAATAAGG	-111
ABS-3.mh	GCCCCCCAC	-83
ABS-3.mh	CAACTG	-56
ABS-3.mh	CTATAAA	-32
ABS-4.hmr	TCCTTCTTTG	-179
ABS-4.hmr	CCATATACGG	-224
ABS-4.hmr	CCAAATATGG	-97
ABS-4.hmr	GACATTCCTGCG	-72
ABS-4.hmr	GCGGGGTGGCGCG	-63
ABS-4.hmr	TATAAA	-30
ABS-5.hr	CCAAT	-90
ABS-5.hr	CCTTTTATGG	-62
ABS-5.hr	TATAAAA	-29
ABS-6.hm	GGGCGGGGCGGGGGCTCC	-199
ABS-6.hm	GAGAGGGCGGGCCCCG	-178
ABS-6.hm	GGCGGGCGGGGCGGGAGGCGGGGCCCGGCCC	-154
ABS-7.hm	GGGATTTAGTCAAACAATTTTTTGGCAAGAAT	-147
ABS-7.hm	TATGAATTTTG	-113
ABS-7.hm	AGCCAATGAAATA	-90
ABS-7.hm	AGTCTAGTTAATAATCTACAATT	-69
ABS-7.hm	ATTGGTTAAAGAA	-46
ABS-8.hm	TCTAATGGGTGTGGCTTAAAG	-103
ABS-8.hm	AATAAATA	-34
ABS-9.hm	AGATCACGTGT	-176
ABS-9.hm	TCTGTGCAATAT	-124
ABS-10.hr	GAATGTCAGGGGCTTCAGGTTTC	-147
ABS-10.hr	CCTAAATATAGGTC	-124
ABS-10.hr	TCCCTGCCAGAGGAT	-112
ABS-11.hr	ACCAGTCCTGGGGAGGGGGTGTGGTCAGGG	-140
ABS-11.hr	CATGCAGGCCACGCCCCCGGAGGAGTC	-105
ABS-12.hmr	CAAAGAGCTCTGTGTCCTTGA	-175
ABS-12.hmr	TGTGTCCTTGAACA	-165
ABS-12.hmr	GTTAATTATTGGCAAATGTCCC	-127
ABS-12.hmr	GTTACTAGTTAAC	-56
ABS-12.hmr	TATAAAA	-24
ABS-13.hr	GCCCAAGATAGTTG	-392
ABS-13.hr	AGGAGGAGGGGCA	-342
ABS-14.hr	GGATGTATGTAGAATTACATAAGAA	-123
ABS-15.hm	GGGCGTGGGC	-93
ABS-16.hm	GCTCCACCTT	-154
ABS-16.hm	GTCAAACATTAAC	-76
ABS-17.mh	CACGTG	-282
ABS-17.mh	GCGGGGGCG	-273
ABS-17.mh	CCGCCGGGGTGG	-258
ABS-17.mh	TATAAAA	-40
ABS-18.hm	CCATATTAGG	-314
ABS-18.hm	TGCGTCA	-299
ABS-18.hm	GTGACGTT	-65
ABS-19.hm	TTACCTCA	-190
ABS-19.hm	GCCCGCCCCCC	-117
ABS-19.hm	TGACATCA	-71
ABS-19.hm	GCTATTTTTAGG	-60
ABS-20.hm	AGATTTGGCGGGAGGGGGAGTGTCCA	-274
ABS-20.hm	TTTGGCGGGAGGGGG	-271
ABS-21.hm	GCGGGAAA	-91
ABS-21.hm	GAGGGAGGG	-76
ABS-22.hm	GGAAAAATAACTGA	-335
ABS-22.hm	GGGAGGTAATGTGC	-241
ABS-22.hm	CTCCAAATTTAGGC	-62
ABS-23.hm	GATAGGAAAATAC	-265
ABS-23.hm	TTCCAGGAAGTGT	-60
ABS-24.mh	CCTTTCGCGC	-128
ABS-24.mh	AGGCAG	-108
ABS-25.mr	AGACCTGTTGAACT	-128
ABS-25.mr	TGACCTTTGACTC	-77
ABS-25.mr	TATAAAA	-34
ABS-26.hr	ATGTTAAGTCA	-230
ABS-26.hr	TCTGATTGCTTT	-176
ABS-26.hr	TGGACTTAGTTCA	-144
ABS-27.hm	CACGTG	-202
ABS-27.hm	CACGTG	-129
ABS-27.hm	CACGTG	-34
ABS-28.hm	TTCCGCGC	-47
ABS-28.hm	TGTCCCGC	-25
ABS-29.hm	CCCATAGTGTTTCCAAACTTGGAAAGGGCGGGGGAGGGCGGGAGG	-330
ABS-29.hm	CTTGGAAAGGGCGGGGGAGGGCGGGAGG	-313
ABS-29.hm	CCATT	-86
ABS-29.hm	TATAAA	-33
ABS-30.hm	GGAGATTCCAC	-105
ABS-30.hm	GGTAGTTCCC	-88
ABS-30.hm	ATTAATCA	-51
ABS-30.hm	TTTCCTC	-43
ABS-31.hm	GCTCCTGGGGCTGGACTCGG	-367
ABS-31.hm	CCCTCTGGTCCCGCCCCCTCCAG	-171
ABS-31.hm	ACTGCTTCCCGCCCTTCG	-147
ABS-31.hm	TTTGATGCCCGTCCCCTCTACCC	-95
ABS-31.hm	TGCCGAAGACCCGCCTTCTTCTC	-68
ABS-32.hr	AGCACACCCGGTGAACTC	-293
ABS-32.hr	GGACGCCCTCGCTCACCTCGCTGACTCCAT	-172
ABS-32.hr	ATAAATG	-30
ABS-33.hm	CAGCTG	-73
ABS-33.hm	TACAAAT	-27
ABS-34.hm	GGGGGGGCGGGGCCTC	-123
ABS-34.hm	GCCTGCACAAATGGGGACGA	-107
ABS-34.hm	TTTCGCGCCAAA	-67
ABS-35.hr	GTGTCATTAGTGCCAATTAGAG	-171
ABS-35.hr	GCCTGGACCCACCCCATTCA	-59
ABS-35.hr	ATAAAT	-29
ABS-36.hmr	CTATTATGG	-90
ABS-36.hmr	CACTTG	-54
ABS-37.hm	CGGAATGCATATAGAGCAGGAA	-412
ABS-37.hm	GCAGCACCTTATTTGGAGTGGC	-360
ABS-37.hm	TGCTTCCCATATATGCCATGT	-88
ABS-38.hm	TTTCGCGGCAAA	-35
ABS-38.hm	TTTGGCGCGTAA	-18
ABS-39.hr	GTGACGCAAT	-475
ABS-39.hr	ATGACCGCAA	-323
ABS-39.hr	TGACGTCA	-229
ABS-39.hr	CGGAGCCCGGGCCAAT	-219
ABS-39.hr	GGTGGGGCGGGGCGGGG	-162
ABS-39.hr	TCCCCCGCGCCC	-125
ABS-39.hr	AGAGGGGCGGGAGGGCCG	-104
ABS-39.hr	ATATAA	-82
ABS-40.mr	CTGGTGACAGGA	-492
ABS-40.mr	GAAGTGGGAGGA	-70
ABS-41.hm	TAGCTGGGCTGCGGCCCAACCCCACCCCCTCA	-121
ABS-41.hm	TTCATAAA	-32
ABS-42.hr	AAGAAGCATGCC	-239
ABS-42.hr	GCCAAAGTTAAT	-230
ABS-42.hr	AGTTAATCATTGGCC	-225
ABS-42.hr	TGTGTGC	-179
ABS-42.hr	TGTTTGC	-138
ABS-42.hr	TTGCATCA	-135
ABS-42.hr	CAACCT	-129
ABS-42.hr	ACAAACG	-90
ABS-42.hr	GTTTTTGAG	-81
ABS-42.hr	CCAAAGA	-71
ABS-43.hm	CTAAAAATAG	-476
ABS-43.hm	CCAAT	-75
ABS-44.mr	GATCTTGCATAACCAATGC	-237
ABS-44.mr	GTGGGAGGAGC	-141
ABS-44.mr	TAAATTATCCAT	-127
ABS-44.mr	ATGAATAAAT	-88
ABS-44.mr	TATAAA	-30
ABS-45.hm	GTGAATCCCAGAAGACTCTGGAGAGTTC	-226
ABS-45.hm	GGGGCGGCAC	-191
ABS-45.hm	GAAAACCCTGGAATATTCCCGAC	-133
ABS-46.hr	CTGGCCCACGTGACCCGC	-50
ABS-47.mr	CTAAAGAGAAAAGAAACTGAAATTTTCA	-315
ABS-47.mr	CACAAGGCCCATTATTGATTTTTTTTCTCCT	-226
ABS-47.mr	GTTTGTTTT	-172
ABS-47.mr	GTTACGAA	-162
ABS-48.hm	AGCCTTATCTCTGCAAA	-428
ABS-48.hm	GAGGGTAGAAGTCAATGATTTGGG	-405
ABS-48.hm	CCGATTAACCATTAACCCCCACCCC	-108
ABS-49.hm	TTTCGCGCC	-51
ABS-49.hm	TATAAAA	-32
ABS-50.hr	GTGAGCCCTTTGACCCAGTTTTA	-112
ABS-50.hr	TATAAA	-28
ABS-51.hm	CCAGGGTGAATAACCTCGGGG	-166
ABS-51.hm	TATAA	-31
ABS-52.hmr	GTTAATCAGAAAA	-464
ABS-52.hmr	CTTACTCAATAAC	-301
ABS-53.hm	GGTTAAGACTCTAAT	-240
ABS-53.hm	TCTAAT	-231
ABS-53.hm	TGACG	-198
ABS-53.hm	TATAAA	-45
ABS-54.hm	GTAAATGACATAGGAAA	-321
ABS-54.hm	GAAGTGAAAGTGGGAAATTCCTCTGAATAGAGAG	-293
ABS-55.hr	CTGATTTCCCCGAAATGACGG	-127
ABS-56.hm	GGAGGAAAAACTGTTTCATACAGAAGG	-278
ABS-56.hm	AGGGATTTCACCTACAT	-198
ABS-56.hm	AGAAATTCCA	-154
ABS-56.hm	ATGTAAAACA	-71
ABS-56.hm	TATAAA	-24
ABS-57.hm	ATGAATAATTA	-152
ABS-57.hm	TGTGGTTT	-137
ABS-57.hm	CCTCCCCCGCCTTGCCCGGGGTTGTGG	-73
ABS-58.hm	TGATATTACTCTATCTTTCCCCAGGAGGACTGC	-372
ABS-58.hm	GCAAATTATGGTGTAATTTCCTATGCTGAAACT	-248
ABS-58.hm	TTAAAAAGGTTTCATTTTCCTATTGGTCTGATT	-201
ABS-58.hm	CACAGGAACATTT	-167
ABS-58.hm	GTGTAACGAAAATTTCCAATGTAAA	-85
ABS-58.hm	CAATGTAAACTCATTTTCCCTCGGTTTCAGCAAT	-69
ABS-59.hm	CATTGGAAACATT	-118
ABS-59.hm	GGCATTCTCTATCTGATTGTT	-81
ABS-59.hm	GAAATTATTCATTTCCTCAAAG	-59
ABS-59.hm	AATAAA	-31
ABS-60.hm	CAATTATTTCTCAATCCCATT	-421
ABS-60.hm	TTAGAGAAGGAGGAGCTCTAAG	-150
ABS-60.hm	TATAAAA	-55
ABS-61.hm	CAAAAGTCATTTCCTCTTAGTTCATTA	-220
ABS-61.hm	AACTTCTTGAAATTCCCCCAGAAGG	-123
ABS-61.hm	ATGTTGCAA	-80
ABS-62.hm	AGATGA	-108
ABS-62.hm	AGATGT	-98
ABS-62.hm	AGATAG	-85
ABS-62.hm	TATAAAA	-32
ABS-63.hm	TATAA	-57
ABS-63.hm	CCCTCCC	-43
ABS-64.hm	GAGGAAG	-111
ABS-64.hm	GGGCGG	-49
ABS-64.hm	TATAAA	-15
ABS-65.hm	CCCACCC	-200
ABS-65.hm	GGCTGGG	-80
ABS-65.hm	CCCCTCCC	-56
ABS-65.hm	CCCAGGG	-51
ABS-65.hm	TATAAA	-31
ABS-65.hm	CCACCC	-16
ABS-66.hm	GGGCGG	-102
ABS-66.hm	GTTGCGCAAG	-54
ABS-66.hm	TATAAG	-29
ABS-67.hm	TAGCCAAT	-68
ABS-67.hm	CAAT	-64
ABS-67.hm	CATAA	-27
ABS-68.hm	AACCACA	-138
ABS-68.hm	TGGGAAGT	-78
ABS-68.hm	TGACTCA	-50
ABS-68.hm	TATAAAA	-31
ABS-69.mr	TGCACA	-171
ABS-69.mr	TGCACTC	-146
ABS-69.mr	CCGCCCG	-140
ABS-69.mr	TGCGCTC	-128
ABS-69.mr	GGGTGCA	-65
ABS-69.mr	TGCGCCCG	-51
ABS-69.mr	TATAAA	-28
ABS-70.hm	CCCAGCTGACCCAG	-147
ABS-70.hm	CCGCCCCCACTT	-129
ABS-70.hm	ACCTTCAAAGACAGGCCCTCTGAG	-74
ABS-71.hmr	CTATATT	-64
ABS-71.hmr	TTAAAT	-27
ABS-71.hmr	CAGTTG	-12
ABS-72.hm	CACCTG	-176
ABS-72.hm	TAAAATAGC	-167
ABS-72.hm	CATGTG	-154
ABS-72.hm	TATAAA	-33
ABS-73.rm	CAGTTGT	-285
ABS-73.rm	CTATATATAAA	-26
ABS-73.rm	TATAAA	-21
ABS-74.hm	TTCAACCTGTTTCGCAGTTTCTCGAGGAATCA	-153
ABS-74.hm	GTGGTGAGGCTGATTGGCTGGGCAGGA	-87
ABS-75.hm	GGGCCAGCTGTCCC	-269
ABS-75.hm	GAGCCCAGCC	-203
ABS-75.hm	ATACAAGGCC	-177
ABS-76.hm	TTAGAATCGAAATGGA	-437
ABS-76.hm	TAGTTATCAAA	-368
ABS-76.hm	CAAACTGCTGATTAAGGAAG	-352
ABS-76.hm	CTCACCCCCGCCCCCCGCTCCTCGCT	-121
ABS-77.hm	GGGCGG	-104
ABS-77.hm	CCAAGCGTGACTGC	-77
ABS-77.hm	CCCCTCC	-57
ABS-78.hm	TCCCCAAGGAA	-269
ABS-79.hr	GGTGACTCACCGGGTGAACGGG	-488
ABS-79.hr	GAGGGTATAAAC	-13
ABS-80.hm	GAGACAGTGTGGCAATATTTTCCCTGTAAT	-163
ABS-81.hm	CCTGAATGCTCTTACACACGTACACACACAGAGCAGC	-211
ABS-81.hm	CCAGTGAGTGGGTGGGGCTGGAACATG	-86
ABS-81.hm	TATAAA	-31
ABS-82.hm	GAGTCTCCAGCAGGTGCTTCCTCC	-241
ABS-82.hm	TCAGAGCCACAAATGCTGCCCCGA	-194
ABS-83.hr	AATTAATCAA	-210
ABS-83.hr	CTTCCTGAATATGAATAAGAAATAAAA	-164
ABS-83.hr	GCCTGAATCATTATATTCATGAAGATATC	-64
ABS-83.hr	TATAAA	-28
ABS-84.hm	CAGCGTGGTGACGTCGCAACG	-60
ABS-85.hm	GGGCGG	-202
ABS-86.hm	TGATGTCA	-106
ABS-86.hm	AGGGTTCACCGAAAGTTCACTCGCA	-62
ABS-86.hm	TATATTA	-37
ABS-87.hmr	CCTAGTGTCACCTT	-160
ABS-87.hmr	AAGCCAATTA	-134
ABS-87.hmr	CCCCAATCTCCCAGATGCTGATTC	-81
ABS-87.hmr	TTTATAA	-29
ABS-88.hm	GGGAGAAGGAGGAGGCCGGGGGAAGGAGGAGACAGGAGGAGGAGGG	-98
ABS-89.mr	AAAGCGACAGGGTGTCTAGACGGCCAC	-411
ABS-89.mr	GTCTAGACGGCCACGTG	-398
ABS-90.hm	GGGCAGCTGAGTGAGCGGCAGGTGGC	-260
ABS-90.hm	TATAAAT	-47
ABS-91.hm	GAACTT	-404
ABS-91.hm	TCGTTA	-173
ABS-91.hm	CCAAT	-148
ABS-91.hm	TATAAA	-94
ABS-92.mr	TTGGGGTCATGAACTTGG	-229
ABS-92.mr	TATAAA	-65
ABS-93.hm	GGGCGG	-223
ABS-93.hm	GGGCGG	-125
ABS-93.hm	TTTAAAA	-30
ABS-94.hmr	AATGACATCACGGC	-116
ABS-95.hm	AATATTTCATAGAACGAAT	-192
ABS-95.hm	CAAGGTTCATAT	-148
ABS-95.hm	TTTGTATGGGTTA	-137
ABS-95.hm	GTATGGGTTACTTATTCTCTCTTTGTTGA	-134
ABS-95.hm	ATGGGTTACTTATTCTCTCTTTG	-132
ABS-96.hm	GGGGCGGCGGC	-128
ABS-96.hm	AGGGCGGGCGG	-114
ABS-96.hm	TGGGCGGGCC	-83
ABS-96.hm	AGGCGG	-54
ABS-97.hr	TGACGTCA	-92
ABS-97.hr	TATAAA	-27
ABS-98.hm	AAAGTCAGTCATGTGCTTTTCAGAGGATGA	-114
ABS-98.hm	CTCAGCCAAGACATGTGATAATC	-24
ABS-99.hr	AATGATTAAAA	-206
ABS-99.hr	TGAGATTAATA	-68
