# Supplementary material for: WeederH: an algorithm for finding conserved regulatory motifs and regions in homologous sequences
Source: BMC Bioinformatics. 2007 Feb 7;8:46. doi: 10.1186/1471-2105-8-46 (PMC1803799; doi:10.1186/1471-2105-8-46)
Supplement: Additional file 3 — Output of WeederH on orthologous sequence sets. Full output of WeederH on the orthologous sequence sets taken from the ABS database used for testing the algorithm. [file 1471-2105-8-46-S3.gz › ABS-1.mr.fasta.-1111.000.brhX]

<PRE>

You input 2 sequences
Reference sequence >extracted02 from M. musculus 500 bp long
Homologous sequence 1 >extracted03 from R. norvegicus 500 bp long
Output format:
MOTIFINREFERENCESEQUENCE absolute_score relative_score start_pos end_pos

MOTIFINHOMOLOGOSEQUENCE1 start_pos
MOTIFINHOMOLOGOSEQUENCE2 start_pos


1)
GGGACTATTCCATCTTTCGTCCCCTGGCTGGCCCATGTAATCTGAGCCCAGCATTGTACATATCCTGGGAACAGCTGACAATGCAGTGGTCAGACAGCTGGTGGGGCC 49.6563 49.6563 -225 -118

GGGACTATTCCATCTTTCTTCCCTTGGCTGGCCCACGTAATCTGAGCCCAGCATTGTACATACCCTGGGAACAGCTGACAATGAAGTAGTCAGACAGCTGGTGGGGCC -112 
2)
GTACTAAGGCACAGTC 16.3104 16.3104 -471 -456

GTACTAAGGCACAGTC -310 
3)
TAAGTTTGAGGGTGTC 14.8112 14.8112 -283 -268

TAAGTTTGAGGGTGTC -139 
4)
ACCCATCTGTCCTTGG 13.9783 13.9783 -349 -334

ACCCATCTGTCCTTGG -205 
5)
TGCTGAGTCTCCTAGC 13.692 13.6920 -328 -313

TGCTGAGTCTCCTAGC -184 
6)
TTGGCTGG 5.75411 5.7541 -100 -93

TTGGCTGG -89 
7)
GACCGAAG 4.16114 4.1611 -295 -288

GACCGAAG -151 
8)
GGTACAGAATGAAGGTTCTTGATCAGTCACCACCAACCGC 3.63686 3.6369 -412 -373

GGTACAGAATGAGGGTTCCTGATCCGTCACCACCAGCCGC -261 
9)
TTGAGGGTGTCCTGTCTCTG 3.05522 3.0552 -247 -228

TTGAGGGTGTCCTGCCTCTG -134 
10)
GTAAATCA 2.72807 2.7281 -439 -432

GTAAATCA -278 
11)
TGTCCTGC 2.13903 2.1390 -19 -12

TGTCCTGC -127 
12)
ATTTGCTG 1.72762 1.7276 -331 -324

ATTTGCTG -187 
13)
ACACCCAT 1.70307 1.7031 -351 -344

ACACCCAT -207 
14)
CTGGTGGG 1.14145 1.1414 -230 -223

CTGGTGGG -15 
15)
AGGTGTAGGACC 0.831453 0.8315 -303 -292

AGGTGAAGGACC -159 
16)
CTGACACA 0.677126 0.6771 -78 -71

CTGACACA -499 
17)
CCGGGTAC 0.22829 0.2283 -415 -408

CAGGATAC -410 
18)
CAAGACTC 0.1543 0.1543 -453 -446

CAGGCCTC -456 
19)
TGCAGCAC 0.0636948 0.0637 -372 -365

TGCAGCCC -442 
20)
ATTGAAGTACTA 0.0461445 0.0461 -477 -466

GTTGAGGTACTA -316 
21)
TCTCTGTT 0.040671 0.0407 -264 -257

TCCCTGGT -266 
22)
AGCTGGCA 0.024607 0.0246 -111 -104

AGCTGACA -40 
23)
TCCGACCC 0.0214748 0.0215 -64 -57

TCTGAGCC -72 
24)
CTGTCCCCACAC 0.0214242 0.0214 -359 -348

CTGTGCCCGCAC -435 
25)
TAGGCTGA 0.00824826 0.0082 -82 -75

TTGGCTGG -89 
26)
TAGCTGGAAAAA 0.00684864 0.0068 -316 -305

TAGCGGGGAAAA -172 
27)
TCATGTGT 0.00227121 0.0023 -445 -438

TCCTGTGT -364 
28)
ACTAAGTT 0.000981775 0.0010 -285 -278

TCTAAGTT -141 
29)
TCTTCACT 5.94189e-09 0.0000 -11 -4

TCTTCCCT -96 
30)
AGCTACTG -6.7775e-06 -0.0000 -25 -18

AGCTGGTG -17 
31)
GAGACACTTTTG -0.000333449 -0.0003 -256 -245

GAGATCCTTGTG -291 
32)
TTGGCCAT -0.000717436 -0.0007 -337 -330

TTGGGCAT -193 
33)
AGGCTAGT -0.00081322 -0.0008 -496 -489

AGGCTGGT -332 
34)
ATGACACT -0.024087 -0.0241 -71 -64

ATCACACT -274 
35)
AAAGAGGT -0.0353086 -0.0353 -307 -300

AAATAGGT -163 
36)
GTCACCAA -0.0418645 -0.0419 -458 -451

GTCACCAC -236 
37)
GTAGAGCT -0.0466294 -0.0466 -29 -22

GAACAGCT -44 
38)
TGGTGGCA -0.0719476 -0.0719 -489 -482

TGGTAGCA -328 
39)
CCCCTCTG -0.0939354 -0.0939 -57 -50

CCCATCTG -204 
40)
CATACCCC -0.102383 -0.1024 -433 -426

CATACCCT -54 
41)
ACCCCCCC -0.104533 -0.1045 -47 -40

ACCCACCC -215 
42)
CAGCTAGA -0.129048 -0.1290 -118 -111

CAGTTAGA -391 
43)
CAGGGTTG -0.148781 -0.1488 -105 -98

AAGGGTTG -320 
44)
AGCAACTA -0.155469 -0.1555 -289 -282

AGGTACTA -312 
45)
TGCAACCC -0.183644 -0.1836 -51 -44

TGCAGCCC -442 
46)
GCCTGTAG -0.18841 -0.1884 -33 -26

TCCTGTAG -381 
47)
GGAGTGTA -0.190009 -0.1900 -88 -81

GCATTGTA -62 
48)
CCCCCCTG -0.199022 -0.1990 -423 -416

CAGCCCTG -440 
49)
CACCAGGC -0.250429 -0.2504 -500 -493

CACCAGCC -231 
50)
GTCCAGTC -0.279685 -0.2797 -270 -263

GCACAGTC -302 
51)
GAGGGGAG -0.535376 -0.5354 -92 -85

GACGGGAC -115 
52)
CCAGGCCT -0.693799 -0.6938 -37 -30

ACAGGCCT -457 
53)
CCGCTGCA -1.45273 -1.4527 -376 -369

CCGCCACA -225 
54)
CCCCCCAG -1.48035 -1.4804 -41 -34

CCACCCAC -213 
55)
CTGCTGTC -1.48035 -1.4804 -362 -355

CATCTGTC -202 
56)
ACCACTGC -1.48035 -1.4804 -366 -359

GCCACAGC -223 
57)
CCTACCCC -1.48035 -1.4804 -427 -420

CCCACCCA -214 
58)
GGGATTGA -1.48035 -1.4804 -480 -473

TGGAGTGA -346 
