# Supplementary material for: WeederH: an algorithm for finding conserved regulatory motifs and regions in homologous sequences
Source: BMC Bioinformatics. 2007 Feb 7;8:46. doi: 10.1186/1471-2105-8-46 (PMC1803799; doi:10.1186/1471-2105-8-46)
Supplement: Additional file 3 — Output of WeederH on orthologous sequence sets. Full output of WeederH on the orthologous sequence sets taken from the ABS database used for testing the algorithm. [file 1471-2105-8-46-S3.gz › ABS-10.hr.fasta.-1111.000.brhX]

<PRE>

You input 2 sequences
Reference sequence >X12447 from H. sapiens 501 bp long
Homologous sequence 1 >X04260 from R. norvegicus 501 bp long
Output format:
MOTIFINREFERENCESEQUENCE absolute_score relative_score start_pos end_pos

MOTIFINHOMOLOGOSEQUENCE1 start_pos
MOTIFINHOMOLOGOSEQUENCE2 start_pos


1)
GGAGCTGCCTTATAAC 32.1252 32.1252 -36 -21

GGAGCTGCCTTATAAC -39 
2)
TGAATGTCAGGGGCTTCAGGTTTCCCTAAATATAGGTCCC 28.3147 28.3147 -148 -109

TGAATGTCAGGGGCCTCAGGTTTCACTAAATATAGGTCCT -171 
3)
GTCAAGGGAGGAGGGA 18.8798 18.8798 -409 -394

GTCAAGGGAGGAGGGA -388 
4)
CTGGATTTCCAAGGAAGAATTTCCTCTGAAGC 14.471 14.4710 -272 -241

CTGTATTTCTAAGGAAGAGTTTCTTCTAAAGA -275 
5)
ACCGGTGA 10.6711 10.6711 -240 -233

ACCGGTGA -244 
6)
CGTGGCGGGAAAAGGG 6.2364 6.2364 -96 -81

CGTGGTGGGGAAAGGG -119 
7)
CGGGGACA 4.74797 4.7480 -60 -53

CGGGGACA -83 
8)
GAGTCAAG 4.48828 4.4883 -411 -404

GAGTCAAG -390 
9)
GATTTATTTCTC 2.78931 2.7893 -305 -294

GATTGATTTCTC -298 
10)
TCTACTCTCCTT 1.98125 1.9813 -475 -464

TCTGCTCTCCTT -432 
11)
CCAATCAA 1.75931 1.7593 -211 -204

CCAAGCAA -215 
12)
CAGAGGAT 1.73823 1.7382 -105 -98

CAGAGGTT -103 
13)
GGGCCCCA 1.6428 1.6428 -164 -157

GGGCCTCA -161 
14)
CAGGAGCT 1.23981 1.2398 -38 -31

TAGGAGCT -41 
15)
GAGAAGATCGGG 1.19785 1.1979 -68 -57

GAGAAGGTCCGG -92 
16)
ACAGGTCC 1.14411 1.1441 -322 -315

ACAGATCC -315 
17)
ATCCGTGG 0.907062 0.9071 -99 -92

ATTCGTGG -122 
18)
TAAAAAAA 0.897304 0.8973 -461 -454

TAAAAAAA -420 
19)
AGAACAGCCACC 0.81282 0.8128 -434 -423

AGTACAACCACC -411 
20)
GGCAGGGGTCAT 0.790024 0.7900 -82 -71

GGCAGAGGTTAT -105 
21)
GGGAGGCC 0.754652 0.7547 -364 -357

GGGAGGCA -357 
22)
TCTTCCTCCCCC 0.695791 0.6958 -187 -176

TCTTCTTACCCC -195 
23)
TTTCCTTC 0.676667 0.6767 -332 -325

TTCCCTTC -336 
24)
GGCAGGGA 0.613722 0.6137 -368 -361

GGCAGGGA -179 
25)
CCAGGGAG 0.597825 0.5978 -379 -372

CAAGGGAG -386 
26)
CCATGCCG 0.538066 0.5381 -171 -164

CCTTGCCG -134 
27)
GGAGCCAG 0.526244 0.5262 -383 -376

GGACCCAG -375 
28)
GGGTGGCA 0.468514 0.4685 -372 -365

GGGAGGCA -357 
29)
ACAACCAAGGGC 0.357101 0.3571 -290 -279

ACAACCACCGGC -408 
30)
AGAGAAGG 0.287158 0.2872 -389 -382

AGTCAAGG -389 
31)
AACCACCC 0.161716 0.1617 -23 -16

ACCCAGCC -25 
32)
TAGGAGGT 0.140845 0.1408 -499 -492

TAAGAGGT -456 
33)
CTCTTTGTCCCC 0.136833 0.1368 -221 -210

CTCTTCTTACCC -196 
34)
AAGCACCG 0.104129 0.1041 -244 -237

AAAGACCG -248 
35)
GGGCTGGGCAGG 0.101231 0.1012 -46 -35

GGGGTGCGTAGG -67 
36)
CCGGGAAC 0.0846635 0.0847 -17 -10

CCGGGGAC -84 
37)
TCCCTGCC 0.0790769 0.0791 -112 -105

TCCTTGCC -135 
38)
TCAGGGCC 0.0768995 0.0769 -203 -196

TCAGGGGC -165 
39)
GTGGGGCT 0.0537446 0.0537 -49 -42

GCGGGGCT -10 
40)
GCCAGTATCTAC 0.030797 0.0308 -482 -471

GGCAGCATCTAG -353 
41)
CCACGTGATCCG 0.0297134 0.0297 -358 -347

CCGCGGGATTCG -129 
42)
AGATGTAGTGCC 0.0239606 0.0240 -491 -480

AGATGTTTTCCC -343 
43)
AGGGCTCCAGAG 0.0214474 0.0214 -450 -439

AGGGACCCAGCG -377 
44)
GAGTGGGC 0.0139135 0.0139 -234 -227

GAGTGAAC -238 
45)
CTTGACAA 0.0108008 0.0108 -294 -287

CTCGACGA -289 
46)
GGCCAAAGATTT 0.00253089 0.0025 -312 -301

GGCCTCAGGTTT -160 
47)
CAGGGGCT -0.000302209 -0.0003 -227 -220

CAGGGGCC -164 
48)
GAGAATCA -0.0049682 -0.0050 -441 -434

GAGTATCC -448 
49)
CTCACCCCTTTC -0.00534338 -0.0053 -340 -329

CCCACACCCTTC -488 
50)
ACCCCTAG -0.00536789 -0.0054 -11 -4

AGCCCTGG -21 
51)
GGCCTCCG -0.00663213 -0.0066 -281 -274

GGCCTCAG -160 
52)
ATCACCGC -0.00801225 -0.0080 -422 -415

ACCACCGG -405 
53)
CCCAAGTC -0.0190119 -0.0190 -193 -186

CCCTAGGC -184 
54)
GTCCCCTC -0.038938 -0.0389 -345 -338

TTCCCTTC -336 
55)
CCCTGGCC -0.0512485 -0.0512 -316 -309

CCCGGACC -309 
56)
CCGAGTCC -0.0832932 -0.0833 -349 -342

CGGAGTCA -367 
57)
CTTCTTAA -0.159002 -0.1590 -466 -459

CTTCCTAT -480 
58)
GGAGATTA -0.173816 -0.1738 -396 -389

GGAGAGTA -47 
59)
CTTCCCCA -0.25283 -0.2528 -176 -169

CTTACCCC -191 
60)
CACATGTG -0.326695 -0.3267 -54 -47

CACTGGTG -77 
61)
GTGTGAAT -0.360995 -0.3610 -151 -144

GGATGAAT -174 
62)
TTAGAGAA -0.42425 -0.4243 -71 -64

ATGGAGAA -95 
63)
GCAGGGAG -0.480427 -0.4804 -416 -409

GCAGGGAT -178 
64)
ACGATAGT -0.603837 -0.6038 -157 -150

ACGAAGGT -285 
65)
CGTCTGGA -0.719481 -0.7195 -275 -268

CATCTAGA -348 
66)
AACCAGGG -0.732819 -0.7328 -454 -447

AACCACCG -406 
67)
CCGACCCA -1.45145 -1.4515 -197 -190

GGGACCCA -376 
68)
TCCCACAG -1.45504 -1.4550 -326 -319

TCCTATAG -478 
