# Supplementary material for: WeederH: an algorithm for finding conserved regulatory motifs and regions in homologous sequences
Source: BMC Bioinformatics. 2007 Feb 7;8:46. doi: 10.1186/1471-2105-8-46 (PMC1803799; doi:10.1186/1471-2105-8-46)
Supplement: Additional file 3 — Output of WeederH on orthologous sequence sets. Full output of WeederH on the orthologous sequence sets taken from the ABS database used for testing the algorithm. [file 1471-2105-8-46-S3.gz › ABS-11.hr.fasta.-1111.000.brhX]

<PRE>

You input 2 sequences
Reference sequence >extracted44 from H. sapiens 500 bp long
Homologous sequence 1 >M63656 from R. norvegicus 501 bp long
Output format:
MOTIFINREFERENCESEQUENCE absolute_score relative_score start_pos end_pos

MOTIFINHOMOLOGOSEQUENCE1 start_pos
MOTIFINHOMOLOGOSEQUENCE2 start_pos


1)
CATTCTCTTACTTTCC 25.3479 25.3479 -496 -481

CATTCACTTACTTTCC -498 
2)
GTCACGTAGCTCTGCG 23.7868 23.7868 -81 -66

GTCACGTAGCTCTGCG -33 
3)
GCTTAATCCCCAGCAT 19.3838 19.3838 -322 -307

GCTTAATCCCCAACAT -312 
4)
CTTCATTC 10.0341 10.0341 -499 -492

CTTCATTC -501 
5)
ACCAGTCCTGGGGAGG 9.38283 9.3828 -140 -125

ACCAGTCCTGGGGAGA -91 
6)
CCTTGAAG 8.4427 8.4427 -394 -387

CCTTGAAG -398 
7)
ATATGGGG 7.10118 7.1012 -451 -444

ATATGGGG -438 
8)
TCACTCCACCTC 6.76882 6.7688 -189 -178

TCACTCCACCTC -138 
9)
GAGTCACG 5.25618 5.2562 -83 -76

GAGTCACG -35 
10)
CTGAGGGCGTGGTCTT 4.06961 4.0696 -165 -150

CTGAAGGCGTGGCCTT -114 
11)
ACGCCCCC 3.85242 3.8524 -95 -88

ACGCCCCC -46 
12)
AGGGCGGG 2.73422 2.7342 -114 -107

AGGGCGGG -76 
13)
TTCCCCAG 2.44744 2.4474 -484 -477

TTCCCCAT -486 
14)
TGGCGGGG 2.06279 2.0628 -200 -193

TGGCAGGG -204 
15)
TGCGACATCCGC 1.76746 1.7675 -69 -58

TGCGGCATCTGC -21 
16)
AGGGAGCC 1.64067 1.6407 -42 -35

AGGGAGTC -38 
17)
CCTGGCAAATAT 1.60539 1.6054 -459 -448

CATGGTAAATAT -446 
18)
CATCTGTT 1.54373 1.5437 -21 -14

CATCTGCT -16 
19)
CCTCTTCACCAG 1.35582 1.3558 -339 -328

CCTCTAAACCAG -324 
20)
GATTGTGGCAGA 1.32701 1.3270 -278 -267

GATTATGGTAGA -254 
21)
AAGCTTAA 1.21178 1.2118 -324 -317

AGGCTTAA -314 
22)
CCCACCTACTCA 1.1964 1.1964 -376 -365

CCCATCTACTGA -351 
23)
TGAACGCA 1.06759 1.0676 -264 -257

TGAAAGCA -285 
24)
CCCCTCGG 1.03687 1.0369 -475 -468

CCCCCCGG -460 
25)
GGACAGAG 0.957418 0.9574 -439 -432

GGGCAGAG -433 
26)
CAACCTGT 0.947811 0.9478 -366 -359

CAGCCTGT -381 
27)
GCCCTGAA 0.938454 0.9385 -410 -403

GCCTTGAA -399 
28)
TGGTAAAG 0.934449 0.9344 -287 -280

TGTGAAAG -287 
29)
CATTACTTCCTG 0.605216 0.6052 -421 -410

CATTATTCCATG -410 
30)
GGTCATGG 0.530811 0.5308 -255 -248

GATTATGG -254 
31)
GAGGTGGGAGGG 0.427447 0.4274 -236 -225

GATGAGGGAGGG -190 
32)
TGCAGCCT 0.409651 0.4097 -29 -22

TGCTGCCT -9 
33)
AACTTGGGCACC 0.369758 0.3698 -404 -393

ACCTTGGGGACC -162 
34)
CTTCTGCCCCAC 0.324725 0.3247 -383 -372

CCTCTGTCCTAC -365 
35)
CCTCCTCT 0.244136 0.2441 -342 -335

TCTCCTCT -327 
36)
GGAGGAGT 0.197027 0.1970 -87 -80

GGAGGTGT -59 
37)
GGGCATGCAGGC 0.196991 0.1970 -108 -97

GGGCAGGCAGCC -388 
38)
CCCGGACA 0.193545 0.1935 -147 -140

CCCTGGCA -152 
39)
AGTCCCTAACAG 0.164848 0.1648 -223 -212

AATCCCCAACAT -308 
40)
CAGTTCAT 0.149728 0.1497 -426 -419

CAGAGCAT -430 
41)
CCGCCTCTGAGG 0.123485 0.1235 -171 -160

CCACCCCTGAAG -120 
42)
CCTCATTTACCA 0.0685472 0.0685 -55 -44

CGTCTTTTACAA -174 
43)
TTTGCGGA 0.0625387 0.0625 -15 -8

TCTGCGGC -23 
44)
GGGGGTGT 0.0388687 0.0389 -126 -119

GGAGGTGT -59 
45)
CCAGGGCT 0.0386201 0.0386 -36 -29

CCAGGGAG -40 
46)
TACTGTTCTGGT 0.0331542 0.0332 -355 -344

TAGGGTTCTAGT -215 
47)
CCAGAGGG 0.0245325 0.0245 -46 -39

CCCCAGGG -42 
48)
GCCAGGCT 0.00480439 0.0048 -248 -241

ACCAGGCT -317 
49)
ATCCAGCA -0.00269844 -0.0027 -308 -301

ATTCCGCA -298 
50)
GGGCAGTC -0.00454408 -0.0045 -227 -220

GGGCAGGC -388 
51)
GAAGCTCA -0.0183788 -0.0184 -432 -425

GAAACTAA -421 
52)
CCCCGAGG -0.0194563 -0.0195 -240 -233

CCCCCAGG -43 
53)
GGTGCCTC -0.0260186 -0.0260 -346 -339

GATGTCTC -333 
54)
CAGACTAA -0.0326273 -0.0326 -330 -323

CAGGCTTA -315 
55)
GGGTGAGG -0.0326361 -0.0326 -445 -438

GGGGCAGG -454 
56)
CTCGCCGCCCCG -0.0348178 -0.0348 -180 -169

CCCGCCCCCCGG -464 
57)
ATGCCTGG -0.0659798 -0.0660 -205 -198

ATGCCTTG -401 
58)
GGGGTATA -0.123881 -0.1239 -468 -461

GGGGCAGA -434 
59)
TACCCTGG -0.127334 -0.1273 -462 -455

GACCCTGG -154 
60)
CAAGTGCC -0.129232 -0.1292 -302 -295

CATTTGCC -279 
61)
CGCAGCCT -0.147445 -0.1474 -60 -53

GGCAGCCT -383 
62)
CTTGCCCC -0.222848 -0.2228 -152 -145

CTTTCCCC -488 
63)
GGCCACGC -0.376538 -0.3765 -99 -92

TGTCACGC -50 
64)
GATGCTTC -0.385433 -0.3854 -387 -380

GATGTTTA -341 
65)
CGCTCACT -0.500265 -0.5003 -192 -185

ACCTCACT -131 
66)
GGTCAGGG -0.504702 -0.5047 -118 -111

GGAGAGGG -80 
67)
GATCAGAA -0.673576 -0.6736 -9 -2

GACCAGGA -69 
68)
ACGGATGC -0.737631 -0.7376 -209 -202

ACTGATGT -344 
69)
CCGGCACG -0.839065 -0.8391 -295 -288

CAGGCATG -450 
70)
AGGGATTG -1.06323 -1.0632 -281 -274

AGGGAGGG -186 
71)
AGCCACGG -1.26514 -1.2651 -213 -206

AGTCACGT -34 
72)
GAAATGAA -1.26514 -1.2651 -268 -261

GAAACTAA -421 
73)
TGTTACTG -1.26514 -1.2651 -358 -351

TGCTGCTG -12 
