# Supplementary material for: WeederH: an algorithm for finding conserved regulatory motifs and regions in homologous sequences
Source: BMC Bioinformatics. 2007 Feb 7;8:46. doi: 10.1186/1471-2105-8-46 (PMC1803799; doi:10.1186/1471-2105-8-46)
Supplement: Additional file 3 — Output of WeederH on orthologous sequence sets. Full output of WeederH on the orthologous sequence sets taken from the ABS database used for testing the algorithm. [file 1471-2105-8-46-S3.gz › ABS-12.hmr.fasta.-1111.000.brhX]

<PRE>

You input 3 sequences
Reference sequence >extracted25 from H. sapiens 500 bp long
Homologous sequence 1 >extracted26 from M. musculus 500 bp long
Homologous sequence 2 >J02816 from R. norvegicus 501 bp long
Output format:
MOTIFINREFERENCESEQUENCE absolute_score relative_score start_pos end_pos

MOTIFINHOMOLOGOSEQUENCE1 start_pos
MOTIFINHOMOLOGOSEQUENCE2 start_pos


1)
CTGTTAATTATTGGCA 29.2402 29.2402 -129 -114

CTGTTAATTATTGGCA -130 
CTGTTAATTATTGGCA -129 
2)
AAGGTTACTAGTTAAC 23.3794 23.3794 -59 -44

AAGGTTACTAGTTAAC -65 
AAGGTTACTAGTTAAC -64 
3)
TCTGTGTCCTTGAACATAAAATACAAATAACC 20.3506 20.3506 -167 -136

TCTTTGTCCTTGAACATAGGATACAAGTGACC -168 
TCTTTGTCCTTGAACATAAGATAGAAGTGACC -167 
4)
TCAACCTAAGGAAATA 15.6699 15.6699 -101 -86

TCAACGTAAGGAAATA -102 
TCAACATAAGGAAAAA -101 
5)
ATAAAAGAATTTCAGC 9.3055 9.3055 -23 -8

ATAAAAGGACTTCAGC -29 
ATAAAAGAACTTCAGC -28 
6)
CTTTTCTTTATGGCTT 5.62589 5.6259 -327 -312

CTTTTCTTTATGGCTA -303 
ATTTTCTTTATGGCTG -313 
7)
TTTGCAAG 5.08204 5.0820 -199 -192

TTTGCAAG -198 
TTTGCAAG -203 
8)
TAACAGGC 3.19639 3.1964 -47 -40

TAACAGGC -53 
TAACAGAC -52 
9)
TTTTTTTC 3.12166 3.1217 -188 -181

TTTTTTTC -189 
TTTTTTTC -188 
10)
TGCTGTTA 3.09548 3.0955 -131 -124

CTCTGTTA -132 
TGCTGTTA -131 
11)
GCAAATGTCCCATTTTCAAC 2.72667 2.7267 -116 -97

GCAAATTGCCTAACTTCAAC -117 
GCAAATTGCCTAACTTCAAC -116 
12)
ATTTGCAA 2.53164 2.5316 -218 -211

ATTTGCAA -199 
ATTTGCAA -204 
13)
GAAGAGTCTGAA 2.48017 2.4802 -436 -425

GAATAGCCTGAA -411 
GAAGAGTCTGAA -424 
14)
AAAGTAAC 1.70997 1.7100 -81 -74

AAGGTTAC -65 
AAAGTAAC -86 
15)
GTTTTTTT 1.45178 1.4518 -192 -185

GATTTTTT -191 
GTTTTTTT -190 
16)
AATTATTC 1.27631 1.2763 -287 -280

AATTATTC -260 
AATTATTG -124 
17)
GAATTAAT 1.16674 1.1667 -368 -361

GAAATAAT -450 
GAATTAAT -351 
18)
GATGAAGA 1.16361 1.1636 -439 -432

AATCAAGA -434 
GATGAAGA -427 
19)
GGAGAATATTTG 1.08418 1.0842 -234 -223

GAAGAACATTTG -215 
GGAGAACATTTG -220 
20)
ATGTATTT 0.897654 0.8977 -362 -355

ATGTATTT -335 
ATGCATTT -377 
21)
AAGAGCTCTGTG 0.784818 0.7848 -173 -162

AAGTGGTCTTTG -174 
AAGTGGTCTTTG -173 
22)
AGATGAAT 0.727719 0.7277 -354 -347

AGATGAAT -269 
AAAAGAAT -355 
23)
GTATAAAA 0.573637 0.5736 -25 -18

ATATAAAA -31 
ATATAAAA -30 
24)
TTTGCAAG 0.448344 0.4483 -446 -439

TTTGCAAG -198 
TTTGCAAG -203 
25)
TGCTGTCTTTTC 0.403217 0.4032 -333 -322

TGCTACCTTTTC -309 
TGCTATATTTTC -319 
26)
CCGCTATG 0.399406 0.3994 -137 -130

CTGCTCTG -135 
CCCCTGTG -137 
27)
AATTAATT 0.382407 0.3824 -291 -284

AATGAATT -264 
AATTAATT -350 
28)
TTTGAGAGAAAT 0.379968 0.3800 -300 -289

TTTGAGCGAAAT -457 
TTTGAGCTAAAT -470 
29)
CTGCAACTTAGG 0.301329 0.3013 -280 -269

CTTCAACGTAAG -104 
CTTCAGCTTAGG -263 
30)
TCTCTTTGAATA 0.296011 0.2960 -259 -248

TCTATTTGAACA -238 
TCTATTGGAAGA -243 
31)
TTTAATAGTTTT 0.205409 0.2054 -383 -372

TTTATTATTTCT -357 
TTTACTATTTTT -371 
32)
TTTGAGAG 0.193777 0.1938 -465 -458

TTTGAGCG -457 
TTTGAGCT -470 
33)
GCATTTAA 0.185204 0.1852 -386 -379

GCATTTTA -361 
GCATTTTA -375 
34)
TGAAAAGAGTAT 0.157571 0.1576 -33 -22

TGAACATAGGAT -158 
TAAAAAGGATAT -38 
35)
GGCATATG 0.134154 0.1342 -398 -391

AGCATATG -373 
GACATACG -405 
36)
GCCTGGCA 0.106741 0.1067 -402 -395

GCCTAGCA -377 
GCCTAGCA -391 
37)
CAATGTCT 0.0744075 0.0744 -415 -408

CTATGTCT -284 
GAATGACT -415 
38)
TTGAGGAG 0.0737438 0.0737 -238 -231

TTGAACAG -233 
TGGAAGAG -238 
39)
TAAAGAAT 0.0409061 0.0409 -372 -365

AAAAGAAT -341 
AAAAGAAT -355 
40)
AAATAAAATAAG 0.0373988 0.0374 -211 -200

AAATAAAATAAA -487 
AAGGAAAAAAAG -94 
41)
ACAAAAGG 0.01616 0.0162 -63 -56

ATAAAAGG -29 
ACATAAGG -98 
42)
ATTGCCTG -0.00317626 -0.0032 -39 -32

ATTGCCTA -113 
ATTGCCTA -112 
43)
GCTTCATT -0.00757771 -0.0076 -315 -308

GCTACCTT -308 
GCTATATT -318 
44)
TCTGTAGT -0.0130134 -0.0130 -246 -239

TCTGAAGT -178 
TCTGAAGT -177 
45)
CTCTGAAT -0.0540765 -0.0541 -482 -475

CACTAAAT -491 
GTCTGAAT -419 
46)
TATTTGTTATAT -0.0632847 -0.0633 -457 -446

TATGTCTTATGT -283 
TATTTTCTTTAT -314 
47)
AATTGGTC -0.0781798 -0.0782 -426 -419

AAGTGGTC -174 
AAGTGGTC -173 
48)
TTTTGTAC -0.0877372 -0.0877 -473 -466

TTTTGAGC -458 
TTTTGAGC -471 
49)
TCAGACAA -0.0917664 -0.0918 -420 -413

TGAAACAA -395 
TCAGACAT -408 
50)
ATTGCATA -0.137644 -0.1376 -348 -341

ATTGCCTA -113 
ATTGCCTA -112 
51)
ATAGGCAT -0.140524 -0.1405 -390 -383

ACAGGCAT -51 
ACATGCAT -379 
52)
TAACTTAA -0.141455 -0.1415 -308 -301

TAACTTCA -107 
TAAATTAA -500 
53)
CAGCATGA -0.147273 -0.1473 -11 -4

CAGCAGGA -17 
CAACATAA -100 
54)
ACAGATAT -0.179844 -0.1798 -75 -68

ACAGGCAT -51 
ACAGACAT -50 
55)
TACCATAA -0.244496 -0.2445 -87 -80

TCCCTTAA -44 
CAACATAA -100 
56)
AAATCTGC -0.377534 -0.3775 -338 -331

AAGTCTGC -314 
AAATCTTT -271 
57)
TTATATTT -0.385392 -0.3854 -222 -215

ATCTATTT -239 
CTATATTT -317 
58)
ATATTCTG -0.482279 -0.4823 -250 -243

TTATTCTT -258 
ATTTTCTT -313 
59)
AGTCATCT -0.498108 -0.4981 -264 -257

AGTCATAT -85 
AGTAAGCT -327 
60)
TTGTGTGC -0.525191 -0.5252 -408 -401

TGGTGTGC -367 
TTTTGAGC -471 
61)
TACCAAAT -0.7172 -0.7172 -342 -335

TAGCATAT -374 
TAAGAAAT -444 
62)
GGACAAGT -0.782648 -0.7826 -269 -262

ATACAAGT -148 
GGAAGAGT -237 
63)
ATACCAAC -0.784193 -0.7842 -69 -62

ATATCCAC -423 
ATAACAAC -460 
64)
ACAAGTCA -0.811736 -0.8117 -493 -486

ACAAGTGA -146 
AGAAGTGA -145 
65)
ATCTCTCT -0.980125 -0.9801 -486 -479

ATTTCTTT -351 
ATCTTTCT -269 
66)
CCCAAAGA -1.32593 -1.3259 -177 -170

CAAAAAGA -343 
CCCACTGA -71 
67)
TCTGCCCC -1.33622 -1.3362 -182 -175

TCTGCTAC -311 
TTTGCCCA -75 
68)
AGGGACAA -1.33622 -1.3362 -497 -490

AGGGGAAA -249 
AAGGAAAA -94 
