# Supplementary material for: WeederH: an algorithm for finding conserved regulatory motifs and regions in homologous sequences
Source: BMC Bioinformatics. 2007 Feb 7;8:46. doi: 10.1186/1471-2105-8-46 (PMC1803799; doi:10.1186/1471-2105-8-46)
Supplement: Additional file 3 — Output of WeederH on orthologous sequence sets. Full output of WeederH on the orthologous sequence sets taken from the ABS database used for testing the algorithm. [file 1471-2105-8-46-S3.gz › ABS-13.hr.fasta.-1111.000.brhX]

<PRE>

You input 2 sequences
Reference sequence >M28638 from H. sapiens 501 bp long
Homologous sequence 1 >U04320 from R. norvegicus 501 bp long
Output format:
MOTIFINREFERENCESEQUENCE absolute_score relative_score start_pos end_pos

MOTIFINHOMOLOGOSEQUENCE1 start_pos
MOTIFINHOMOLOGOSEQUENCE2 start_pos


1)
GGTGAGCTAGGATAATAAAACCCCTGACATCACCATTCCAGAAGCTTCACAAGACTGCATATATAAGGGGCTGGCTGTAG 69.3309 69.3309 -84 -5

GGGGAGCTGGGATAATAAAACCCCTGACATCACCGTTCCAGAAGCTTCACAAGACTGCATATATAAGGGGCAGGCTGTAG -88 
2)
TCTCTTTTCTTAGCTCAGTGAGTACTGGGTATGTGTCACATTGCCAAATCCCGGATCACAAGTCTCCATGAA 61.2938 61.2938 -161 -90

TCTCTTTTCTTAGCTCAGTGAGTACTGGGTATGTGTCACCCTGCCAAATCCCTGATCACAAGTCCCCATGAA -165 
3)
TGTGGACAGAAAGCTAGTGAAACAAGACCATGACAAGTCA 33.228 33.2280 -227 -188

TGTGGACAGAGAGCTAGTGAAACAAGACCGTGACAAGTCA -232 
4)
CCCAGGCCCAAGATAGTTGCTGGC 18.8447 18.8447 -397 -374

CCCAGGCCCAAGATAGTTGCTGGC -373 
5)
CAAAGAGTTAATGTCC 13.8794 13.8794 -446 -431

CAAAGAGTTAATGTCC -421 
6)
GTCACTGGCCGGCTCA 7.73986 7.7399 -191 -176

GTCACCGGCCAGCTCA -196 
7)
GCTCAGCCTAGGAAGATTCC 2.41484 2.4148 -425 -406

GCTCAGCCCAGGAAGATTCC -401 
8)
TGGGTGCCATTGGGTGTGGA 2.40903 2.4090 -241 -222

TGGGTGCCACTAGGTGTGGA -246 
9)
TGCTTGGGATTC 1.77551 1.7755 -290 -279

TGCTTGGGATTC -298 
10)
ATTCCCCTGGCA 1.07077 1.0708 -370 -359

ATTCCCCTGGCA -346 
11)
GGGTGGGT 1.01988 1.0199 -244 -237

GGGTGGGT -249 
12)
CAGAGAAC 0.85967 0.8597 -260 -253

CAGAGAAC -268 
13)
GGGGTGGG 0.644255 0.6443 -251 -244

GGGGTGGG -254 
14)
TGCCCAGG 0.32728 0.3273 -399 -392

TGCCCAGG -375 
15)
CACAAAGA 0.313446 0.3134 -448 -441

CACAAAGA -423 
16)
GGGCTCAG 0.297768 0.2978 -427 -420

GGGCTCAG -403 
17)
GTCCCTGG 0.293583 0.2936 -434 -427

GTCCCTGG -409 
18)
AGGAGGAGGGGC 0.258208 0.2582 -342 -331

AGGAGGAGGGGC -321 
19)
ACGTGTTT 0.253849 0.2538 -174 -167

CCGTGTTT -172 
20)
TTCCAGTC 0.0898414 0.0898 -409 -402

TTCCAGTC -480 
21)
GACTGGAAAGGA 0.0661917 0.0662 -353 -342

GACTGGAGAGGA -329 
22)
TGAACTGC 0.0456043 0.0456 -93 -86

TGAACTGT -97 
23)
CCTGACTC 0.0182106 0.0182 -279 -272

CCTGGCTC -276 
24)
GTGTCTCT 0.0153751 0.0154 -166 -159

GTTTCTCT -168 
25)
GCTTCAGA -0.0150934 -0.0151 -264 -257

GCTCCAGA -272 
26)
CTGACATGTTGA -0.0204054 -0.0204 -485 -474

CTGACATATTGG -460 
27)
GCATTCAGGACT -0.0234304 -0.0234 -361 -350

GCATGCAAGACT -337 
28)
ATCACTGCTCTC -0.0511909 -0.0512 -471 -460

GTCACAGCTCTC -446 
29)
GTGCTGAC -0.118742 -0.1187 -488 -481

GTTCTGAC -463 
30)
GCCGGCTC -0.154312 -0.1543 -323 -316

GCTGGCTC -355 
31)
TCAGACGT -0.368225 -0.3682 -178 -171

TCAGCCCT -183 
32)
TCCCCCCA -0.381845 -0.3818 -309 -302

GCCCACCA -311 
33)
CCCCGCGT -0.47901 -0.4790 -301 -294

CCCCGTGT -174 
34)
TGGCCTGATTCC -0.60166 -0.6017 -377 -366

TGTCCTGGCTCC -279 
35)
TCTTCCAAGGAC -0.623595 -0.6236 -461 -450

TCTGCCCAGGCC -377 
36)
CCATCCTC -0.707076 -0.7071 -315 -308

CCAGCCTC -383 
37)
AGATGGCTGGTG -0.793936 -0.7939 -497 -486

AGATAGTTGCTG -363 
38)
TCCCTGCC -0.86984 -0.8698 -403 -396

TCCCTGGG -408 
39)
GCCTGCTT -0.934889 -0.9349 -293 -286

AGCTGCTT -301 
40)
TCTGTACCAGCT -0.941168 -0.9412 -273 -262

GCTGTAGCAGCG -15 
41)
AGGCAGAT -0.978612 -0.9786 -501 -494

AGGAAGAT -392 
42)
GCTGGTGA -0.999388 -0.9994 -87 -80

GCTAGTGA -220 
43)
GCACACTA -1.17617 -1.1762 -332 -325

GCCCACCA -311 
44)
GACCATCA -3.13001 -3.1300 -475 -468

GCCCACCA -311 
45)
GACTCACA -3.20097 -3.2010 -452 -445

GCTTCACA -45 
