# Supplementary material for: WeederH: an algorithm for finding conserved regulatory motifs and regions in homologous sequences
Source: BMC Bioinformatics. 2007 Feb 7;8:46. doi: 10.1186/1471-2105-8-46 (PMC1803799; doi:10.1186/1471-2105-8-46)
Supplement: Additional file 3 — Output of WeederH on orthologous sequence sets. Full output of WeederH on the orthologous sequence sets taken from the ABS database used for testing the algorithm. [file 1471-2105-8-46-S3.gz › ABS-14.hr.fasta.-1111.000.brhX]

<PRE>

You input 2 sequences
Reference sequence >AJ245369 from H. sapiens 501 bp long
Homologous sequence 1 >S56304 from R. norvegicus 501 bp long
Output format:
MOTIFINREFERENCESEQUENCE absolute_score relative_score start_pos end_pos

MOTIFINHOMOLOGOSEQUENCE1 start_pos
MOTIFINHOMOLOGOSEQUENCE2 start_pos


1)
TTCCTTGACCTT 47.1094 47.1094 -13 -2

TTCCTTGACCTT -76 
2)
TGAAACAGTCTC 25.447 25.4470 -73 -62

TGAATCAGTCTC -161 
3)
GTGTGCAA 17.9045 17.9045 -218 -211

GTGTGAAA -218 
4)
GATGACTT 14.3205 14.3205 -174 -167

GATGGCTT -173 
5)
AAAAGATGGGAT 12.0407 12.0407 -131 -120

CAAAGAAGGGCT -125 
6)
TTGGGGCT 10.71 10.7100 -246 -239

GTGGGGCT -248 
7)
TAAGAAAGATCC 10.4992 10.4992 -104 -93

TAAGAAAAAGCC -187 
8)
CAGGGGCAGGAG 8.69836 8.6984 -233 -222

CAGGGGTTGGAG -274 
9)
CTTCAGAA 8.49297 8.4930 -62 -55

CATCAGAA -59 
10)
TTCTATCGACTT 8.42065 8.4206 -431 -420

TTCTCTGGACTT -86 
11)
AATCAGGGCTGC 7.70987 7.7099 -148 -137

AAGAAGGGCTTC -123 
12)
TTCTGCTGATAT 7.42552 7.4255 -317 -306

TTTTTCTGATAC -285 
13)
GGGTTTGGGGAA 6.54625 6.5463 -347 -336

GGGGCTGGGGAT -368 
14)
CTCAGGATTCCC 6.52152 6.5215 -48 -37

CTCTGGACTTCC -84 
15)
CTCATAAAATTC 6.46116 6.4612 -440 -429

CCCATGAAATGC -475 
16)
ATCACCTGGTGC 6.18214 6.1821 -203 -192

ATCACTTAGTGG -256 
17)
GCAGGGCT 5.8027 5.8027 -193 -186

GTAGGGCT -201 
18)
CAAGATTT 5.65032 5.6503 -19 -12

CAAGGTTT -31 
19)
GGTTTTTTTATA 5.45785 5.4578 -416 -405

GGTTCTTCAATA -433 
20)
TTCCTGGG 3.9873 3.9873 -325 -318

TTCCTAGG -337 
21)
TGTGCCTGCTCA 3.98146 3.9815 -489 -478

TGTGCCTTCTCT -92 
22)
TATTGTTT 3.9394 3.9394 -380 -373

TTTTTTTT -380 
23)
CTGAACCTGGAA 3.50385 3.5039 -305 -294

ATGAAACTGGGA -234 
24)
TATTGCTG 2.79213 2.7921 -283 -276

TTTTTCTG -285 
25)
AACTTGAAATCA 2.78547 2.7855 -155 -144

AACCAGAAAACA -41 
26)
ATGTATGT 2.29839 2.2984 -121 -114

ATGTGTGT -99 
27)
ACCGGGAAGTGC 2.16514 2.1651 -267 -256

ACAGAGAAATGC -13 
28)
GGGCTCCA 1.95724 1.9572 -163 -156

GGGCTTCA -118 
29)
GGCTGTGT 1.92447 1.9245 -222 -215

GACTATGT -224 
30)
TTAATGGG 1.80758 1.8076 -168 -161

TTAGTGGG -251 
31)
AGGATTTGGAAT 1.80476 1.8048 -84 -73

AGGGGTTGGAGT -273 
32)
GGCGAGCT 1.62761 1.6276 -33 -26

GGTGAGCT -145 
33)
AGGCTGTG 1.6244 1.6244 -493 -486

AGGCTCTG -452 
34)
AGTAAAAG 1.54234 1.5423 -134 -127

AGAAAAAG -185 
35)
CCAAATTC 1.38871 1.3887 -397 -390

CCAAATCC -310 
36)
GCAGGCAT 1.30239 1.3024 -209 -202

GAAAGCAT -214 
37)
TTACTTTG 1.19751 1.1975 -251 -244

TCACTTAG -255 
38)
CCACTCAG 1.12795 1.1279 -390 -383

CCACTGAG -318 
39)
TTGTGCTC 0.983117 0.9831 -447 -440

TTGTGCTT -343 
40)
AGGCTTAC 0.916427 0.9164 -255 -248

GGGCTAAC -245 
41)
GATGGGTT 0.673768 0.6738 -350 -343

GATGGCTT -173 
42)
TTCTCAAG 0.579338 0.5793 -23 -16

TTCTTAAG -137 
43)
GGAAGGTG 0.519418 0.5194 -335 -328

GGAAGGTT -437 
44)
GAGTGCTG 0.324319 0.3243 -276 -269

GAGTTATG -265 
45)
TTGGGGTT 0.301472 0.3015 -420 -413

TTGGAGTT -268 
46)
TGCCTTCA 0.279273 0.2793 -239 -232

TGCCTTCT -90 
47)
TTCCAGGA 0.184172 0.1842 -88 -81

TTCCTTGA -76 
48)
ACCCATAT 0.139483 0.1395 -288 -281

AGCCAAAT -312 
49)
TTCATGCA 0.127534 0.1275 -374 -367

TTCATGCC -114 
50)
TCTCAATG 0.084006 0.0840 -474 -467

TCTCACTG -153 
51)
TTGTCCAA 0.0196532 0.0197 -401 -394

TTCTTCAA -431 
52)
TACATAAG 0.0192908 0.0193 -108 -101

TTCTTAAG -137 
53)
GTGGCTTT 0.0134878 0.0135 -467 -460

CTGGCTCT -489 
54)
TATCTGAA 0.00953102 0.0095 -308 -301

TTTCTGAT -283 
55)
CTATTTCT 0.00242597 0.0024 -27 -20

CTTTTTCT -286 
56)
CTCAACTA 0.000376848 0.0004 -365 -358

CTCTACCA -323 
57)
CTGCAGGC -0.0137778 -0.0138 -497 -490

ATGCTGGC -467 
58)
GTGCTCTC -0.027683 -0.0277 -53 -46

GTGCCTTC -91 
59)
TCAGCCCT -0.0554773 -0.0555 -458 -451

ACAGCCTT -419 
60)
CTGGAACA -0.0610122 -0.0610 -187 -180

CTGGGACT -228 
61)
ATCTTACC -0.0653159 -0.0653 -293 -286

ATCGAACC -358 
62)
AAGCTTCC -0.0799733 -0.0800 -92 -85

GAGCTTTC -142 
63)
TGCTTTGT -0.195968 -0.1960 -451 -444

TTCTTTTT -410 
64)
GCTTAGTA -0.332895 -0.3329 -138 -131

ACTTAGTG -253 
65)
TTTTGATG -0.45367 -0.4537 -354 -347

TTTTTCTG -285 
66)
TATCAGAT -0.4587 -0.4587 -179 -172

TTTCTGAT -283 
67)
AGAATTAC -0.503942 -0.5039 -113 -106

AGAAATGC -9 
68)
CAGAGGCG -0.801399 -0.8014 -37 -30

CAGAGGGA -442 
69)
TGAGTTCC -0.801399 -0.8014 -329 -322

TGTGTGCC -94 
70)
TATGATTT -0.801399 -0.8014 -359 -352

TATGAATC -261 
71)
AGAGTATT -0.801399 -0.8014 -384 -377

AGAGAAAT -11 
72)
AAATTTGT -0.801399 -0.8014 -405 -398

AAATTAAT -53 
73)
AACTTCTC -0.801399 -0.8014 -478 -471

GCCTTCTC -89 
