# Supplementary material for: WeederH: an algorithm for finding conserved regulatory motifs and regions in homologous sequences
Source: BMC Bioinformatics. 2007 Feb 7;8:46. doi: 10.1186/1471-2105-8-46 (PMC1803799; doi:10.1186/1471-2105-8-46)
Supplement: Additional file 3 — Output of WeederH on orthologous sequence sets. Full output of WeederH on the orthologous sequence sets taken from the ABS database used for testing the algorithm. [file 1471-2105-8-46-S3.gz › ABS-15.hm.fasta.-1111.000.brhX]

<PRE>

You input 2 sequences
Reference sequence >U17193 from H. sapiens 501 bp long
Homologous sequence 1 >AB029557 from M. musculus 501 bp long
Output format:
MOTIFINREFERENCESEQUENCE absolute_score relative_score start_pos end_pos

MOTIFINHOMOLOGOSEQUENCE1 start_pos
MOTIFINHOMOLOGOSEQUENCE2 start_pos


1)
CTATAACGTCCT 15.8723 15.8723 -28 -17

CTTTAACCTCCT -295 
2)
CGGGAATT 15.3333 15.3333 -317 -310

CGGCAATT -306 
3)
GGCTATATTGCT 14.9116 14.9116 -86 -75

GGCCATGTTGCG -107 
4)
CCAGACTG 14.6185 14.6185 -309 -302

CCAGACTG -424 
5)
GAAAAAACAAAC 12.9848 12.9848 -209 -198

GAAACAACCAAC -230 
6)
GTGAGCCATGAT 12.5233 12.5233 -299 -288

GCGAGCGATGAT -147 
7)
GGGCTCACAAGT 12.4993 12.4993 -118 -107

GGGCACCCACGT -95 
8)
CAGCACTTTGGG 12.3682 12.3682 -480 -469

CATCACTCTGGT -461 
9)
CCAGCCTG 11.3021 11.3021 -427 -420

CCAGACTG -424 
10)
GGGCGTGGGCTA 11.1381 11.1381 -93 -82

GGGCGGAGGCCA -114 
11)
GCTCATGC 10.0609 10.0609 -170 -163

GCGCATGC -187 
12)
ATGCTTGAGTCT 9.69169 9.6917 -452 -441

TTGCTTCACTCT -488 
13)
GGCCAAGGTGCG 8.491 8.4910 -467 -456

GGCCATGTTGCG -107 
14)
GGAGGCCA 7.92407 7.9241 -470 -463

GGAGGCCA -110 
15)
GCACTCCA 7.45324 7.4532 -278 -271

GCTCTCTA -279 
16)
AGCCTGGGCAAC 7.4291 7.4291 -271 -260

ACTCTGGGCATC -220 
17)
TGGGCAAC 7.22044 7.2204 -421 -414

TGGTCAAC -453 
18)
ACCTCATC 5.61855 5.6186 -405 -398

ACCTCAGC -361 
19)
GTAATCTC 4.96978 4.9698 -487 -480

GCAATCTC -414 
20)
TCTCCACA 4.91461 4.9146 -399 -392

TCTCCCCA -429 
21)
GCTTCAGCCCGG 4.46107 4.4611 -326 -315

GCATCAGTTCGG -213 
22)
GCTACTCA 4.42755 4.4276 -351 -344

GCCTCTCA -355 
23)
GCAGGCCT 4.4041 4.4041 -187 -180

GCATGCGT -185 
24)
TAGTCATCTATA 3.84276 3.8428 -35 -24

TAGTGCTCTCTA -283 
25)
CAAGCCTGGGCG 3.62809 3.6281 -100 -89

CAACTCTGGGCA -222 
26)
AAGGCTGAGACG 3.58269 3.5827 -142 -131

AATGCTGGGATG -348 
27)
TGTAGTCCCAGC 2.76269 2.7627 -361 -350

TTTAGTACCCGC -174 
28)
AACAAACA 2.62531 2.6253 -200 -193

AACAACCA -228 
29)
CCCAGCGC 2.3237 2.3237 -155 -148

CCCCGCCC -160 
30)
GCTGAGGT 2.05323 2.0532 -339 -332

GCTGGGAT -345 
31)
AGTTAGAGACAA 1.83203 1.8320 -109 -98

AGCTCGAGGCAA -385 
32)
GGAGGCTT 1.71151 1.7115 -330 -323

GCAAGCTT -322 
33)
AGTTTTAA 1.6635 1.6635 -386 -379

GGTTTTGA -392 
34)
GCGAGGAT 1.53465 1.5346 -458 -451

GCGATGAT -143 
35)
GGGGCGGT 1.48517 1.4852 -368 -361

GGGGCGGG -242 
36)
ATCTCTTG 1.48231 1.4823 -125 -118

ATCACGTG -134 
37)
CCACTGCA 1.47305 1.4730 -283 -276

CCCCTGCA -155 
38)
TGCAGTGA 1.20454 1.2045 -303 -296

TGCAGCGA -151 
39)
GCTTTGGA 0.933667 0.9337 -149 -142

GCTTTGAA -318 
40)
ACCACTCA 0.839619 0.8396 -48 -41

ATCAGTCA -65 
41)
GGTAGCTC 0.682295 0.6823 -174 -167

GGTCGATC -196 
42)
TTGGGCCA 0.635404 0.6354 -288 -281

TTGCGGCA -309 
43)
ATCCAGGT 0.617882 0.6179 -72 -65

ACCCACGT -91 
44)
CTGGCGCG 0.41762 0.4176 -181 -174

CTGCAGCG -152 
45)
AGTTCAGA 0.389338 0.3893 -437 -430

AGTTCGGA -208 
46)
GCAAAAAACAAA 0.382562 0.3826 -60 -49

GGAAACAACCAA -231 
47)
GTTTTTAG 0.13281 0.1328 -40 -33

GTTTTGAG -391 
48)
CTGCCTGG 0.126465 0.1265 -18 -11

CCGCCGGG -36 
49)
AAAAAAAC 0.0378094 0.0378 -219 -212

AAACAACC -229 
50)
AAAAAAAAAAAA -0.00355049 -0.0036 -241 -230

AAGAAGAAATAA -256 
51)
CAGGAGGC -0.0220455 -0.0220 -345 -338

CTCGAGGC -383 
52)
AATTAACC -0.0235126 -0.0235 -377 -370

CTTTAACC -295 
53)
AGCCTGTA -0.0769708 -0.0770 -492 -485

AGACTGGA -422 
54)
ACAGGAAA -0.0891607 -0.0892 -213 -206

AGAAGAAA -255 
55)
GCTAGATC -0.0964258 -0.0964 -77 -70

GGTCGATC -196 
56)
TGGCTCAA -0.138366 -0.1384 -499 -492

TGGAGCAA -418 
57)
AAAAAAAAAAAA -0.153107 -0.1531 -227 -216

AAGAAGAAATAA -256 
58)
GACCCTGT -0.352426 -0.3524 -252 -245

GCCCCTGC -156 
59)
ATAAAAAG -0.38039 -0.3804 -392 -385

ATGACAAG -339 
60)
GTAATCCC -0.391633 -0.3916 -160 -153

GATATCCC -332 
61)
CTCTGCAA -0.452289 -0.4523 -64 -57

CCCTGCAG -154 
62)
GTCTCAAA -0.538989 -0.5390 -246 -239

CTCTCAAT -353 
63)
AGCATGCT -0.599886 -0.5999 -9 -2

CGCATGCG -186 
64)
GGTTATCT -0.599886 -0.5999 -129 -122

GGTTTTTT -444 
65)
ACGGGGTT -0.599886 -0.5999 -133 -126

ACTGGTTT -447 
66)
GCCTGTAA -0.599886 -0.5999 -164 -157

GCCTCTCA -355 
67)
AAAAGCAG -0.599886 -0.5999 -191 -184

AGAGGCAG -16 
68)
AAAAAAAA -0.599886 -0.5999 -230 -223

AGAAATAA -252 
69)
GTGAGACC -0.599886 -0.5999 -256 -249

GTGAGGGC -85 
70)
GAGAGACC -0.599886 -0.5999 -410 -403

GAGAGGCA -17 
71)
GAGACCAG -0.599886 -0.5999 -431 -424

GTGACTAG -129 
72)
CTGGGAGT -0.599886 -0.5999 -442 -435

CTGGGATG -344 
