# Supplementary material for: WeederH: an algorithm for finding conserved regulatory motifs and regions in homologous sequences
Source: BMC Bioinformatics. 2007 Feb 7;8:46. doi: 10.1186/1471-2105-8-46 (PMC1803799; doi:10.1186/1471-2105-8-46)
Supplement: Additional file 3 — Output of WeederH on orthologous sequence sets. Full output of WeederH on the orthologous sequence sets taken from the ABS database used for testing the algorithm. [file 1471-2105-8-46-S3.gz › ABS-16.hm.fasta.-1111.000.brhX]

<PRE>

You input 2 sequences
Reference sequence >D87674 from H. sapiens 501 bp long
Homologous sequence 1 >AF093878 from M. musculus 501 bp long
Output format:
MOTIFINREFERENCESEQUENCE absolute_score relative_score start_pos end_pos

MOTIFINHOMOLOGOSEQUENCE1 start_pos
MOTIFINHOMOLOGOSEQUENCE2 start_pos


1)
TCTTTTCTTTCTAAAAGGCTTTCT 20.2237 20.2237 -394 -371

TCTTTTCTTTCCAAAAGACTTTCT -377 
2)
GGTTTCCATGGCGAAA 16.2987 16.2987 -428 -413

GGTTTCCATGGACAAA -414 
3)
CAGTCAAACATTAACT 14.6449 14.6449 -78 -63

CAATCAATCATTAACT -59 
4)
CCTCTCTGGTAACACT 13.475 13.4750 -305 -290

CCTCTCTGTTAACCCT -291 
5)
AAATACTAATTTAATG 12.4138 12.4138 -276 -261

AAATGCTAGTTTAATG -262 
6)
TAAAGCTC 12.2492 12.2492 -158 -151

TAAAGCTC -138 
7)
CAGTTCAA 11.5447 11.5447 -192 -185

CAGTTCAA -172 
8)
GACAGCTT 9.81848 9.8185 -103 -96

GACAGCTT -80 
9)
TAGTCACG 4.6896 4.6896 -91 -84

TAGTCATG -72 
10)
AAAGCCTT 4.47217 4.4722 -368 -361

AAAGACTT -364 
11)
CGTCCTTCTTCC 3.67354 3.6735 -315 -304

GGTCCTTTTTCC -302 
12)
AATTTCTG 3.38852 3.3885 -354 -347

ACTTTCTG -360 
13)
TTCTAAAA 3.30282 3.3028 -374 -367

TTCCAAAA -369 
14)
ACAGGTTT 2.69274 2.6927 -431 -424

ACAGGTTT -37 
15)
TCACTCAA 2.49288 2.4929 -228 -221

TCACCCAA -209 
16)
TTCTGTTTAATT 1.99761 1.9976 -362 -351

TTCTGAGTAACT -357 
17)
TAAGAAAC 1.94551 1.9455 -170 -163

TAAGGAAC -150 
18)
CACAGTCA 1.80063 1.8006 -80 -73

CACAATCA -61 
19)
TGGAAAAG 1.6474 1.6474 -348 -341

TGGGAAAG -331 
20)
ATGATACAAGTG 1.55707 1.5571 -482 -471

ATGATGGAAATG -456 
21)
CTGTTGTT 1.4045 1.4045 -184 -177

CTGTTATT -161 
22)
GTTCTTTT 1.29886 1.2989 -396 -389

GCTCTTTT -379 
23)
GGCACTCT 1.03281 1.0328 -440 -433

GGAACCCT -437 
24)
GTGATTTG 0.869798 0.8698 -216 -209

GTTATTTG -159 
25)
TTTTGCCA 0.847022 0.8470 -46 -39

TCTTGCCA -95 
26)
CCTGCTAC 0.65295 0.6530 -122 -115

CATGCTAC -200 
27)
GTACTTTGCTGT 0.583629 0.5836 -242 -231

GCACTTTACGGT -311 
28)
GATTGGTT 0.524334 0.5243 -53 -46

AACTGGTT -47 
29)
TCCACCTTCTTT 0.47704 0.4770 -152 -141

TCCACGGTCTTG -102 
30)
TCTGTGGA 0.440392 0.4404 -283 -276

TCTGTTAA -287 
31)
ACTTGTTC 0.406038 0.4060 -333 -326

TCTTATTC -340 
32)
ACCTTTGTGGAC 0.361641 0.3616 -116 -105

ACCCTTTTTGAC -280 
33)
CTCTGAAA 0.291664 0.2917 -138 -131

CTCAGTAA -143 
34)
AGGAATGA 0.25604 0.2560 -495 -488

AGGAGTGT -501 
35)
CTACATAG 0.22465 0.2246 -324 -317

CTACTTAG -196 
36)
GCCTAACT 0.181846 0.1818 -338 -331

GAGTAACT -353 
37)
ATGGATCC 0.172984 0.1730 -263 -256

ATGAGTCC -249 
38)
GACTGACA 0.156074 0.1561 -107 -100

GACTTACA -271 
39)
AGCAGGCAGTAC 0.129857 0.1299 -470 -459

AGCTGTCAGTTC -178 
40)
CACTTGTT 0.117489 0.1175 -293 -286

CACTTTTT -467 
41)
GACGAAGG 0.090976 0.0910 -500 -493

GAGGAAGG -189 
42)
ACACATGA 0.0568743 0.0569 -486 -479

ACACACCA -473 
43)
GTGTATCG 0.0486945 0.0487 -60 -53

GTGTGTCA -23 
44)
CTATTAAG 0.0459121 0.0459 -174 -167

TTGTTAAG -154 
45)
TCCAGCCA 0.0390222 0.0390 -198 -191

TTCACCCA -210 
46)
GTGAACTC 0.0373182 0.0373 -130 -123

AGGAACTC -148 
47)
GTGTTCAC 0.0273857 0.0274 -232 -225

ATATTCAC -213 
48)
AACTTGGT 0.0220417 0.0220 -66 -59

AACTGGTT -47 
49)
GGGGTACA 0.0179808 0.0180 -409 -402

GGGGCACA -65 
50)
GGGGGAGCTGTG 0.0147743 0.0148 -457 -446

GGAGTAGCTGTC -183 
51)
GTGACACA 0.00764405 0.0076 -84 -77

GGGGCACA -65 
52)
TTATCTCT -0.00293859 -0.0029 -142 -135

TTATTTGT -158 
53)
CCTGAGGT -0.0108803 -0.0109 -257 -250

CCAGAGAT -234 
54)
AGAAGCCT -0.0136634 -0.0137 -342 -335

AAAAGACT -365 
55)
GTGGAGTG -0.0244345 -0.0244 -448 -441

ATGGAGGG -420 
56)
GAAGTACT -0.152937 -0.1529 -245 -238

GAAGGAGT -186 
57)
AAGAATGT -0.206518 -0.2065 -222 -215

AAAAATGC -264 
58)
TTTTTATA -0.358112 -0.3581 -97 -90

TTTTTAAA -463 
59)
AAATTCCA -0.388834 -0.3888 -202 -195

AAATGCTA -262 
60)
GAAAGCGG -0.391413 -0.3914 -416 -409

GAAAGTGT -328 
61)
AGTCGTCC -0.413428 -0.4134 -318 -311

ACTCCTCC -481 
62)
GTTGTGTT -0.635611 -0.6356 -401 -394

GTTATGCT -322 
63)
GGGCGAAC -0.658104 -0.6581 -15 -8

GGGCCAGC -222 
64)
TATGAAAT -0.670648 -0.6706 -206 -199

TATGTCAT -123 
65)
TTGCCTAT -0.673222 -0.6732 -178 -171

TTCCCTCT -294 
66)
GTTCTGGA -0.770777 -0.7708 -251 -244

GTTAAGGA -152 
67)
CTAATAAA -0.812682 -0.8127 -162 -155

CTTACAAA -269 
68)
GAGAGGGC -0.838901 -0.8389 -19 -12

GAGATGGT -231 
69)
GTAGGAGA -0.838901 -0.8389 -23 -16

GAAGGAGT -186 
70)
ATAAGTAG -0.838901 -0.8389 -27 -20

AGGAGTAG -184 
71)
TATATATA -0.838901 -0.8389 -32 -25

TATATTCA -214 
72)
TATATATA -0.838901 -0.8389 -36 -29

TATATTCA -214 
73)
CATATATA -0.838901 -0.8389 -40 -33

CAGCTATA -218 
74)
TGAGTATG -0.838901 -0.8389 -210 -203

TGAGTAAC -354 
