# Supplementary material for: WeederH: an algorithm for finding conserved regulatory motifs and regions in homologous sequences
Source: BMC Bioinformatics. 2007 Feb 7;8:46. doi: 10.1186/1471-2105-8-46 (PMC1803799; doi:10.1186/1471-2105-8-46)
Supplement: Additional file 3 — Output of WeederH on orthologous sequence sets. Full output of WeederH on the orthologous sequence sets taken from the ABS database used for testing the algorithm. [file 1471-2105-8-46-S3.gz › ABS-17.mh.fasta.-1111.000.brhX]

<PRE>

You input 2 sequences
Reference sequence >M62362 from M. musculus 500 bp long
Homologous sequence 1 >U34070 from H. sapiens 501 bp long
Output format:
MOTIFINREFERENCESEQUENCE absolute_score relative_score start_pos end_pos

MOTIFINHOMOLOGOSEQUENCE1 start_pos
MOTIFINHOMOLOGOSEQUENCE2 start_pos


1)
TGGGCGTTGCGCCACG 19.0993 19.0993 -201 -186

TGGGCGTTGCGCCGCG -187 
2)
CTAAGACCCAGCAGGC 18.4585 18.4585 -120 -105

CTAGGACCCAGCAGGC -112 
3)
CCACGTGTGTGCGGGGGCGACAGC 13.3567 13.3567 -283 -260

CCACGTGGGCGCGGGGGCGACGGC -270 
4)
GGACACCAGGGGGCGA 12.2996 12.2996 -68 -53

GGACTCTAGGGGGCGA -60 
5)
GACCACGT 9.51289 9.5129 -285 -278

GACCACGT -272 
6)
GGCGCCTA 9.44879 9.4488 -299 -292

GGCGCCTA -311 
7)
GATGCTCCCGGGCTCC 8.03437 8.0344 -358 -343

GATACTCCTGGGCTCC -345 
8)
ATAAAAGC 6.82052 6.8205 -39 -32

ATAAAAGC -29 
9)
CCGCGCGGGCCTGGCC 6.31485 6.3148 -26 -11

CGGCGCGGGCCGGGCC -16 
10)
GGTTCGCC 5.5164 5.5164 -227 -220

GGTTCGCC -139 
11)
GACAGGCCTAGT 5.35006 5.3501 -466 -455

GACAGGCCTGGT -443 
12)
TGGCTGGA 5.19958 5.1996 -335 -328

TGGCTGGA -323 
13)
AGCTCAAAACCA 4.46113 4.4611 -423 -412

AGCTCAAGACCA -400 
14)
AGCGCAGGAGTCAGTGGGCG 3.65448 3.6545 -215 -196

CGCGCTGGAGGCGGTGGGCG -201 
15)
AGCGCCGC 3.56613 3.5661 -262 -255

AGCGCCGC -221 
16)
AGGAGGGG 3.56028 3.5603 -305 -298

AGGAGGGG -292 
17)
CTCCACCTCCCC 1.78972 1.7897 -384 -373

CTCGCCCTCCGC -385 
18)
TTGCAGCG 1.77035 1.7704 -219 -212

TTGGAGCG -229 
19)
GCCGGGGTGGGG 1.75961 1.7596 -256 -245

GCCGGGCCGGGG -248 
20)
CTCGGCCTCTAG 1.69221 1.6922 -369 -358

CTCGGACTCTAG -63 
21)
CGCTCCCCAACC 1.56785 1.5679 -395 -384

CGCCCCCCACCC -376 
22)
CTGGCGCC 1.52781 1.5278 -95 -88

CAGGCGCC -101 
23)
ACAAGTCT 1.42699 1.4270 -441 -434

ACAGGCCT -442 
24)
CGGGCTCTAAGA 1.37725 1.3772 -126 -115

CGCGCGCTAGGA -118 
25)
TCACCGCC 0.832243 0.8322 -155 -148

TCGCCGCC -136 
26)
GGCTGAGC 0.771776 0.7718 -246 -239

GGCGGAGC -237 
27)
GCTTTTAA 0.579175 0.5792 -450 -443

GCTTTGAA -427 
28)
CGCTGCAAGCCG 0.539652 0.5397 -239 -228

CGCTGGAGGCGG -199 
29)
AGGCACCA 0.539036 0.5390 -108 -101

AGGACCCA -110 
30)
CGGGTGGGAGAC 0.537313 0.5373 -475 -464

CGGGTCCGGGAC -452 
31)
CCTAGTGTTGGC 0.522108 0.5221 -343 -332

CCTAGGGCAGGC -307 
32)
AGAAGGCG 0.516248 0.5162 -132 -125

AGCAGGCG -103 
33)
AATCCGGG 0.416659 0.4167 -479 -472

AATCCGCG -415 
34)
GTGGGTGA 0.240327 0.2403 -326 -319

GTGGCTGG -324 
35)
TCCGCCACAGCC 0.188538 0.1885 -498 -487

TCCGGGACAGGC -448 
36)
CTCCAAAC 0.140418 0.1404 -402 -395

CTCAAGAC -398 
37)
GCGATGCC 0.0709962 0.0710 -56 -49

GCGACGCG -48 
38)
TTGGACAC 0.045202 0.0452 -70 -63

TCGGACTC -62 
39)
ATCCGAGACCCG 0.0183533 0.0184 -83 -72

ATCCGCGCCCCA -414 
40)
GCGGTCCCCGCG 0.0133327 0.0133 -33 -22

GGGGCCCCCGCT -287 
41)
TAACCACG 0.0132582 0.0133 -293 -286

CGACCACG -273 
42)
CCCTCGCT 0.0129958 0.0130 -375 -368

CCCCCGCT -283 
43)
GTCCCAGC 0.00880101 0.0088 -456 -449

GCCCCAGC -408 
44)
TGCTCCCCACTC 0.000564909 0.0006 -165 -154

CGCCCCCCACCC -376 
45)
CCGACCCT -0.000553497 -0.0006 -49 -42

CGGACTCT -61 
46)
GCACTATG -0.00126728 -0.0013 -171 -164

GCGCTGTG -153 
47)
CGGTAGCT -0.011225 -0.0112 -427 -420

CAGCAGCT -404 
48)
CAACATTC -0.0338313 -0.0338 -413 -406

CAAGACTC -390 
49)
CCTTGGAA -0.0369159 -0.0369 -149 -142

CCTGGGGA -166 
50)
GCACTACG -0.0735157 -0.0735 -433 -426

GCCCTCCG -382 
51)
CAGGAGAA -0.199869 -0.1999 -136 -129

CAGGAGGA -296 
52)
ACTAGCAC -0.228739 -0.2287 -175 -168

GCTAGGAC -113 
53)
CCGTTTGG -0.313515 -0.3135 -74 -67

CCGCGTGG -145 
54)
TTCGCGAC -0.375817 -0.3758 -9 -2

TTCGCCGC -137 
55)
GACTTAGA -0.439678 -0.4397 -320 -313

GACCAAGA -393 
56)
CTCTCTCC -0.449013 -0.4490 -406 -399

CGCCCTCC -383 
57)
CCTACTGG -0.454046 -0.4540 -99 -92

CCTGCCGG -39 
58)
GCCTTTTA -0.504067 -0.5041 -489 -482

GGCTTTGA -428 
59)
CTTCGATC -0.54073 -0.5407 -88 -81

CTTGGAGC -230 
60)
GCTTAAAG -0.562404 -0.5624 -311 -304

GCTTGGAG -231 
61)
GTCACAGG -0.628811 -0.6288 -140 -133

GACAGAGG -75 
62)
CTCCCTAG -0.656548 -0.6565 -346 -339

CGCCCCAG -409 
63)
CTCCACTA -0.785996 -0.7860 -179 -172

CCCCGCTA -282 
64)
CGATCTCT -0.830218 -0.8302 -187 -180

CGGACTCT -61 
65)
GCCATTCG -1.11071 -1.1107 -13 -6

GCCCTCCG -382 
66)
TAGATGCT -1.11071 -1.1107 -360 -353

TAAAAGCT -28 
