# Supplementary material for: WeederH: an algorithm for finding conserved regulatory motifs and regions in homologous sequences
Source: BMC Bioinformatics. 2007 Feb 7;8:46. doi: 10.1186/1471-2105-8-46 (PMC1803799; doi:10.1186/1471-2105-8-46)
Supplement: Additional file 3 — Output of WeederH on orthologous sequence sets. Full output of WeederH on the orthologous sequence sets taken from the ABS database used for testing the algorithm. [file 1471-2105-8-46-S3.gz › ABS-18.hm.fasta.-1111.000.brhX]

<PRE>

You input 2 sequences
Reference sequence >K00650 from H. sapiens 501 bp long
Homologous sequence 1 >M23768 from M. musculus 501 bp long
Output format:
MOTIFINREFERENCESEQUENCE absolute_score relative_score start_pos end_pos

MOTIFINHOMOLOGOSEQUENCE1 start_pos
MOTIFINHOMOLOGOSEQUENCE2 start_pos


1)
TACACAGGATGTCCATATTAGGACATCTGCGTCAGCAGGTTTCCACGG 58.2505 58.2505 -326 -279

TACACAGGATGTCCATATTAGGACATCTGCGTCAGCAGGTTTCCACGG -319 
2)
ACCCTCGGTGTTGGCTGCAGCCCGCGAGCAGTTCCCGTCAATCCCTCC 32.7757 32.7757 -379 -332

ACCCTCAGAGTTGGCTGCAGCCGGCGAGCTGTTCCCGTCAATCCCTCC -373 
3)
GTCCGCATTGAACCAGGTGCGAATGTTCTCTC 23.786 23.7860 -473 -442

GTCCACATTGAATCAGGTGCGAATGTTCGCTC -468 
4)
GCCGTTCCCGCCTCCCCTCCCCCAGCCGCGGC 22.0575 22.0575 -432 -401

GCCTTTCCCGCCTCCCCTCCCCCGGCCGCGGC -427 
5)
CTGCGGCGCCTCGTAC 6.52973 6.5297 -19 -4

CTGAGGCGCCTACTAC -17 
6)
CCCCCCGCACTGCACC 6.247 6.2470 -392 -377

CCCCCTGCGCTGCACC -386 
7)
CGTGACGT 2.2478 2.2478 -66 -59

AGTGACGT -66 
8)
CTGGGGGG 1.9695 1.9695 -263 -256

CTGGGGGG -256 
9)
CCATCCCCGAAA 1.12662 1.1266 -253 -242

CCATCTCCGAAA -244 
10)
CGCCTCCC 0.89352 0.8935 -397 -390

CGCCTCCC -419 
11)
ATTAGGAC 0.834806 0.8348 -182 -175

ATTAGGAC -303 
12)
AAGCGCCC 0.542095 0.5421 -115 -108

GAGCGCCC -119 
13)
ACGAGACC 0.452975 0.4530 -221 -214

AGGAGACC -213 
14)
GACCTCGGGAAC 0.441107 0.4411 -489 -478

GACCCTGGGAAC -483 
15)
ATAAAAGC 0.40397 0.4040 -32 -25

ATAAAGGC -30 
16)
GGGTCCGC 0.362607 0.3626 -475 -468

GGGTCCAC -470 
17)
ACGGCCTTTCCC 0.347655 0.3477 -282 -271

ACGGCCGGTCCC -275 
18)
CCCCCCTTACAC 0.330294 0.3303 -333 -322

CCTCCTTTACAC -326 
19)
ACACTCAT 0.309554 0.3096 -56 -49

ACACTCAT -185 
20)
CGGCCGCAGAAG 0.269859 0.2699 -124 -113

CGCCCGCAGAGG -116 
21)
GCGCGCCACCCC 0.223122 0.2231 -101 -90

GCGCGCTTCCCC -96 
22)
GGCCCCCG 0.192133 0.1921 -403 -396

GGCCCCGG -398 
23)
GCCAAGGCGGGG 0.191167 0.1912 -170 -159

GCGAAGACGGGG -162 
24)
TCCCCCCC 0.162457 0.1625 -497 -490

TCCCCCCC -389 
25)
TTCTGCGCCGTT 0.131679 0.1317 -438 -427

TTCTCTGCCTTT -433 
26)
CCCTGTAG 0.122415 0.1224 -273 -266

CCCTGTTG -266 
27)
CTGCGAAATGCT 0.115606 0.1156 -200 -189

CTCCGAAATCCT -240 
28)
GCAGCCGG 0.0801188 0.0801 -133 -126

GCAGCCGG -357 
29)
CGCTGGGG 0.0209934 0.0210 -143 -136

GCCTGGGG -143 
30)
CCCATCCC 0.0115954 0.0116 -501 -494

CTCATCCC -493 
31)
GTTGAGCC 0.00215057 0.0022 -74 -67

GTTCCGCC -75 
32)
ATCTTGGGGGGC 0.000304294 0.0003 -235 -224

TTCTGGGGGGGG -258 
33)
ACACGCGC 0.000276156 0.0003 -176 -169

ACACGCGG -228 
34)
GGACGCAG -0.00203797 -0.0020 -137 -130

GGGCGTAG -138 
35)
ACGCTTGT -0.00322376 -0.0032 -41 -34

GCGCTTCT -38 
36)
TCTGAGAC -0.0138074 -0.0138 -213 -206

TAGGAGAC -214 
37)
TGGCGCCA -0.0220486 -0.0220 -87 -80

AGGCGCCA -26 
38)
GGGAGCTG -0.0393119 -0.0393 -155 -148

GGGGGTTG -154 
39)
CCAGGCCCGCGC -0.0413237 -0.0413 -109 -98

CCAGTTCCGCCC -78 
40)
GGCTGCGG -0.0908835 -0.0909 -21 -14

AGCTGAGG -19 
41)
TCTCATTC -0.114132 -0.1141 -443 -436

TCTCATCC -494 
42)
AACCCCTC -0.171633 -0.1716 -243 -236

AATCCCTC -334 
43)
ATTCATAA -0.204388 -0.2044 -50 -43

ATTCACAG -45 
44)
GGAGCCAT -0.339897 -0.3399 -257 -250

GGGACCAT -248 
45)
GTTTACAC -0.363231 -0.3632 -60 -53

GTTTCCAC -281 
46)
GGGCGGCC -0.368357 -0.3684 -127 -120

GAGCGCCC -119 
47)
GCAGTGGC -0.378544 -0.3785 -26 -19

GCTGAGGC -18 
48)
CGAGCGCT -0.545101 -0.5451 -147 -140

AGAGCGCC -120 
49)
ACAAGGGT -0.641326 -0.6413 -479 -472

ACCCGGGT -501 
50)
GCTCACGA -0.997596 -0.9976 -191 -184

GTTGACGA -129 
51)
ACCGTGGT -1.0881 -1.0881 -80 -73

ACGGGGGT -156 
52)
GAACTGCG -1.40132 -1.4013 -203 -196

CATCTGCG -296 
53)
CCTCTGGC -1.58285 -1.5829 -91 -84

CCTGGGGC -142 
54)
GCCCACGA -1.60793 -1.6079 -225 -218

GCCGGCGA -354 
55)
GGCAGGGA -2.05144 -2.0514 -159 -152

GGGGGGGA -252 
56)
ACAGGAAC -2.05144 -2.0514 -207 -200

ACAGGATG -316 
57)
AGCCCTGG -2.05144 -2.0514 -267 -260

AAGCCTGG -145 
