# Supplementary material for: WeederH: an algorithm for finding conserved regulatory motifs and regions in homologous sequences
Source: BMC Bioinformatics. 2007 Feb 7;8:46. doi: 10.1186/1471-2105-8-46 (PMC1803799; doi:10.1186/1471-2105-8-46)
Supplement: Additional file 3 — Output of WeederH on orthologous sequence sets. Full output of WeederH on the orthologous sequence sets taken from the ABS database used for testing the algorithm. [file 1471-2105-8-46-S3.gz › ABS-19.hm.fasta.-1111.000.brhX]

<PRE>

You input 2 sequences
Reference sequence >J04111 from H. sapiens 500 bp long
Homologous sequence 1 >X57155 from M. musculus 501 bp long
Output format:
MOTIFINREFERENCESEQUENCE absolute_score relative_score start_pos end_pos

MOTIFINHOMOLOGOSEQUENCE1 start_pos
MOTIFINHOMOLOGOSEQUENCE2 start_pos


1)
GTGACATCATGGGCTATTTTTAGGGGTTGACTGGTAGCAGATAAGTGTTGAGCTCGGGCTGGAT 68.6056 68.6056 -72 -9

GTGACATCATGGGCTATTTTTAGGGATTGACTGGTAGCAGATAAGTGTTGAGCTCAGGCTGGAT -79 
2)
GAGCATTACCTCATCCCGTGAGCCTCCGCGGGCCCAGAGAAGAATCTTCTAGGGTG 63.7411 63.7411 -195 -140

GAGCATTACCTCATCCCGTGAGCCTTCGCGGGCCCAGAGAAGAATCTTCTAGGGTG -202 
3)
CCAAGACGTCAGCCCACAATGCACCGGGCGGGCCGGGAAA 49.9714 49.9714 -331 -292

CCAAGACGTCAGCCCACAATGCACCGGGCGGGCCGGGAAA -340 
4)
GGGCCCGCCCCCCTGAGAGCGACGCGAGCCAA 29.599 29.5990 -119 -88

GGGCCCGCCCCCCTGAGAACGACGCAAGCCAA -126 
5)
AGGAGAAAGAAGGGCCCGACTGTA 22.6928 22.6928 -230 -207

AGGAGAAAGAAGGGCCCAACTGTA -237 
6)
GTCCGCAGCCGTGAACTTGAGCCC 20.0806 20.0806 -420 -397

GTCCCCAGCCCTGAACTTGAGCCC -426 
7)
GCCACCGTCACTAGACAGTCAAAC 19.2045 19.2045 -356 -333

GCCTCCGTCACTAGACAGCCAAAC -363 
8)
TCTCCATGGTGACGGG 13.6819 13.6819 -136 -121

TCTCCATGGCGACGGG -143 
9)
GTAGGAGGGCAGCGGAGCAT 4.19021 4.1902 -209 -190

GTAGGAGCGCAGCGGAGCAT -216 
10)
ATCCCCCG 1.86621 1.8662 -435 -428

ATCCCCCG -447 
11)
GGATAAGG 1.75827 1.7583 -12 -5

GGATAAGG -19 
12)
GGGGTGAC 1.50724 1.5072 -75 -68

GGGGTGAC -82 
13)
CAATGGGA 1.20902 1.2090 -90 -83

CAATGGGA -97 
14)
CGGCAGCC 1.17744 1.1774 -361 -354

CGGCAGCC -368 
15)
CCGGGGAG 0.889597 0.8896 -285 -278

CCGGGGAG -294 
16)
GGGGGGAG 0.788297 0.7883 -241 -234

GGGGGGAG -246 
17)
GCGGGCCC 0.0915767 0.0916 -121 -114

GCGGGCCC -175 
18)
TCCCCGTC 0.00310769 0.0031 -425 -418

TCCCAGTC -431 
19)
AGCGTCCG 0.000218394 0.0002 -377 -370

AGCCTCCG -364 
20)
ACCGGGGA 1.32204e-05 0.0000 -274 -267

ACCCGGGA -283 
21)
GAAAAACG -0.000778416 -0.0008 -295 -288

GAAAGACG -304 
22)
CCCGGGTC -0.00083889 -0.0008 -448 -441

CCCGCGTC -443 
23)
CCCCTGGC -0.00419921 -0.0042 -485 -478

CCCCCGGC -482 
24)
GAAGGCCTTGGG -0.00492184 -0.0049 -84 -73

GAAAGCCTCGGG -91 
25)
GTGGAGTCTCCA -0.00556206 -0.0056 -142 -131

GTGAGGTCTCCA -149 
26)
GCCCCCCT -0.00914115 -0.0091 -400 -393

GCCCGCCT -406 
27)
CCGCACCC -0.0152845 -0.0153 -490 -483

CCGCCCCC -485 
28)
GTAGGAGA -0.0159651 -0.0160 -232 -225

GGAGGAGA -239 
29)
GTGCGGCAGGGG -0.0296735 -0.0297 -249 -238

GCGCGGGAGGGG -258 
30)
AGGGGACC -0.0426223 -0.0426 -279 -272

AGGGAACC -288 
31)
CTGCATCC -0.160868 -0.1609 -439 -432

CTGGATCC -451 
32)
GCCTCCCG -0.191457 -0.1915 -452 -445

GCCTCCCC -465 
33)
AGGGCCGA -0.234335 -0.2343 -262 -255

AGGGCCCA -227 
34)
CGCATCCC -0.294047 -0.2940 -429 -422

CGCCTCCC -466 
35)
CGGCCCGG -0.348577 -0.3486 -289 -282

CGGGCCGG -312 
36)
TCGCCCGC -0.408659 -0.4087 -494 -487

TCCCCCGC -446 
37)
CTCCATCA -0.467563 -0.4676 -394 -387

CTCCGTCA -361 
38)
GAGGCGTG -0.49009 -0.4901 -254 -247

GAGGGGGG -252 
39)
CAACTGGC -0.544658 -0.5447 -471 -464

CCACTAGC -475 
40)
CCCTGGCC -0.597406 -0.5974 -457 -450

CCCCGGCC -481 
41)
CGCCCGCTCGCG -0.921632 -0.9216 -371 -360

CGGCCACTAGCG -478 
42)
GCCCAAAA -1.20334 -1.2033 -479 -472

GCCCACAA -329 
43)
ACCCCAAG -1.21381 -1.2138 -334 -327

AAACCAAG -343 
44)
AGGTTCCC -1.51082 -1.5108 -462 -455

TGGATCCC -450 
45)
AGAGAGGG -1.84095 -1.8409 -266 -259

AGCGCGGG -259 
46)
CCCCTCGC -1.95836 -1.9584 -498 -491

CCCCCGGC -482 
47)
TTGCGAGC -2.95624 -2.9562 -382 -375

TAGCGCGC -471 
48)
GAGGTTGC -4.18193 -4.1819 -386 -379

GAGGTCTC -147 
