# Supplementary material for: WeederH: an algorithm for finding conserved regulatory motifs and regions in homologous sequences
Source: BMC Bioinformatics. 2007 Feb 7;8:46. doi: 10.1186/1471-2105-8-46 (PMC1803799; doi:10.1186/1471-2105-8-46)
Supplement: Additional file 3 — Output of WeederH on orthologous sequence sets. Full output of WeederH on the orthologous sequence sets taken from the ABS database used for testing the algorithm. [file 1471-2105-8-46-S3.gz › ABS-2.hm.fasta.-1111.000.brhX]

<PRE>

You input 2 sequences
Reference sequence >U32675 from H. sapiens 500 bp long
Homologous sequence 1 >L06620 from M. musculus 500 bp long
Output format:
MOTIFINREFERENCESEQUENCE absolute_score relative_score start_pos end_pos

MOTIFINHOMOLOGOSEQUENCE1 start_pos
MOTIFINHOMOLOGOSEQUENCE2 start_pos


1)
CGGGAGAGCGGGGAGGGGCGGGGGCGGAGACAGTGGGCGG 29.4779 29.4779 -115 -76

CGGGGGAGCGGGGAGGGGCGGGGGCGGAGACAGTGGGCGG -91 
2)
GGGGTGTGTGCGGGGGGCCGGAGG 24.8004 24.8004 -45 -22

GGGGTGTGTGCGGGGGGCCGGAGG -28 
3)
GGCGGGCGGGGGCGCTGTGAGGCCCGGAGGGG 18.8874 18.8874 -74 -43

GGCGGGCGGGGGCGCCGTGCGGCCCGGAGGGG -56 
4)
CTGTCACGTGGGTGTC 15.6507 15.6507 -271 -256

CTGTCACGTGGGTGTC -229 
5)
AGTGTGTCCGTCCGTC 9.68295 9.6829 -379 -364

AGTGTGTCCTTCCGTC -338 
6)
ACTGGAGTGCGTCTGG 9.35218 9.3522 -189 -174

ACTGGAGTGTGTCTGG -164 
7)
CGTCTGTC 5.37198 5.3720 -227 -220

CGTCTGTC -232 
8)
TCCGCCGCTGCAGGTC 3.68685 3.6869 -252 -237

CCCGCCGCTGCGGGTC -210 
9)
GGGTCTCG 3.07861 3.0786 -159 -152

GGGTCTCG -134 
10)
GTCCGTCT 3.00894 3.0089 -281 -274

GTCCGTCT -235 
11)
GAGGGGAGGTGGCCACCCGG 2.95632 2.9563 -132 -113

GAGGGGAGGTGGCAGCCCGG -108 
12)
CCCCGGGGTCTC 2.92512 2.9251 -172 -161

CCCCGGGGTCTC -139 
13)
GCGGGGGC 2.91706 2.9171 -79 -72

GCGGGGGC -74 
14)
GTCCGTCT 2.35563 2.3556 -315 -308

GTCCGTCT -235 
15)
GTCTGTCT 2.31856 2.3186 -301 -294

GTCTGTCT -307 
16)
GAGTCGGC 1.8946 1.8946 -9 -2

GAGGCGGC -8 
17)
GAGGCGGC 1.76559 1.7656 -25 -18

GAGGCGGC -8 
18)
GTCTGTCA 1.57426 1.5743 -273 -266

GTCTGTCA -231 
19)
CGTCTGTGAAAG 1.25281 1.2528 -367 -356

CGTCCGTGAAAG -326 
20)
AAGGGAGG 1.12598 1.1260 -146 -139

AAGGGAGG -119 
21)
CCGTCTGT 0.992737 0.9927 -463 -456

CCGTCTGT -233 
22)
GGTCGGCG 0.928508 0.9285 -203 -196

GGTCTGCG -198 
23)
TGTCTGTG 0.783297 0.7833 -342 -335

TGTCAGTG -342 
24)
CGTCGGTC 0.670416 0.6704 -207 -200

TGTCGGTC -186 
25)
TGTCTACTCCGC 0.259773 0.2598 -259 -248

TGTCTGCCCCGC -217 
26)
GTCACTGCATGA 0.21105 0.2111 -331 -320

GTCACCGCAGGA -292 
27)
CTGCGCTCTGTC 0.196679 0.1967 -218 -207

CTGCGGTCCGTC -240 
28)
TCTGGCACTGGA 0.186508 0.1865 -195 -184

TCTACCACTGGA -170 
29)
GGTCTTTGGGTC 0.145523 0.1455 -240 -229

GGTCTGCGGGTC -198 
30)
GCTGTCAG 0.133166 0.1332 -16 -9

GCTGTCAG -344 
31)
GACAGGGTGTCC 0.107668 0.1077 -392 -381

GTCAGTGTGTCC -341 
32)
GTCGCGTC 0.0512606 0.0513 -231 -224

GTCACGTG -227 
33)
CGTCCCTG 0.0443887 0.0444 -354 -347

CGTCCGTG -326 
34)
CTCCGGGT 0.0324132 0.0324 -163 -156

CTGCGGGT -195 
35)
TGGGCCCC 0.0290575 0.0291 -176 -169

TGGGCTCC -151 
36)
TGTCGTGG 0.00895352 0.0090 -456 -449

TGTCCTGG -395 
37)
GCGTGTCT 0.00426047 0.0043 -305 -298

GTCTGTCT -307 
38)
CGGCTCCA -0.000421074 -0.0004 -153 -146

GGGCTCCC -150 
39)
TCCACGGGCTTC -0.00202022 -0.0020 -294 -283

TCCGCAGGCTGC -248 
40)
CCTGTCAC -0.00222816 -0.0022 -334 -327

CTTGTCAC -295 
41)
CGTTTGTC -0.00246507 -0.0025 -346 -339

CGTCTGTC -232 
42)
CTGCGCGT -0.00295256 -0.0030 -309 -302

CTGCGGGT -203 
43)
AGAGAGGG -0.00883059 -0.0088 -135 -128

AGGGAGGG -118 
44)
CCAAGTGT -0.02032 -0.0203 -382 -375

CCAAATAT -378 
45)
TTCTGTCC -0.0336714 -0.0337 -285 -278

TTCCGTCC -329 
46)
GGGAGAGA -0.0404857 -0.0405 -140 -133

GGGAGGGA -117 
47)
CACATGCC -0.106535 -0.1065 -487 -480

CAGATGCC -384 
48)
TCACTGCG -0.213849 -0.2138 -221 -214

CCGCTGCG -206 
49)
GCCTTGCG -0.348142 -0.3481 -427 -420

GCCGTGCG -43 
50)
AAGTCGTC -0.413779 -0.4138 -358 -351

AAGGCGAC -317 
51)
CGGGGATG -0.42154 -0.4215 -447 -440

CGGGGAGG -83 
52)
TCTGCCAC -0.624345 -0.6243 -500 -493

TCTGTCAC -230 
53)
CGAGACCG -0.856559 -0.8566 -399 -392

GGCGACCG -315 
54)
CCTTGGCC -0.867192 -0.8672 -432 -425

CTTTGTCC -398 
55)
TGAGGTCG -1.10354 -1.1035 -322 -315

TGCGGTCC -239 
56)
CATGCCAC -1.29649 -1.2965 -471 -464

GATGCCAA -382 
57)
GCATGACC -1.69681 -1.6968 -440 -433

GCGTGAAC -269 
58)
CTCGAGCG -1.756 -1.7560 -405 -398

CTGGAGTG -163 
59)
ACCAGCCT -1.79126 -1.7913 -411 -404

ACCGGTCT -311 
60)
CTCCCATG -1.80779 -1.8078 -475 -468

CTCCCCGG -141 
61)
TCTCCTCC -1.80779 -1.8078 -479 -472

TGTCCTTC -334 
62)
CTCCCACA -1.80779 -1.8078 -491 -484

CTACCACT -169 
