# Supplementary material for: WeederH: an algorithm for finding conserved regulatory motifs and regions in homologous sequences
Source: BMC Bioinformatics. 2007 Feb 7;8:46. doi: 10.1186/1471-2105-8-46 (PMC1803799; doi:10.1186/1471-2105-8-46)
Supplement: Additional file 3 — Output of WeederH on orthologous sequence sets. Full output of WeederH on the orthologous sequence sets taken from the ABS database used for testing the algorithm. [file 1471-2105-8-46-S3.gz › ABS-20.hm.fasta.-1111.000.brhX]

<PRE>

You input 2 sequences
Reference sequence >S66422 from H. sapiens 501 bp long
Homologous sequence 1 >extracted30 from M. musculus 500 bp long
Output format:
MOTIFINREFERENCESEQUENCE absolute_score relative_score start_pos end_pos

MOTIFINHOMOLOGOSEQUENCE1 start_pos
MOTIFINHOMOLOGOSEQUENCE2 start_pos


1)
GTGCGCACTGCAGGGGCGCCAGATTTGGCGGGAGGGGGAGTGTCCAAA 76.2155 76.2155 -294 -247

GTGCGCACTGCAGGGGCGCCAGATTTGGCGGGAGGGGGAGTGTCCAAA -301 
2)
ACACTTTAATATCAACCTGTTTCCTCCTCCTC 39.5071 39.5071 -210 -179

ACACTTTAATATCAACCTGTTTCCTCCTCCTC -220 
3)
GAGAAACTTCGCCCCAGCGGTGCGGAGCGCCC 38.73 38.7300 -136 -105

GAGAAACTTCGCCCCGGCGGTGCGGAGCGCCG -132 
4)
AGGCGGCGGGCAGCGGGAGGCGGC 33.341 33.3410 -75 -52

AGGCGGAGGGCAGCGGGAGGCGGC -73 
5)
CCTCCTTCTCCTCCTC 23.7775 23.7775 -182 -167

CCTCCTTCTCCTCCTC -183 
6)
CTCTTTGTTTGATGGC 23.4533 23.4533 -245 -230

CTCTTTGTTTGATGGC -252 
7)
CGGTCCCCGCGGCTCT 23.2511 23.2511 -43 -28

CGGTCCCCGGGGCTCT -41 
8)
TCCTCCGTGACCTCCT 22.8784 22.8784 -168 -153

TCCTCGGTGACCTCCT -166 
9)
CGGAGGCGGCGGGCAG 21.0027 21.0027 -313 -298

CGGAGGCGGCGGGCAG -322 
10)
CCGAATGGGAGCGACG 14.9013 14.9013 -371 -356

GCGAATGGGAGCGGCG -366 
11)
ACGCAGGC 4.59439 4.5944 -83 -76

ACGCAGGC -82 
12)
GGGTTTGCTCAGGAAAAGGC 3.33964 3.3396 -469 -450

GGGTTTGCGCAGGAAAAGGC -484 
13)
TGCGCAGC 2.08515 2.0852 -104 -97

TGCGCAGC -99 
14)
GAGCCCCG 1.73607 1.7361 -23 -16

GAGCCCCG -20 
15)
GTTTACAGAGTT 1.51746 1.5175 -223 -212

GTTTACAGAGTT -232 
16)
TGGCATCT 1.0609 1.0609 -233 -226

TGGCATCT -240 
17)
TTACACTT 0.994995 0.9950 -212 -205

TTACACTT -222 
18)
CGCGGAGG 0.927705 0.9277 -315 -308

CGCGGAGG -324 
19)
CTTTCTCC 0.812568 0.8126 -145 -138

CTTTCTCC -141 
20)
TCTGTTTA 0.76232 0.7623 -226 -219

TCTGTTTA -235 
21)
CCTCCTCC 0.708539 0.7085 -170 -163

CCTCCTCC -171 
22)
GCCCGCCGCGCC 0.498479 0.4985 -13 -2

GCCCGCCTCGCC -12 
23)
GGAGCGGG 0.361188 0.3612 -474 -467

GGAGCGGG -490 
24)
CCGGCCAG 0.330861 0.3309 -353 -346

GCGGCCAG -353 
25)
TCGCGGAG 0.203655 0.2037 -28 -21

TGGCGGAG -25 
26)
CACCGCGG 0.161389 0.1614 -385 -378

CACCGCGG -462 
27)
GTCGCCCC 0.125994 0.1260 -447 -440

GCCGCCCC -449 
28)
GCGGGCGGCAGC 0.0783631 0.0784 -335 -324

GCGGGCTGCAGC -345 
29)
CGGCAGCC 0.0528609 0.0529 -55 -48

CGGCAACC -53 
30)
ACGCACGC 0.0501357 0.0501 -87 -80

ACGCAGGC -82 
31)
CCTCCTAC 0.0469466 0.0469 -155 -148

CCTCCTTC -156 
32)
CCCCTCCC 0.0173529 0.0174 -434 -427

CCCCTCCC -445 
33)
CGGCCGCG -9.05804e-06 -0.0000 -487 -480

CGGCCGCG -407 
34)
ACCTCTTT -1.19729e-05 -0.0000 -149 -142

ACCTCTTT -254 
35)
AGCCAGGGCGAC -0.000336779 -0.0003 -326 -315

AGCTCGGGCGAC -336 
36)
CGGGGAGGTACG -0.000720293 -0.0007 -96 -85

CGGGGGAGGACG -91 
37)
TCCCTGCCGGGC -0.00112114 -0.0011 -418 -407

TCCCGGCCGCGC -410 
38)
CCTGAGAA -0.0159206 -0.0159 -139 -132

CCGGAGAA -135 
39)
GGGTGCGC -0.0248168 -0.0248 -296 -289

GCGTGCGC -303 
40)
CCGGTCGG -0.0356747 -0.0357 -48 -41

CCGGTGCG -47 
41)
TCCCGGGC -0.0382993 -0.0383 -405 -398

TCCCGGCC -410 
42)
GGAGCGCC -0.0406822 -0.0407 -377 -370

GGAGCGCC -109 
43)
CAAAGCTC -0.0777503 -0.0778 -250 -243

CAAACCTC -257 
44)
GCCCGTCG -0.158159 -0.1582 -451 -444

GCCCGCCG -418 
45)
GGCACCCGCGGG -0.159716 -0.1597 -342 -331

GGCGACCGCGGA -330 
46)
CGGCTCCC -0.164826 -0.1648 -422 -415

GGGCTCCC -431 
47)
GCCGCCCG -0.218126 -0.2181 -16 -9

CCGGCCCG -15 
48)
CCCCAAAC -0.218922 -0.2189 -441 -434

CCCCAGCC -440 
49)
AGCCCGGC -0.246373 -0.2464 -347 -340

AGGCGGGC -347 
50)
GCAGGGGG -0.262819 -0.2628 -301 -294

GCAGGGGC -292 
51)
GGCGCGGG -0.280693 -0.2807 -499 -492

GGAGCGGG -490 
52)
CCTGGCCG -0.395747 -0.3957 -428 -421

CCCGGCCG -409 
53)
CTGGTGCTAGGG -0.465011 -0.4650 -397 -386

CTGCAGCTCGGG -340 
54)
CGACCCGG -0.549226 -0.5492 -357 -350

CGTCCCGG -412 
55)
GCAGGCGG -0.58402 -0.5840 -77 -70

GGAGGCGG -58 
56)
CGACCCGG -0.677486 -0.6775 -481 -474

CGTCCCGG -412 
57)
GGCCTCCC -0.679542 -0.6795 -409 -402

GGGCTCCC -431 
58)
GCCCTGCG -1.22256 -1.2226 -108 -101

CCGCTGCG -103 
59)
GGTCGGCG -1.40845 -1.4085 -493 -486

GGTTTGCG -483 
