# Supplementary material for: WeederH: an algorithm for finding conserved regulatory motifs and regions in homologous sequences
Source: BMC Bioinformatics. 2007 Feb 7;8:46. doi: 10.1186/1471-2105-8-46 (PMC1803799; doi:10.1186/1471-2105-8-46)
Supplement: Additional file 3 — Output of WeederH on orthologous sequence sets. Full output of WeederH on the orthologous sequence sets taken from the ABS database used for testing the algorithm. [file 1471-2105-8-46-S3.gz › ABS-21.hm.fasta.-1111.000.brhX]

<PRE>

You input 2 sequences
Reference sequence >extracted31 from H. sapiens 500 bp long
Homologous sequence 1 >extracted32 from M. musculus 500 bp long
Output format:
MOTIFINREFERENCESEQUENCE absolute_score relative_score start_pos end_pos

MOTIFINHOMOLOGOSEQUENCE1 start_pos
MOTIFINHOMOLOGOSEQUENCE2 start_pos


1)
GCGCCCCTCCCGGGTTCCCAAAGCAGAGGGCG 21.504 21.5040 -300 -269

GCCCCCCTCCCGAGTTCCCAAAGCAGAGGGCG -119 
2)
CGTAGTTAATTCATGC 16.8509 16.8509 -412 -397

CGCAGTTAATTCATGC -220 
3)
GGCTCCCC 16.3445 16.3445 -136 -129

GGCTCCCC -131 
4)
GCTAATCTCCGCCCACCGGCCCTT 12.2338 12.2338 -240 -217

GCTAATCCCCGCCCACCCGCCCTT -24 
5)
GCGGGAAA 9.4577 9.4577 -91 -84

GCGGGGAA -90 
6)
GAGCAAAAGAAAATGG 9.18859 9.1886 -436 -421

GAGCAAGAGAAAATGG -243 
7)
ACCCCCGA 9.13473 9.1347 -188 -181

ACCCCGGA -186 
8)
GGCTGAGG 6.34458 6.3446 -196 -189

GGCTGAGG -158 
9)
CTGTTTAC 5.15127 5.1513 -384 -377

CTGTTTAC -194 
10)
CCACCTTC 4.38732 4.3873 -333 -326

CCACCTGC -337 
11)
TCTCTCGCTAAT 4.16289 4.1629 -246 -235

TCTCTGGCTAAT -30 
12)
GGGAAAAG 3.93326 3.9333 -265 -258

GGGAAAGG -261 
13)
TCCCTGGC 3.51391 3.5139 -141 -134

TCCCCGGC -136 
14)
TGTGCTGC 3.0238 3.0238 -178 -171

TGGGCTGC -168 
15)
GAAAGGGA 2.87603 2.8760 -458 -451

GAAAGGGA -265 
16)
GGCTGAGTCTCC 2.83807 2.8381 -348 -337

GGCTGAGGCTCC -158 
17)
CTCCCCAC 2.71977 2.7198 -319 -312

CTCCCCAC -129 
18)
CTCCCCAC 2.54565 2.5457 -337 -330

CTCCCCAC -129 
19)
TCTCAGAG 2.246 2.2460 -104 -97

TCCCAAAG -104 
20)
AACGGAGG 2.13776 2.1378 -80 -73

AGAGGAGG -79 
21)
CGCGTAGT 1.79794 1.7979 -414 -407

CGCGCAGT -222 
22)
GCCCCGGC 1.6833 1.6833 -151 -144

TCCCCGGC -136 
23)
GATGCGGT 1.16688 1.1669 -500 -493

GACGCGGT -385 
24)
TTTGAGAG 1.15537 1.1554 -445 -438

TTAGAGAG -418 
25)
GAGCTAGAGTGCTCGGCTGC 1.14188 1.1419 -370 -351

GAGCCGGAGTACTGGGCTGC -180 
26)
ATAATGCG 1.12579 1.1258 -215 -208

ATGCTGCG -208 
27)
CTCCCCATAAGC 1.07418 1.0742 -310 -299

CTCCCCACTAGC -129 
28)
CCTCCTGC 1.02531 1.0253 -130 -123

CCTCCTCC -148 
29)
AGGGCAGG 0.953839 0.9538 -115 -108

AGGGCGGG -93 
30)
CAGCGAGA 0.746622 0.7466 -9 -2

AAGCGAGA -84 
31)
CTGCCCGG 0.671058 0.6711 -354 -347

CCGCCCGG -402 
32)
GGCTTCTC 0.624087 0.6241 -108 -101

GGCTCCTC -152 
33)
ACTCGCTG 0.605678 0.6057 -26 -19

ATTCTCTG -32 
34)
GGAGGGAT 0.599698 0.5997 -73 -66

GGAGGAAA -76 
35)
TACGGAGG 0.570344 0.5703 -475 -468

TACGCAGG -318 
36)
CACCGCCGGGCC 0.552421 0.5524 -160 -149

CACCCCGGAGCC -187 
37)
GTAATTCC 0.501197 0.5012 -16 -9

CTAATCCC -23 
38)
TTCGGGGC 0.484087 0.4841 -42 -35

TGCGGGGC -163 
39)
ATCCTAGA 0.450715 0.4507 -376 -369

CTCCTAGA -476 
40)
CAAACAGT 0.410992 0.4110 -488 -481

CACACACT -493 
41)
CCTCGAGA 0.32655 0.3265 -123 -116

CCTCCCGA -114 
42)
AGAAAAAAGATC 0.314371 0.3144 -259 -248

AGAACACAGTTC -307 
43)
GCGCTGAG 0.306827 0.3068 -64 -57

GGGCTGAG -159 
44)
CGCGGCCG 0.164425 0.1644 -169 -162

CGGGGCTG -161 
45)
GCGGCTCTCTTA 0.127191 0.1272 -398 -387

GCTGCGCTATTA -206 
46)
ATGGTAGG 0.120177 0.1202 -424 -417

ATGGTCGG -231 
47)
TCCCCACCCTCC 0.076299 0.0763 -327 -316

TCCCCGCCCACC -19 
48)
CCTTTATA 0.00433683 0.0043 -220 -213

CCTTTCTA -445 
49)
GGGAGCAA 0.0042029 0.0042 -438 -431

GCGAGCAA -245 
50)
CGGTTTTC 0.00286431 0.0029 -47 -40

CTGTTTTC -433 
51)
GAGCAGCAGAGA 0.00204534 0.0020 -468 -457

GAGCAAGAGAAA -243 
52)
GGCGCGCG 0.000856095 0.0009 -418 -411

GCCGCCCG -403 
53)
TGGACGGC 8.39347e-05 0.0001 -201 -194

TGGTCGGG -230 
54)
GTATAAAA -0.00226687 -0.0023 -57 -50

GAAAAAAA -72 
55)
TCCTCTCT -0.00375609 -0.0038 -249 -242

TCCTCTTT -143 
56)
GAGCTGTG -0.0110318 -0.0110 -182 -175

GGGCTGCG -167 
57)
ACCCTCCC -0.0371531 -0.0372 -313 -306

CCCCTCCC -116 
58)
GTGGGGGA -0.0453441 -0.0453 -269 -262

GTGGGGAA -53 
59)
GCCGTCCC -0.0528232 -0.0528 -145 -138

CCCCTCCC -116 
60)
AAAAGAAC -0.0685649 -0.0686 -85 -78

AAAAAAAA -71 
61)
GGTCTGGA -0.0772477 -0.0772 -205 -198

GGTCGGGC -229 
62)
TACTCTGT -0.120595 -0.1206 -388 -381

TATTGTGT -362 
63)
CGAGGGTC -0.153704 -0.1537 -209 -202

TGAGGCTC -155 
64)
GTTTGTCA -0.175773 -0.1758 -494 -487

GTTCGTCC -458 
65)
GAGAGGGT -0.317675 -0.3177 -452 -445

GAGCGGGG -485 
66)
CTTGGCGG -0.501325 -0.5013 -95 -88

CTGGGCTG -169 
67)
AAGCCGGT -0.728889 -0.7289 -51 -44

GAGCCGGA -180 
68)
TACTGCTA -1.19947 -1.1995 -481 -474

GACTGATA -326 
69)
TCTAACTC -1.3534 -1.3534 -30 -23

TCTAAATT -441 
