# Supplementary material for: WeederH: an algorithm for finding conserved regulatory motifs and regions in homologous sequences
Source: BMC Bioinformatics. 2007 Feb 7;8:46. doi: 10.1186/1471-2105-8-46 (PMC1803799; doi:10.1186/1471-2105-8-46)
Supplement: Additional file 3 — Output of WeederH on orthologous sequence sets. Full output of WeederH on the orthologous sequence sets taken from the ABS database used for testing the algorithm. [file 1471-2105-8-46-S3.gz › ABS-22.hm.fasta.-1111.000.brhX]

<PRE>

You input 2 sequences
Reference sequence >Z20656 from H. sapiens 501 bp long
Homologous sequence 1 >M62404 from M. musculus 501 bp long
Output format:
MOTIFINREFERENCESEQUENCE absolute_score relative_score start_pos end_pos

MOTIFINHOMOLOGOSEQUENCE1 start_pos
MOTIFINHOMOLOGOSEQUENCE2 start_pos


1)
GGGCCCTGCTGTCCTCCTGTCACCTCCAGAGCCAAAGGATCAAAGGAGGAGGAGCC 59.7273 59.7273 -158 -103

GGGCCCTGCTGTCCTCCTGTCACCTCCAGAGCCAAGGGATCAAAGGAGGAGGAGCC -158 
2)
AAGGACTAAAAAAAGGCCGTGGAGCCAGAGAGGCTGGGGCAGCAGACCTTTCTTGGGCAA 30.7126 30.7126 -224 -165

AAGGACTAAAAAAAGGCCATGGAGCCAGAGGGGCGAGGGCAACAGACCTTTCATGGGCAA -224 
3)
AGGACTCCAAATTTAG 20.1072 20.1072 -66 -51

AGGACTCCAAATTTAG -66 
4)
GTGGGAGGGAGGGTCC 18.9718 18.9718 -88 -73

GTGGGAGGGAGGGTCC -88 
5)
TAACTGAGGTAAGGGC 14.7412 14.7412 -328 -313

TAACTGAGGTAAGGGC -320 
6)
AACGGGATATAAAGGAACTGGAGC 11.7217 11.7217 -35 -12

GATGGGATATAAAGGGGCTGGAGC -35 
7)
GAGGCGGTGTGAGAAGGTCCTGTC 9.51502 9.5150 -297 -274

GAGGTGGTGTGAGACGCTCCTGTC -294 
8)
GAGAAGGTGACCCTCA 8.68705 8.6870 -376 -361

GAGAAGGTGACCCTTA -369 
9)
ATCTGCTCATCAGCCC 7.31964 7.3196 -264 -249

ATCTGCCCATCGGCCC -262 
10)
AATGTGCC 2.63696 2.6370 -234 -227

AATGTGCC -233 
11)
AGCCAGGA 2.0731 2.0731 -106 -99

AGCCAGGA -106 
12)
GCCCTTTG 1.74933 1.7493 -252 -245

GCCCTTTG -250 
13)
AATAACTG 1.16736 1.1674 -330 -323

AATAACTG -322 
14)
CTAAGGAC 0.561844 0.5618 -226 -219

CCAAGGAC -226 
15)
TTAGACAG 0.488497 0.4885 -54 -47

TTAGGCAG -54 
16)
GGGGGCCC 0.427667 0.4277 -160 -153

TGGGGCCC -160 
17)
AGGTGGGA 0.309513 0.3095 -90 -83

AAGTGGGA -90 
18)
ATATCTGC 0.172803 0.1728 -266 -259

CTATCTGC -264 
19)
GGAGAGGCTGGG 0.171454 0.1715 -444 -433

GGAGAGCCTGGG -428 
20)
GGGGAGGT 0.152497 0.1525 -242 -235

GGGGAGGT -297 
21)
GCAAATCAGGGG 0.142841 0.1428 -168 -157

GCAAACCTTGGG -168 
22)
GGCCATGG 0.0705033 0.0705 -315 -308

GGCCATGG -210 
23)
GGGTGGGAGAGG 0.0538017 0.0538 -305 -294

GGGTAGGGGAGG -302 
24)
GCCTGCAGGAGA 0.0417333 0.0417 -384 -373

GCCTGGAAGAGA -377 
25)
GGCGGAGGACAG 0.0397344 0.0397 -403 -392

GGCAGGGGACAG -396 
26)
GATGCTCC 0.0111896 0.0112 -489 -482

GAGGCTCC -481 
27)
GGAAAGCC 0.00142574 0.0014 -422 -415

GGAGAGCC -428 
28)
GGTTGGGA 0.000114178 0.0001 -411 -404

GGATGGGA -418 
29)
CTCACCCA -7.79687e-06 -0.0000 -364 -357

CTTACCCA -357 
30)
GAAGGACT -0.00766297 -0.0077 -68 -61

AGAGGACT -68 
31)
GGGGAACA -0.00909522 -0.0091 -435 -428

GGGGAAGG -435 
32)
GAGGGGAG -0.010002 -0.0100 -100 -93

GAGGGAAG -95 
33)
TGGAAAGG -0.0108298 -0.0108 -450 -443

TTGAAAGG -442 
34)
GAGCTTTG -0.0129186 -0.0129 -15 -8

GAGCACTG -15 
35)
AGGGGAGG -0.0164988 -0.0165 -428 -421

AGGGGAGG -298 
36)
GAAAAATA -0.031344 -0.0313 -334 -327

TAAAAATA -326 
37)
AGAGAGGT -0.0329448 -0.0329 -94 -87

AGGGAAGT -94 
38)
TCTTCCCA -0.0786361 -0.0786 -275 -268

TCTGCCCA -261 
39)
GGACTGTGTGAG -0.080396 -0.0804 -473 -462

GGTCTGAGAGAG -496 
40)
CCCAGCCT -0.0851592 -0.0852 -483 -476

CTCAGCCT -472 
41)
CCATGGTT -0.0897588 -0.0898 -415 -408

CCAGGGTT -448 
42)
CAGCAGGAAGAT -0.105139 -0.1051 -498 -487

CAGCCTGAAGCT -470 
43)
CAGGCATTTGGC -0.132683 -0.1327 -394 -383

CAGGCATATGGG -46 
44)
GGGGGAAACGGG -0.13851 -0.1385 -41 -30

GAGGGAAGTGGG -95 
45)
CAGTCTCACTTC -0.215124 -0.2151 -350 -339

CTGTCTCTCCTC -275 
46)
GTCCTCCG -0.237396 -0.2374 -76 -69

GTCCTCCT -148 
47)
AGAGGGTGGGGG -0.294888 -0.2949 -48 -37

AGTGGGAGGGAG -89 
48)
CGGGGGAA -0.325825 -0.3258 -339 -332

AGGGGGAA -437 
49)
GGCAGGGT -0.34021 -0.3402 -309 -302

GCCTGGGT -306 
50)
AGGGATGT -0.842554 -0.8426 -463 -456

AGGAATGT -236 
51)
TCAGAATG -0.856416 -0.8564 -456 -449

TCAGCCTG -471 
52)
TGAAGGGG -0.870677 -0.8707 -246 -239

TGAAAGGG -441 
53)
CTTGGGAC -1.07502 -1.0750 -477 -470

CTTGGGGC -162 
54)
TGAGGACA -1.85702 -1.8570 -9 -2

AGAGGACT -68 
55)
TAACAGCA -2.29968 -2.2997 -501 -494

TCCCAGCA -75 
