# Supplementary material for: WeederH: an algorithm for finding conserved regulatory motifs and regions in homologous sequences
Source: BMC Bioinformatics. 2007 Feb 7;8:46. doi: 10.1186/1471-2105-8-46 (PMC1803799; doi:10.1186/1471-2105-8-46)
Supplement: Additional file 3 — Output of WeederH on orthologous sequence sets. Full output of WeederH on the orthologous sequence sets taken from the ABS database used for testing the algorithm. [file 1471-2105-8-46-S3.gz › ABS-23.hm.fasta.-1111.000.brhX]

<PRE>

You input 2 sequences
Reference sequence >extracted27 from H. sapiens 500 bp long
Homologous sequence 1 >extracted28 from M. musculus 500 bp long
Output format:
MOTIFINREFERENCESEQUENCE absolute_score relative_score start_pos end_pos

MOTIFINHOMOLOGOSEQUENCE1 start_pos
MOTIFINHOMOLOGOSEQUENCE2 start_pos


1)
CGATTGTGCGCTCTTAACTAATCCTGAGTAAG 38.7251 38.7251 -38 -7

CGATTGTGCGCTCTTAACTAATCCTGAGTAAG -98 
2)
GAAGACTACGAAGCACATTTTCCAGGAAGTGT 30.2262 30.2262 -79 -48

GAAGACTACGAAGCACATTTTCCAGGAAGTGT -139 
3)
TCACTTTCCTTGAAACTGGTGAAC 20.5637 20.5637 -306 -283

TCACTTTCCTTGAAACTGGTGAAC -377 
4)
AAAGCCTGGAAGTGAATGATATGG 19.9332 19.9332 -162 -139

AAAGCCTGGAAGTGAATGATATGG -234 
5)
TAGTAAGATTGAAATTGAAATAAG 19.5893 19.5893 -353 -330

TAGTAAGATTGAAATTGAAATAAG -424 
6)
TGACATTTCAAGGCAAGAATGAAT 17.5357 17.5357 -228 -205

TGACATTTCAAGGCAAGAATGAAT -300 
7)
AATACTGCCATTGTCT 14.3356 14.3356 -257 -242

AATACTGCCATTGTCT -327 
8)
CCTTTACGTAACGTTT 12.2113 12.2113 -106 -91

CCTTTACGTAACTTTT -167 
9)
GAATATATGGAAGAAGAAAC 2.50179 2.5018 -208 -189

GAATGTATGGAAGAAGAAAC -280 
10)
GTTTCTTCTTTACTTACAAA 2.06375 2.0638 -186 -167

GTTTCTTCTTTACTAACAAA -258 
11)
TTTTTGCTGGGAGAGAAGAC 2.05483 2.0548 -93 -74

TTTTTGCTGGGACAGAAGAC -153 
12)
TATACCAGGTTC 1.94113 1.9411 -376 -365

TATACCAGGTTC -447 
13)
TAAGAAGT 1.36862 1.3686 -239 -232

TAAGAAGT -309 
14)
CCAAACTT 1.36588 1.3659 -409 -402

CCAAACTT -352 
15)
ATTTGTCA 1.25324 1.2532 -311 -304

ATTTGTCA -382 
16)
AAGGAAAG 1.01924 1.0192 -166 -159

AAGGAAAG -191 
17)
ATAGGAAA 0.956091 0.9561 -264 -257

ATAGGAAA -335 
18)
GCAACGAT 0.177429 0.1774 -42 -35

GCGACGAT -102 
19)
TAAAAAAA 0.138764 0.1388 -131 -124

TAAAAAAA -202 
20)
AAAAAACCTTTA 0.135064 0.1351 -112 -101

AAAAACCCTTTA -173 
21)
GGATGAAT 0.0228381 0.0228 -317 -310

GAATGAAT -284 
22)
TATTAGTA 0.00549519 0.0055 -356 -349

TATTACTA -398 
23)
TAAGTCTATTGC 0.0031007 0.0031 -333 -322

TAAGTTTATTAC -404 
24)
AACTTGTT 0.0020648 0.0021 -191 -184

AACTTTTT -158 
25)
AATTAGTT 0.00110467 0.0011 -443 -436

AATAAGTT -406 
26)
ATCAATCC 0.00032796 0.0003 -415 -408

ATCAGTCC -486 
27)
ATGGGTATAATT -0.000108687 -0.0001 -142 -131

ATGGGTGTGATT -214 
28)
CTGGTGGA -0.00313457 -0.0031 -322 -315

CTGGTGAA -362 
29)
TGTGGGCTGCAA -0.00413221 -0.0041 -50 -39

TGTGGGTTGCGA -110 
30)
TAAGGTGG -0.00421694 -0.0042 -10 -3

TAAGGCGG -70 
31)
GTCATAAAATCA -0.00974734 -0.0097 -423 -412

GACATGAAATCA -494 
32)
GTCTGTTA -0.0163332 -0.0163 -245 -238

GTCTTTTA -315 
33)
TTGACATGTGTT -0.0192312 -0.0192 -398 -387

TTGAAATAAGTT -410 
34)
TATGACAT -0.0196757 -0.0197 -230 -223

TCTGACAT -302 
35)
AGTTTAGT -0.0354454 -0.0354 -478 -471

AGTTTATT -402 
36)
GAACCCAA -0.040986 -0.0410 -286 -279

GAACCCCA -357 
37)
TTAGACAG -0.0470415 -0.0470 -274 -267

TTAGAGAG -345 
38)
TCCATATA -0.0856613 -0.0857 -380 -373

TCCTTATA -481 
39)
TTGATGGGACAC -0.0948479 -0.0948 -437 -426

TTGCTGGGACAG -150 
40)
CAAAAAGG -0.100598 -0.1006 -170 -163

CAAAAGGG -242 
41)
AAAGAAGT -0.127127 -0.1271 -466 -459

AAATAAGT -407 
42)
CCCGCTTC -0.130106 -0.1301 -365 -358

CCCGTTTC -261 
43)
TTGTTGAC -0.17132 -0.1713 -401 -394

TAGTGGAC -392 
44)
TTCATTGA -0.210845 -0.2108 -485 -478

TTCCTTGA -372 
45)
CAGGCTTT -0.244621 -0.2446 -491 -484

CAGTCCTT -484 
46)
AAAAAAACAAAA -0.322677 -0.3227 -120 -109

AAAAAAAGAAAA -201 
47)
AAAAAGTT -0.421423 -0.4214 -280 -273

AATAAGTT -406 
48)
AAAACCTGCCAG -0.436668 -0.4367 -500 -489

AAATACTGCCAT -328 
49)
GTGATTAA -0.470446 -0.4704 -472 -465

GTGATTTA -208 
50)
AGAAGCAA -0.663693 -0.6637 -449 -442

AGAAGAAA -269 
51)
AGTGATAG -0.805666 -0.8057 -268 -261

AGGGAAAG -238 
52)
GTTTCTTT -0.807135 -0.8071 -389 -382

GTTTCTTC -258 
53)
CCAGTCAT -0.880473 -0.8805 -426 -419

CTAGTCCT -462 
54)
GTAAAGTT -0.93659 -0.9366 -460 -453

GTAAGATT -422 
55)
AAAAAAAA -1.59337 -1.5934 -125 -118

AAGAAAAA -176 
56)
TCTGAGAA -2.1797 -2.1797 -453 -446

TTTAAGAA -311 
