# Supplementary material for: WeederH: an algorithm for finding conserved regulatory motifs and regions in homologous sequences
Source: BMC Bioinformatics. 2007 Feb 7;8:46. doi: 10.1186/1471-2105-8-46 (PMC1803799; doi:10.1186/1471-2105-8-46)
Supplement: Additional file 3 — Output of WeederH on orthologous sequence sets. Full output of WeederH on the orthologous sequence sets taken from the ABS database used for testing the algorithm. [file 1471-2105-8-46-S3.gz › ABS-24.mh.fasta.-1111.000.brhX]

<PRE>

You input 2 sequences
Reference sequence >U69555 from M. musculus 501 bp long
Homologous sequence 1 >X66172 from H. sapiens 501 bp long
Output format:
MOTIFINREFERENCESEQUENCE absolute_score relative_score start_pos end_pos

MOTIFINHOMOLOGOSEQUENCE1 start_pos
MOTIFINHOMOLOGOSEQUENCE2 start_pos


1)
AGCGTAGCTCAGCTCTGATTGGCTCCTTTGAACGTCTACGTGCAATCGGATTGGCGGATCCCGGGAGCTTTACCGCGGCGAGTTTGAAACTG 38.5239 38.5239 -93 -2

AGCGTAGCTGGGCTCTGATTGGCTGCTTTGAAAGTCTACGGGCTACCCGATTGGTGAATCCGGGGCCCTTTAGCGCGGTGAGTTTGAAACTG -95 
2)
AGTTGGCGCCCGCCCTCCTGCAATTCCTCTGGCCGCGGTT 22.4866 22.4866 -175 -136

AGTTGGCGCCCGCCCTCCTGCTTTTTCTCTAGCCGCCCTT -177 
3)
CTTTCGCGCTCT 9.8058 9.8058 -127 -116

CTTTCGCGCTCT -129 
4)
TCAGTTGG 6.49125 6.4912 -177 -170

TCAGTTGG -179 
5)
AGAAACAACAGGACGA 5.74105 5.7410 -220 -205

AGAAACAGTAGGACGA -230 
6)
CAAGCGTA 3.0891 3.0891 -95 -88

CCAGCGTA -97 
7)
ATTTGAATTGTG 2.73329 2.7333 -298 -287

ATTTGAACTGTG -307 
8)
CCCAGGCAGCCCCGCC 2.56986 2.5699 -111 -96

CCCGGGAAGGCCTGCC -112 
9)
TTTCCGCT 1.83429 1.8343 -137 -130

TTTCCTCT -139 
10)
GGAGAAAA 1.46501 1.4650 -249 -242

GGAGAAAA -286 
11)
CTGTCCAGAAAC 1.15368 1.1537 -226 -215

CTGACTAGAAAC -236 
12)
GAAAGGTAGCTG 0.824571 0.8246 -260 -249

GAACAGTAGCTT -257 
13)
TTGATGTA 0.783342 0.7833 -346 -339

TCGATGTA -358 
14)
GTCACTTT 0.604365 0.6044 -331 -324

ATCACTTT -342 
15)
CTTGGAGGGAAA 0.447506 0.4475 -281 -270

CTGGGAGAAAAA -289 
16)
TAGTGGACTGTC 0.348644 0.3486 -340 -329

TAATGGAATCTC -368 
17)
AAATTTGCCCTG 0.33446 0.3345 -420 -409

AAATTTGAACTG -309 
18)
TGAGACTAAAGG 0.331352 0.3314 -390 -379

TGAAAGTAATGG -374 
19)
ATTGGAAG 0.263579 0.2636 -203 -196

ACTGGAGG -204 
20)
CTCCCTTT 0.256466 0.2565 -131 -124

CGCCCTTT -144 
21)
TATAACAA 0.162762 0.1628 -358 -351

TATAATAA -315 
22)
CTCGAACTCAGA 0.156814 0.1568 -431 -420

CTCGCACTCAGT -186 
23)
AGAGAATAGTTA 0.110943 0.1109 -240 -229

AGAAAAAATTTA -284 
24)
AGGAAAAC 0.0695253 0.0695 -197 -190

AGGAGAGC -199 
25)
ACGATATT 0.0371233 0.0371 -208 -201

ACGACACT -218 
26)
GCTGGCTA 0.0358785 0.0359 -319 -312

GCTGACTA -237 
27)
CGAAAGCTGAGA 0.0244014 0.0244 -397 -386

CCAATGCTGGGA -295 
28)
TCACTCTGTAGA 0.0199235 0.0199 -453 -442

TCACTTTTTTGA -341 
29)
GCTACCACGCCC 0.0171893 0.0172 -373 -362

GCTTCCTCGTCC -249 
30)
ACAGAGCT 0.00504433 0.0050 -191 -184

AGAGCGCT -196 
31)
TTCAATGC 0.000845885 0.0008 -306 -299

GCCAATGC -296 
32)
AAATTACA -0.00109917 -0.0011 -272 -265

AATTTAAA -278 
33)
CTGGAACTCACT -0.00521705 -0.0052 -460 -449

CTCGCACTCAGT -186 
34)
AGACTGTC -0.0125694 -0.0126 -229 -222

ACACTCTC -215 
35)
AGCTCTTG -0.0134718 -0.0135 -351 -344

AGCGCTTG -194 
36)
CTCCCGAA -0.0215559 -0.0216 -401 -394

CTCCCGAC -210 
37)
GGTTTCTCTGTA -0.0283894 -0.0284 -490 -479

GCTTTTTCTCTA -158 
38)
GCCTTTGCCTCC -0.0329799 -0.0330 -409 -398

GCCCTTTCCTCT -143 
39)
ATCTAATT -0.0408755 -0.0409 -312 -305

AGCTATTT -327 
40)
CGTCCCAG -0.053027 -0.0530 -114 -107

CTGCCCAG -101 
41)
CAGCTATA -0.114846 -0.1148 -362 -355

GAGCTATT -328 
42)
CGCCCAAG -0.118884 -0.1189 -99 -92

CGCTCTAG -123 
43)
GTGTGCTA -0.205138 -0.2051 -377 -370

ATGAGCTA -330 
44)
GCTGGCCT -0.327523 -0.3275 -437 -430

GCTGGGCT -89 
45)
ACACAGAA -0.364604 -0.3646 -265 -258

AAACAGTA -228 
46)
GTAGCCCT -0.452224 -0.4522 -475 -468

CTAACCCT -394 
47)
AGAGTCAG -0.459376 -0.4594 -181 -174

AGAAACAG -230 
48)
AAAAGAGA -0.471208 -0.4712 -243 -236

AAAGAAGA -272 
49)
GTGTTAGT -0.487717 -0.4877 -289 -282

GTGAAAGT -375 
50)
GTCCTGGA -0.777152 -0.7772 -463 -456

GTAATGGA -369 
51)
TCTGCGTC -0.815562 -0.8156 -118 -111

TCCTCGTC -246 
52)
GGTGGCTG -0.849866 -0.8499 -323 -316

CGTAGCTG -93 
53)
AGGTGTGT -0.849866 -0.8499 -381 -374

CGGTGAGT -20 
54)
CCAGGCTG -0.849866 -0.8499 -441 -434

CAATGCTG -294 
55)
GGCTGTCC -0.849866 -0.8499 -467 -460

GCCTGCCC -103 
56)
TATGTGTA -0.849866 -0.8499 -480 -473

TTTGAGTA -321 
57)
GAGACAGG -0.849866 -0.8499 -497 -490

GAAACAGT -229 
58)
TTTCGAGA -0.849866 -0.8499 -501 -494

TTTTGAGT -322 
