# Supplementary material for: WeederH: an algorithm for finding conserved regulatory motifs and regions in homologous sequences
Source: BMC Bioinformatics. 2007 Feb 7;8:46. doi: 10.1186/1471-2105-8-46 (PMC1803799; doi:10.1186/1471-2105-8-46)
Supplement: Additional file 3 — Output of WeederH on orthologous sequence sets. Full output of WeederH on the orthologous sequence sets taken from the ABS database used for testing the algorithm. [file 1471-2105-8-46-S3.gz › ABS-25.mr.fasta.-1111.000.brhX]

<PRE>

You input 2 sequences
Reference sequence >X74153 from M. musculus 501 bp long
Homologous sequence 1 >M16400 from R. norvegicus 501 bp long
Output format:
MOTIFINREFERENCESEQUENCE absolute_score relative_score start_pos end_pos

MOTIFINHOMOLOGOSEQUENCE1 start_pos
MOTIFINHOMOLOGOSEQUENCE2 start_pos


1)
TGGGCTTATGACCTTTGACTCTATTATCTTTATATACCTGGTCCACTAAGCTATAAAAGCAGTA 74.7743 74.7743 -85 -22

TGGGCTTATGACCTTTGACTCTGTTATCTTTATACACCTGGTCCACTAAGCTATAAAAGCAGTA -81 
2)
ACCTGGCAACGGCAGGACTTTGTGCCTGGACTGCCCACAGACCTGTTGAACTTTGCAAAGGCAAGGGC 50.8174 50.8174 -166 -99

ACCTGGCAACAGCAGGACTTTGTGCCTGGACTGCCTACAGACCTGTTGAACTTTGCAAAGGCAAGGGC -162 
3)
GTCCTGCAGAACGTGTGGGACAAATACTGAGTGTTTGTTTTCCTTAGG 46.8145 46.8145 -319 -272

GTCCTGCAGAATGTGTGGGGCAAATACTGAGTGTTTGTTTTCCTTTGG -317 
4)
GTTAAATATAACCCACAGAGCTTT 26.5755 26.5755 -472 -449

GTTAAATATAACCCATAGAGCTTT -469 
5)
AGCCTAAAATGAGCTG 22.2641 22.2641 -222 -207

AGCCTAAAATGAGCTG -218 
6)
GTGTCATGGAGATCAC 15.5637 15.5637 -194 -179

GTGTCACGGAGATCAC -190 
7)
TTGTGAACTGAGACAA 14.6491 14.6491 -449 -434

TTGTGATCTGAGACAA -446 
8)
ATGGAATGTTCTGTGT 13.2666 13.2666 -266 -251

ATAGAATGTTCTGTGT -263 
9)
TTATGTGATAGGCAGG 9.67031 9.6703 -347 -332

TTATGTGGTGGGCAGG -345 
10)
ACAAAATGAAGTTCAAGTGT 1.92602 1.9260 -437 -418

ACAAAATGAACTTGAAGTGT -434 
11)
GGCAGTTCCTTTGAGCTGGG 1.83433 1.8343 -101 -82

GGCAATTCCTTTGAGTTGGG -97 
12)
GTGGGAGGCCAGTGAGCCTA 1.81068 1.8107 -236 -217

GTGGGAGTCCAGTCAGCCTA -232 
13)
CTGTTAAA 1.48151 1.4815 -474 -467

CTGTTAAA -471 
14)
GTGTGGCT 1.17065 1.1706 -421 -414

GTGTGGCT -418 
15)
GTAACATTTAGCATAGTCTC 1.14671 1.1467 -24 -5

GTAACGTTTAACACAGTCTC -20 
16)
CTTTTGTG 1.12419 1.1242 -452 -445

CTTTTGTG -449 
17)
CAGGCCTG 1.09597 1.0960 -335 -328

CAGGCCTG -333 
18)
GCTGCTCC 0.886119 0.8861 -210 -203

GCTGCTCC -206 
19)
CTGTGGGA 0.819254 0.8193 -238 -231

CTGTGGGA -234 
20)
GGCAGTGTGTCA 0.231215 0.2312 -200 -189

GGCACTGTGTCA -196 
21)
TCACAGGGACAC 0.177046 0.1770 -182 -171

TCACTGGGACAC -178 
22)
GTGTGAGGCCAG 0.153019 0.1530 -254 -243

GTGTGGGGCCAG -251 
23)
CAGACCTG 0.0528526 0.0529 -169 -162

CAGACCTG -125 
24)
GCTTCACT 0.0176487 0.0176 -372 -365

GCTTCATT -370 
25)
TAGGAACT 0.0154654 0.0155 -275 -268

TTGGAACT -273 
26)
TGCTCCTTATGT 0.000733576 0.0007 -353 -342

TGCTGGTTATGT -351 
27)
CAGATGTA -0.00230334 -0.0023 -394 -387

CAGATGTG -390 
28)
CCACCATG -0.00798981 -0.0080 -381 -374

CCATCATG -378 
29)
ACAGTTCC -0.00810055 -0.0081 -403 -396

ACAGCTCC -399 
30)
CCAAGGCA -0.0164636 -0.0165 -204 -197

CCGAGGCA -200 
31)
GACTCTGT -0.0238713 -0.0239 -242 -235

GTCTCTGT -238 
32)
CCAAATCAATGC -0.0929693 -0.0930 -362 -351

CCAAGCCAGTGC -360 
33)
CACGCAGA -0.0996063 -0.0996 -173 -166

CACGGAGA -186 
34)
AGGGCTGT -0.527806 -0.5278 -478 -471

AGGGGAGT -479 
35)
TGGCACAA -0.554211 -0.5542 -413 -406

TGGCTCAG -415 
36)
GAGTGAGT -0.565689 -0.5657 -498 -491

GTGTGTGT -499 
37)
TGGCCAAA -0.568461 -0.5685 -365 -358

TAGCCAAG -363 
38)
TGGCTCCG -0.585271 -0.5853 -329 -322

TGGTTCTG -327 
39)
GGTGTCCT -0.668696 -0.6687 -322 -315

GCAGTCCT -320 
40)
GTGGGGAG -0.676038 -0.6760 -484 -477

GTGTGTAG -485 
41)
AAAACCCA -1.46793 -1.4679 -386 -379

ATAACCCA -462 
42)
CTGATGGA -2.75405 -2.7540 -269 -262

CTGTGGGA -234 
43)
GTCAGGAG -4.15057 -4.1506 -492 -485

CTCAGCAG -412 
44)
AAGAACAG -4.53835 -4.5383 -407 -400

AACAGCAG -155 
