# Supplementary material for: WeederH: an algorithm for finding conserved regulatory motifs and regions in homologous sequences
Source: BMC Bioinformatics. 2007 Feb 7;8:46. doi: 10.1186/1471-2105-8-46 (PMC1803799; doi:10.1186/1471-2105-8-46)
Supplement: Additional file 3 — Output of WeederH on orthologous sequence sets. Full output of WeederH on the orthologous sequence sets taken from the ABS database used for testing the algorithm. [file 1471-2105-8-46-S3.gz › ABS-26.hr.fasta.-1111.000.brhX]

<PRE>

You input 2 sequences
Reference sequence >L13460 from H. sapiens 501 bp long
Homologous sequence 1 >U01962 from R. norvegicus 501 bp long
Output format:
MOTIFINREFERENCESEQUENCE absolute_score relative_score start_pos end_pos

MOTIFINHOMOLOGOSEQUENCE1 start_pos
MOTIFINHOMOLOGOSEQUENCE2 start_pos


1)
AGACCTTCAACTTATCAAGTATTGCAGGTCTCTGATTGCTTTGGAACCACTTCTGA 37.4441 37.4441 -206 -151

AGACCTTCAGCTTATCGAGTATTGCAGCTCTCTGTTTGTTCTGGAGCCTCTTCTGA -207 
2)
GACTTAGTTCAAGGCC 24.5072 24.5072 -142 -127

GACTTAGTTCAAGGCC -144 
3)
ATTAGCTGTTGTCCCC 16.1911 16.1911 -254 -239

ATTAGCTGCTGTCCCG -254 
4)
TCAACCAAGCTCAAGTTAATGGAT 14.1213 14.1213 -68 -45

TCACTCAAGTTCAAGTTATTGGAT -69 
5)
ATGTTAAGTCAACATA 7.75654 7.7565 -230 -215

ATGTTATGTCAGCACA -231 
6)
TGGACTTA 6.55252 6.5525 -144 -137

TGGACTTA -146 
7)
GTTTGCTT 4.80321 4.8032 -78 -71

GTTTGCTT -80 
8)
TGTATATAAAAAGCCT 3.67232 3.6723 -34 -19

TGCACATATAAAGTCT -35 
9)
TTTTTCTA 3.61582 3.6158 -109 -102

TTTTTCTA -105 
10)
TTCTTTTT 2.72583 2.7258 -282 -275

TTCTTTTT -280 
11)
GAATGTTA 1.92338 1.9234 -232 -225

GGATGTTA -233 
12)
GAGAGACC 1.61454 1.6145 -209 -202

GACAGACC -210 
13)
ACAAATGG 1.10957 1.1096 -92 -85

ACAAATAG -89 
14)
ACTTTTTT 0.780311 0.7803 -116 -109

ATTTTTTT -118 
15)
TGAAGCAGCAGA 0.753442 0.7534 -483 -472

TCAAGCAGGAGA -469 
16)
TACACATA 0.751006 0.7510 -275 -268

TACACACA -271 
17)
ATATTAGC 0.66171 0.6617 -256 -249

GCATTAGC -256 
18)
ATACCTGT 0.631061 0.6311 -151 -144

ATACCTGT -500 
19)
TTTGTTCT 0.582985 0.5830 -286 -279

TTTGTTCT -173 
20)
GCCCATCT 0.515614 0.5156 -306 -299

GCTCATCT -294 
21)
GTTTATTT 0.407504 0.4075 -291 -284

GTTTACTT -286 
22)
CTTTAAATGATT 0.325654 0.3257 -342 -331

ATTTAAATAATT -400 
23)
ATTCTTCT 0.29083 0.2908 -405 -398

ATACTTCT -416 
24)
TAAAAGCACTGA 0.26716 0.2672 -499 -488

TAAACACACCGA -485 
25)
CAGTTCTC 0.252379 0.2524 -460 -453

CAGTTCGC -446 
26)
AATGTTTTTCCC 0.237444 0.2374 -471 -460

AATAATTTTCCC -395 
27)
TGGATACTATGT 0.229331 0.2293 -43 -32

TGGATGTTATGT -234 
28)
AATTAATT 0.206011 0.2060 -410 -403

AAATAATT -396 
29)
GCCAGTTA 0.170188 0.1702 -129 -122

GCCGGGTA -131 
30)
TAGAATGA 0.163865 0.1639 -100 -93

TAGTAGGA -99 
31)
CTTGAGTCTCTT 0.145144 0.1451 -16 -5

CTGGAGCCTCTT -167 
32)
TTTGTCAA 0.140284 0.1403 -72 -65

TTGGTCAC -73 
33)
GGATCTGG 0.138227 0.1382 -48 -41

GGATCATG -49 
34)
ATTAGCTA 0.102549 0.1025 -315 -308

ATTAGCTG -254 
35)
GGCTAATTGTTT 0.0891827 0.0892 -86 -75

TGCTATTTTTTT -122 
36)
CTTTAAAA 0.0383156 0.0383 -399 -392

ATTTAAAT -400 
37)
TTATAAGC 0.0153127 0.0153 -376 -369

TTATGGGC -371 
38)
TTAAACAGGTTT 0.0118809 0.0119 -299 -288

TTAAATAATTTT -398 
39)
GTTTATGTATTT 0.00485774 0.0049 -327 -316

GTTTACTTCTTT -286 
40)
CAAATTAT 0.000466766 0.0005 -380 -373

AACATTAT -375 
41)
TTGATCACCGTC -0.00296506 -0.0030 -440 -429

TGGATCATGGTC -50 
42)
CTTATCTTTCTT -0.00515448 -0.0052 -351 -340

CTTCTTTTTCTA -281 
43)
AAGTTAAC -0.0375349 -0.0375 -393 -386

AGGGTAAC -380 
44)
CAAAGCAC -0.0551498 -0.0551 -421 -414

CAGAGCAC -265 
45)
TCCTCTGAACTT -0.0655738 -0.0656 -450 -439

TCCTGTGCACAT -40 
46)
ACCTAAAT -0.0720826 -0.0721 -415 -408

ATTTAAAT -400 
47)
TATTTGAG -0.0953827 -0.0954 -214 -207

TATGTCAG -227 
48)
AGAAATGT -0.181747 -0.1817 -474 -467

AGAATAGT -460 
49)
ACATGAAG -0.18603 -0.1860 -486 -479

ACATGAGG -218 
50)
GAATAACT -0.269616 -0.2696 -363 -356

AAATAATT -396 
51)
CTCTCTGG -0.347132 -0.3471 -429 -422

CTCTCTGT -180 
52)
ATTATAGT -0.348126 -0.3481 -333 -326

ATTATGGG -372 
53)
CAGGTCCG -0.766624 -0.7666 -239 -232

CAAGGCCG -135 
54)
ATTCTTAT -0.787911 -0.7879 -354 -347

ATACTTCT -416 
55)
CATATATT -0.832528 -0.8325 -218 -211

CATCTGTT -291 
56)
CTTTCCTC -1.00601 -1.0060 -453 -446

TTTTCCCC -390 
57)
CCTAGCTT -1.08902 -1.0890 -21 -14

CCCGGCTT -242 
58)
TACCACTT -1.08902 -1.0890 -120 -113

TACTTCTT -283 
59)
CTTAATAT -1.08902 -1.0890 -260 -253

CTTAGGAT -434 
60)
AAACTCTT -1.08902 -1.0890 -265 -258

AGCCTCTT -163 
61)
TACCAAAC -1.08902 -1.0890 -269 -262

TTCCATAC -453 
62)
AGACCAAA -1.08902 -1.0890 -384 -377

AGAGCACA -264 
63)
TGAAACAT -1.08902 -1.0890 -490 -483

GGTAACAT -378 
