# Supplementary material for: WeederH: an algorithm for finding conserved regulatory motifs and regions in homologous sequences
Source: BMC Bioinformatics. 2007 Feb 7;8:46. doi: 10.1186/1471-2105-8-46 (PMC1803799; doi:10.1186/1471-2105-8-46)
Supplement: Additional file 3 — Output of WeederH on orthologous sequence sets. Full output of WeederH on the orthologous sequence sets taken from the ABS database used for testing the algorithm. [file 1471-2105-8-46-S3.gz › ABS-27.hm.fasta.-1111.000.brhX]

<PRE>

You input 2 sequences
Reference sequence >AF224272 from H. sapiens 499 bp long
Homologous sequence 1 >extracted29 from M. musculus 500 bp long
Output format:
MOTIFINREFERENCESEQUENCE absolute_score relative_score start_pos end_pos

MOTIFINHOMOLOGOSEQUENCE1 start_pos
MOTIFINHOMOLOGOSEQUENCE2 start_pos


1)
GCGTAGCCACACCTCTGCTCCTCAGAGCAATGTCAAGCGGTCACGTGTGATAGCAACAGATCACGTGG 24.476 24.4760 -190 -123

GCGTAACCACACCTCTGCTTCCCAGCGCAAAGTCAAGGGGTCACGTGGGATAGCAACAGGTCACGTGG -239 
2)
TGGCAGCCAGTCACGT 21.8019 21.8019 -213 -198

TGGCAGCCAGTCACGT -263 
3)
CCAGAACGTCCGGCGTTCGCCCCG 18.5162 18.5162 -27 -4

CCAGAACGTCCGGCGCCCGCCCCG -84 
4)
GGTTGCCATGGCACCG 14.0201 14.0201 -286 -271

GGTTGCCATGACACCG -331 
5)
GCTCCACCCTCTCTTG 10.1595 10.1595 -264 -249

GCTCCACCCTCTCTCG -309 
6)
TAGTGAGA 4.1403 4.1403 -362 -355

TAGTGAGA -393 
7)
GAGTTCAG 3.71113 3.7111 -351 -344

GAGTTGAG -352 
8)
TAGTGAGA 2.94879 2.9488 -331 -324

TAGTGAGA -393 
9)
GCCCCCTT 2.92012 2.9201 -106 -99

GCCCCCTT -158 
10)
GGTCACGT 2.80279 2.8028 -37 -30

GGTCACGT -181 
11)
ATCACCTC 2.09985 2.0999 -421 -414

AACACCTC -426 
12)
CGCCCCTC 1.86149 1.8615 -59 -52

CGCCCCCC -62 
13)
ACCCCCTC 1.72347 1.7235 -397 -390

ACCCCCTC -284 
14)
CGCCTCGG 1.32517 1.3252 -272 -265

CCCCTCGG -282 
15)
TGGAGCGAAAAGGTGACAGC 1.28913 1.2891 -441 -422

TGGAGTGGAAATGTTACAGC -474 
16)
TTGGGCTC 1.25433 1.2543 -305 -298

TTGTGCTC -313 
17)
ACGTGCCC 0.948738 0.9487 -201 -194

ACGTGGCC -177 
18)
GACCGGTA 0.712077 0.7121 -337 -330

GCCCGGTT -335 
19)
AGGCTGAA 0.70143 0.7014 -377 -370

AGACTGAA -388 
20)
AATGCAGA 0.620766 0.6208 -386 -379

ACTGAAGA -386 
21)
CTGCCATC 0.570666 0.5707 -122 -115

CTCCCATC -137 
22)
CCCTCCGC 0.511758 0.5118 -112 -105

CCCACTGC -113 
23)
AGCGCATGGGTG 0.482151 0.4822 -51 -40

TGCGCAAGGGTG -108 
24)
AAATGAGA 0.47948 0.4795 -465 -458

AAATGTTA -466 
25)
CTCACCGC 0.427864 0.4279 -243 -236

CACACAGC -245 
26)
GTTTTCTCATGG 0.410985 0.4110 -453 -442

GTTTCCCCATGG -489 
27)
TCGAAGCA 0.401749 0.4017 -76 -69

TCAAAGCA -131 
28)
GTGGCGGT 0.394662 0.3947 -42 -35

GTGGGGGT -12 
29)
AGCCGGGAGTTG 0.384277 0.3843 -314 -303

AGCCCAGAGTTG -358 
30)
TCTGGTAC 0.36732 0.3673 -415 -408

TCTGGCAC -448 
31)
TCCCACCC 0.348457 0.3485 -401 -394

TCCCGCCC -414 
32)
GCCTTCAG 0.314025 0.3140 -344 -337

GCCTTGAG -364 
33)
CGCCCTCC 0.215431 0.2154 -90 -83

CGCCCGCC -71 
34)
AAAGACCGGTAG 0.201496 0.2015 -371 -360

AGAGACCCATAG -402 
35)
CAGCGGGGGTTG 0.19898 0.1990 -225 -214

CAGCCCGGGTTG -125 
36)
CCCCCCCTGCAG 0.164076 0.1641 -234 -223

CCCCCTCGGCAG -283 
37)
CAGCATCA 0.140799 0.1408 -425 -418

CAGCACCA -458 
38)
CCCCAACT 0.122014 0.1220 -408 -401

CGCCCACT -411 
39)
GACTGGAG 0.115573 0.1156 -356 -349

GACTGAAG -387 
40)
CCCCCTCA 0.0902144 0.0902 -247 -240

CCCCCTCG -283 
41)
GGTGGAGC 0.0776251 0.0776 -443 -436

GGTGGAGT -476 
42)
GTATGTTT 0.0576749 0.0577 -457 -450

GAATGTTT -493 
43)
AATGTTGTAGAA 0.0510295 0.0510 -499 -488

AATGTTACAGCA -465 
44)
GGGTGGCC 0.0505747 0.0506 -296 -289

GGTTGGCC -340 
45)
CCTTCAGC 0.0382477 0.0382 -319 -312

CCTTGAGC -363 
46)
GGGCTCCA 0.0369738 0.0370 -266 -259

GTGCTCCA -311 
47)
TGTGGCAG 0.0202599 0.0203 -215 -208

TATGGCAG -265 
48)
TGTCCGCC 0.00705657 0.0071 -63 -56

CGCCCGCC -71 
49)
GCCCAGAA 0.00684619 0.0068 -29 -22

GTCCAGAA -86 
50)
AATGACAC -0.00389311 -0.0039 -473 -466

AATGTTAC -465 
51)
CCTCCCAG -0.00925835 -0.0093 -84 -77

CCTCCCAT -138 
52)
GCTCCCCC -0.00948881 -0.0095 -237 -230

GCTCCACC -309 
53)
TCGCCCCT -0.0259281 -0.0259 -116 -109

TCGCCCCC -296 
54)
ACCTCCTG -0.0803985 -0.0804 -69 -62

ACGTCCGG -79 
55)
ATGAATGA -0.0822351 -0.0822 -484 -477

ACGAATGT -495 
56)
CCGCCGCG -0.0934538 -0.0935 -195 -188

CCGCCCCG -68 
57)
CTCTTCGC -0.098087 -0.0981 -95 -88

CACTGCGC -111 
58)
TAGGTTGC -0.472948 -0.4729 -288 -281

CCGGTTGC -333 
59)
TTGTCCCC -0.7686 -0.7686 -251 -244

TCGCCCCC -296 
60)
GTGGCTGC -1.10149 -1.1015 -126 -119

GTGGCCGT -175 
61)
CCCCAATG -1.22737 -1.2274 -390 -383

CCCCATGG -485 
62)
TACACTCT -1.81521 -1.8152 -99 -92

CACCCTCT -305 
63)
ACAATCCT -1.81521 -1.8152 -324 -317

ACACCCCT -143 
