# Supplementary material for: WeederH: an algorithm for finding conserved regulatory motifs and regions in homologous sequences
Source: BMC Bioinformatics. 2007 Feb 7;8:46. doi: 10.1186/1471-2105-8-46 (PMC1803799; doi:10.1186/1471-2105-8-46)
Supplement: Additional file 3 — Output of WeederH on orthologous sequence sets. Full output of WeederH on the orthologous sequence sets taken from the ABS database used for testing the algorithm. [file 1471-2105-8-46-S3.gz › ABS-28.hm.fasta.-1111.000.brhX]

<PRE>

You input 2 sequences
Reference sequence >extracted33 from H. sapiens 500 bp long
Homologous sequence 1 >extracted34 from M. musculus 500 bp long
Output format:
MOTIFINREFERENCESEQUENCE absolute_score relative_score start_pos end_pos

MOTIFINHOMOLOGOSEQUENCE1 start_pos
MOTIFINHOMOLOGOSEQUENCE2 start_pos


1)
TCTCCCGCGTCCCGCC 18.6987 18.6987 -314 -299

TCTCCCGCGTCCCGCC -443 
2)
CGGCCGCTGAGGGGCT 17.9917 17.9917 -104 -89

CGGCCGCTGAGGGGCT -249 
3)
TTTTAAATGTCCCGCT 16.3739 16.3739 -32 -17

TTTTAAATGTCCCGCT -176 
4)
CGGCGCGCAGGCCCTG 16.0387 16.0387 -251 -236

CGGCGCGCAGGCCCTG -389 
5)
CCCGCCCCCGGCGCCC 11.1243 11.1243 -362 -347

CCCGCCCCCGGCGCGC -397 
6)
CGGGGCCGGTTCCGCG 10.6058 10.6058 -56 -41

CGGGGCCGGTGCCGCG -201 
7)
GCGCCCGGCCCTCGGC 9.35821 9.3582 -263 -248

GCCCCGGGCCTGCGGC -264 
8)
CGCGCGCCAGAC 5.3211 5.3211 -327 -316

CGCGCGCCAGAC -458 
9)
GGGCGGGACGGG 4.8266 4.8266 -130 -119

GGGCGGGACGGG -209 
10)
CGCGCCAG 4.53892 4.5389 -405 -398

CGCGCCAG -456 
11)
GACGGGGC 4.26172 4.2617 -134 -127

GACGGGGC -203 
12)
AGCCGGGCGCAG 3.85699 3.8570 -13 -2

AGCCGGGCGCAG -157 
13)
CCCGCGTCCCGC 3.25873 3.2587 -287 -276

CCCGCGTCCCGC -440 
14)
GCGAGGGC 2.2903 2.2903 -68 -61

GCGAGGGC -213 
15)
GCTCCTCG 1.85909 1.8591 -492 -485

GCTCCTCG -296 
16)
CCGCGCCG 1.7368 1.7368 -435 -428

CCGCCCCG -432 
17)
GGGCCGGCGCCG 1.70765 1.7077 -176 -165

GGGCCGGTGCCG -199 
18)
GGGATTTT 1.55294 1.5529 -36 -29

GGGATTTT -181 
19)
GGCCCCGC 1.54247 1.5425 -365 -358

GGCCCCGC -420 
20)
GAGCCGCG 1.5384 1.5384 -86 -79

GCGCCGCG -91 
21)
GCGCCCCG 1.40886 1.4089 -270 -263

GGGCCCCG -266 
22)
GCCTCGCG 1.40697 1.4070 -183 -176

GCCGCGCG -191 
23)
CCGGGGGC 1.3761 1.3761 -151 -144

CCGGGCGC -155 
24)
CCGCGCGG 1.25134 1.2513 -109 -102

CCGCGCGG -283 
25)
CGCTCGGC 1.13629 1.1363 -370 -363

CGCTCGGC -83 
26)
CAGCGCCG 1.07311 1.0731 -376 -369

CAGCGCCG -93 
27)
CGCGCGCAGGGA 0.961645 0.9616 -44 -33

CGCGCGCTGGGA -189 
28)
GCGGGGCG 0.959894 0.9599 -145 -138

GCGGGGCG -220 
29)
GCCCCGCG 0.91837 0.9184 -275 -268

GCCCCGCG -430 
30)
CGAACCCG 0.773687 0.7737 -440 -433

CGAGCCCG -477 
31)
GGTCCCGC 0.771663 0.7717 -113 -106

GATCCCGC -101 
32)
GCCCGCCC 0.698801 0.6988 -343 -336

GCCCGCCC -474 
33)
GCCCCCCA 0.663822 0.6638 -479 -472

GCCCCGCA -470 
34)
CGCCGCGC 0.591652 0.5917 -330 -323

CGCCGCGC -90 
35)
CGGGGCGGTGCG 0.561531 0.5615 -77 -66

CGGGGCGGGGCG -224 
36)
CCGCCCCG 0.513593 0.5136 -296 -289

CCGCCCCG -432 
37)
CGCCCCGC 0.470888 0.4709 -290 -283

CGCCCCGC -431 
38)
GGGGCGGG 0.433718 0.4337 -160 -153

GGGGCGGG -223 
39)
GCCACGCG 0.407086 0.4071 -398 -391

GCCCCGCG -430 
40)
GGCCCCGC 0.352536 0.3525 -229 -222

GGCCCCGC -420 
41)
GCGGGCCGGGGC 0.318635 0.3186 -62 -51

GCGGGACGGGGC -207 
42)
CACCCGCG 0.308208 0.3082 -409 -402

CTCCCGCG -442 
43)
GGCCCCGC 0.298775 0.2988 -211 -204

GGCCCCGC -420 
44)
CATTCCAC 0.245573 0.2456 -414 -407

CCTACCAC -413 
45)
CCCGTCCCTGCG 0.161909 0.1619 -194 -183

CCCGGGCCTGCG -262 
46)
GCCCGCCG 0.152782 0.1528 -301 -294

GCCCCCCG -325 
47)
CGCTCTGAGCCG 0.129126 0.1291 -20 -9

CGCTCGAAGCCG -164 
48)
GTAGGCCC 0.118275 0.1183 -483 -476

GCAGGCCC -423 
49)
CCTCGCCG 0.0978826 0.0979 -336 -329

CCTCGCTG -293 
50)
CTGCCGGGGCCC 0.0977233 0.0977 -451 -440

CTCCCGCGTCCC -442 
51)
CCCCTGATTCCC 0.0783693 0.0784 -204 -193

CTCCTGCTTCCC -62 
52)
GCCCGCCG 0.0409647 0.0410 -428 -421

GCCCCGCG -430 
53)
CGCCGGCC 0.0302852 0.0303 -215 -208

CGGCGGCC -252 
54)
GCCCGCGG 0.00364887 0.0036 -350 -343

GCCCCCGG -394 
55)
GAGGGACG -0.000885737 -0.0009 -138 -131

GCGGGACG -207 
56)
GCCCTGCC -0.0122469 -0.0122 -454 -447

GCCCCGCC -419 
57)
CGCTCCAG -0.0146989 -0.0147 -381 -374

CGCGCCAG -456 
58)
GTGGAGGG -0.038193 -0.0382 -165 -158

GTGTAGGG -119 
59)
CCTGTCCG -0.171213 -0.1712 -221 -214

CCTGCCCG -35 
60)
GCTCTGGG -0.187116 -0.1871 -119 -112

GCGCTGGG -186 
61)
TTGCCGCT -0.272466 -0.2725 -385 -378

TTCCCGCT -55 
62)
GCTCAGCC -0.283345 -0.2833 -459 -452

CCGCAGCC -467 
63)
CGGGCGGTGCTC -0.394638 -0.3946 -500 -489

GGGGCGGGGCGC -223 
64)
GGCTGGGA -0.412374 -0.4124 -92 -85

CGCTGGGA -185 
65)
CGGCGGGG -0.539677 -0.5397 -80 -73

GGGCGGGG -222 
66)
GGCTTTTT -0.75898 -0.7590 -391 -384

GGATTTTT -180 
67)
ACTTGGCC -0.885502 -0.8855 -233 -226

ACGGGGCC -202 
68)
CTTCTCCC -0.923 -0.9230 -316 -309

ATTCTCCC -492 
69)
CACATCCC -1.26901 -1.2690 -471 -464

CGCGTCCC -438 
70)
CCCTTGGC -2.3442 -2.3442 -465 -458

CCCCCGGC -393 
71)
CCTGTCAC -3.13931 -3.1393 -239 -232

CATGCCAC -349 
72)
TTTACATT -3.13931 -3.1393 -418 -411

TTTAAATG -175 
