# Supplementary material for: WeederH: an algorithm for finding conserved regulatory motifs and regions in homologous sequences
Source: BMC Bioinformatics. 2007 Feb 7;8:46. doi: 10.1186/1471-2105-8-46 (PMC1803799; doi:10.1186/1471-2105-8-46)
Supplement: Additional file 3 — Output of WeederH on orthologous sequence sets. Full output of WeederH on the orthologous sequence sets taken from the ABS database used for testing the algorithm. [file 1471-2105-8-46-S3.gz › ABS-29.hm.fasta.-1111.000.brhX]

<PRE>

You input 2 sequences
Reference sequence >AF004877 from H. sapiens 500 bp long
Homologous sequence 1 >extracted24 from M. musculus 500 bp long
Output format:
MOTIFINREFERENCESEQUENCE absolute_score relative_score start_pos end_pos

MOTIFINHOMOLOGOSEQUENCE1 start_pos
MOTIFINHOMOLOGOSEQUENCE2 start_pos


1)
CTCAAAAGTGTCCACGTCCTCAAAAAGAATGGAACCAATTTAAGAAGC 51.5779 51.5779 -233 -186

CTCAAAAGTGTCCACGTCCTCAAAAAGAATGGAACCAATTTAAGAAGC -286 
2)
CGGAGGTATGCAGACA 19.0811 19.0811 -275 -260

CGGAGGTATGCAGACA -328 
3)
CGGGACTGGACAGCTC 15.9768 15.9768 -411 -396

CGGGACTGGACAGCTC -479 
4)
AGCCCTCCCATTGGTG 15.4522 15.4522 -93 -78

AGCCCTCCCATTGGTG -152 
5)
AGCCCCGTGGCCACGT 12.2123 12.2123 -184 -169

AGCCCCGTAGCCACGT -241 
6)
CCCCTTGAAAGCCTCA 9.26077 9.2608 -245 -230

CCCCTCGAAAGCCTCA -298 
7)
TTTTGGAGGCACCCTA 9.20393 9.2039 -70 -55

TTTTGGAGGCACCCTC -129 
8)
CCGGGCTTTATTATTT 7.47961 7.4796 -17 -2

CTGGGCTTTATTATTT -76 
9)
CCGTATAAATAGGGCA 6.66437 6.6644 -36 -21

CCATATAAATAAGGCA -95 
10)
GCCGGAGATCTGCAAA 5.4728 5.4728 -384 -369

CCCGGAGATCTGTAAA -415 
11)
TTCCAAACTTGGAAAGGGCG 4.12051 4.1205 -320 -301

TTCCAAACTTGGCAAGGGCG -373 
12)
ACGTCCCT 3.43616 3.4362 -172 -165

ACGTCCCT -229 
13)
CCCCCGCAGGCTCCTCCCAG 3.38213 3.3821 -139 -120

CCCCCGCAGTCTCCTCCCAG -197 
14)
AGGGCGGA 1.97085 1.9709 -279 -272

AGGGCGGA -332 
15)
GTCAGAGT 1.94338 1.9434 -255 -248

GTCAGAGT -308 
16)
CGGGCCCC 1.77551 1.7755 -108 -101

CGGGCCCC -167 
17)
GGAAACTT 1.6298 1.6298 -47 -40

GGAAACTT -106 
18)
GGAGGGCG 1.62505 1.6251 -298 -291

GGAGGGCG -334 
19)
CAGGGCAC 1.50446 1.5045 -427 -420

CAGGGCAC -496 
20)
GCTCCCTC 1.24817 1.2482 -154 -147

GCTCCCTC -212 
21)
GCTCCTGC 1.04645 1.0464 -399 -392

GCTCCTGC -467 
22)
CCCATTCG 0.849135 0.8491 -161 -154

CCCATTGG -146 
23)
GCCCTCCA 0.800743 0.8007 -451 -444

GGCCTCCA -447 
24)
GCTCCCGC 0.783808 0.7838 -463 -456

GCTCCTGC -467 
25)
GGCCTACA 0.399153 0.3992 -433 -426

GGCCTCCA -447 
26)
GTGAGGCGGGAC 0.340787 0.3408 -417 -406

GTGAAGCGGGAC -485 
27)
GACAACGAGTCA 0.169077 0.1691 -263 -252

GACAGGGAGTCA -316 
28)
AGCCCCAGCCCT 0.113343 0.1133 -99 -88

AGCCCTAGCCCT -158 
29)
ACGTGTCC 0.104747 0.1047 -336 -329

AGGTGTCC -389 
30)
GCCCATGT 0.0779702 0.0780 -364 -357

GCCCACGT -397 
31)
GGCAGATCCGGG 0.0267773 0.0268 -24 -13

GGCAGGTCTGGG -83 
32)
TAGTGTTTCCAA 0.0228329 0.0228 -326 -315

AAGTGCTTCCAA -379 
33)
CTACAAGT 0.00871381 0.0087 -441 -434

CTCCAGGT -444 
34)
CCCCCTCCGCTC 0.00809275 0.0081 -471 -460

CCCCCTCGGCTC -220 
35)
GCGGGGGA 0.00654615 0.0065 -303 -296

GCTGGGGA -339 
36)
GGATGCGGAGGG 0.00349265 0.0035 -287 -276

GGCTGGGGAGGG -340 
37)
TCCCTCCC 0.00052189 0.0005 -489 -482

TCCCTCCC -226 
38)
TAGGGCCA 4.63624e-05 0.0000 -56 -49

TAGCACCA -60 
39)
TGCGCCCC 2.60762e-05 0.0000 -143 -136

TGCTCCCC -201 
40)
GGAGGCCC -0.00688911 -0.0069 -78 -71

GGAGGCAC -125 
41)
GTTTCCCC -0.00706298 -0.0071 -249 -242

GTTCCCCC -302 
42)
GGGGCTGCAGAG -0.0207963 -0.0208 -355 -344

GTGGCTGGGGAG -342 
43)
TTTGATCGCCGG -0.0234859 -0.0235 -391 -380

TTTCATCTTCGG -457 
44)
CTGTGGCT -0.0361164 -0.0361 -119 -112

CTCCGGCT -116 
45)
TCTGCCCC -0.0425637 -0.0426 -475 -468

CCTGCCCC -427 
46)
CTTCCCCC -0.105568 -0.1056 -166 -159

CTCCCCCC -223 
47)
TCCTCTGC -0.12488 -0.1249 -148 -141

TCCCCTGC -206 
48)
GCCAGCCC -0.128766 -0.1288 -187 -180

CCCAGCAC -182 
49)
CCCAGCCC -0.226342 -0.2263 -102 -95

CCTAGCCC -155 
50)
CCAGCTGT -0.235145 -0.2351 -123 -116

CCGGCTGG -114 
51)
AGCACTCC -0.281139 -0.2811 -345 -338

AGCCCTCC -152 
52)
CACCCTAC -0.390626 -0.3906 -445 -438

CACCCTCC -120 
53)
GTCGGGGC -0.393335 -0.3933 -358 -351

GTCTGGGC -78 
54)
TGCCGTAT -0.559583 -0.5596 -38 -31

TCCCATAT -97 
55)
CTGCCCGG -0.704879 -0.7049 -113 -106

CCGCCCGG -418 
56)
CCTCCTTC -0.782785 -0.7828 -483 -476

GCTCCTGC -467 
57)
CCATAGTG -0.863154 -0.8632 -329 -322

CAAAAGTG -284 
58)
CGGGAGGA -1.11462 -1.1146 -292 -285

AGGGCGGA -332 
59)
CCTTTTGG -1.39593 -1.3959 -72 -65

GTTTTTGG -131 
60)
TGGAGCCC -1.41858 -1.4186 -455 -448

AAGAGCCC -401 
61)
ATCGAGTC -1.54598 -1.5460 -498 -491

AGGGAGTC -313 
62)
TTCTGCCC -1.61114 -1.6111 -368 -361

ACCTGCCC -428 
63)
CAGGTGAG -1.93151 -1.9315 -420 -413

CTGGGGAG -338 
