# Supplementary material for: WeederH: an algorithm for finding conserved regulatory motifs and regions in homologous sequences
Source: BMC Bioinformatics. 2007 Feb 7;8:46. doi: 10.1186/1471-2105-8-46 (PMC1803799; doi:10.1186/1471-2105-8-46)
Supplement: Additional file 3 — Output of WeederH on orthologous sequence sets. Full output of WeederH on the orthologous sequence sets taken from the ABS database used for testing the algorithm. [file 1471-2105-8-46-S3.gz › ABS-3.mh.fasta.-1111.000.brhX]

<PRE>

You input 2 sequences
Reference sequence >M26773 from M. musculus 501 bp long
Homologous sequence 1 >M13483 from H. sapiens 500 bp long
Output format:
MOTIFINREFERENCESEQUENCE absolute_score relative_score start_pos end_pos

MOTIFINHOMOLOGOSEQUENCE1 start_pos
MOTIFINHOMOLOGOSEQUENCE2 start_pos


1)
CTGCCCCCTCCCCTTCCTTACATGGTCTGGGAGCCCCCTGGCTGATCCTCTACCCTGCCCTTGGCTCCAAGAATGGCCTC 59.9712 59.9712 -217 -138

CTGCCCCCTCCCCTTCCTTACATGGTCTGGGGGCTCCCTGGCTGATCCTCTCCCCTGCCCTTGGCTCCATGAATGGCCTC -215 
2)
GGCCCCCCACCCCTGCCCCCGGCTGCTCCAACTGACCCCGTCCATCAG 50.5886 50.5886 -84 -37

GGCCCCCCACCCCTGCCCCCGGCTGCTCCAACTGACCCTGTCCATCAG -84 
3)
GGTGCTAAGGCGACCAAATAAGGCAAGGTGGC 25.8205 25.8205 -124 -93

GGTGCGAAGGGGACCAAATAAGGCAAGGTGGC -122 
4)
GCCTGCCCCTCCCTAGCTCCCTATATGGCCAT 22.6649 22.6649 -257 -226

GCCTGCCCCTCCCCAGCTCCCTATTTGGCCAT -255 
5)
GCCCAGCTGTCAGGAC 7.71163 7.7116 -480 -465

GCCCAGCTGTCAGGAC -446 
6)
AGGGCAGGGCGCCAAG 7.58507 7.5851 -455 -440

AGGGCAGGGCGCCAAG -420 
7)
CTATAAAGCTGCGCTCCAGG 3.10126 3.1013 -32 -13

CTATAAAGCGGCCCTCCTGG -32 
8)
TGACTGCC 2.33518 2.3352 -220 -213

TGACTGCC -218 
9)
ATTGTCCC 1.43643 1.4364 -376 -369

ATTGTCCC -383 
10)
AGGGAGCTCCCCCACCCAAG 0.79232 0.7923 -325 -306

AGGGAGCACCCACACCCCAG -332 
11)
CGGTCCTA 0.724448 0.7244 -135 -128

CAGTCCTA -133 
12)
TCACATAG 0.250324 0.2503 -292 -285

TCACTTAG -289 
13)
TGGCAGAT 0.246217 0.2462 -96 -89

TGGCAGAC -94 
14)
GGCATCAC 0.242268 0.2423 -296 -289

GGCGTCAC -293 
15)
GGGGCCCC 0.190516 0.1905 -86 -79

CGGGCCCC -86 
16)
TCCCCTGC 0.162869 0.1629 -495 -488

TCCCCTGC -461 
17)
TTCCCCGTCCCC 0.0622658 0.0623 -281 -270

TTCCCCTGCCCC -279 
18)
AGTCTTCC 0.0447894 0.0448 -441 -434

AGTCTTCC -283 
19)
TGTGACTCATTG 0.0330742 0.0331 -384 -373

TGTGGCTTATTG -391 
20)
TTGGAAGGGCTG 0.0228648 0.0229 -363 -352

CTGGCAGGGCTG -370 
21)
GAGCTATA 0.0131719 0.0132 -35 -28

GTTCTATA -35 
22)
CTAGGGAG 0.0013986 0.0014 -327 -320

CCAGGGAG -334 
23)
ACTCCACA 2.83411e-07 0.0000 -336 -329

AATCCACA -348 
24)
CCCCACCCCTTG -0.00052359 -0.0005 -272 -261

CCCCTACCCTTC -270 
25)
CGACTGAC -0.00313309 -0.0031 -12 -5

CAACTGAC -56 
26)
TCAGCGGT -0.0134611 -0.0135 -139 -132

TCGGCAGT -137 
27)
TAGATGGT -0.0203714 -0.0204 -129 -122

TAGCGGGT -127 
28)
GCCCCAGCCCAG -0.0555248 -0.0555 -486 -475

GCCCTGGCCCAG -452 
29)
GGACCCTT -0.0598696 -0.0599 -468 -461

GGACCCCT -434 
30)
GCTCTGAC -0.0662606 -0.0663 -224 -217

CCCCTGAC -222 
31)
TGTGTGTG -0.098894 -0.0989 -396 -389

TGCATGTG -395 
32)
TGGCCTGC -0.110295 -0.1103 -259 -252

GCGCCTGC -257 
33)
AGCCTTTC -0.151644 -0.1516 -286 -279

AGTCTTCC -283 
34)
AAGGGGCG -0.164812 -0.1648 -308 -301

AGGGGGAG -310 
35)
CTTAGTTT -0.347454 -0.3475 -369 -362

CTTAGTCT -286 
36)
TCTCCAAG -0.400104 -0.4001 -461 -454

TCCCCAAG -379 
37)
CTGAAGAG -0.490664 -0.4907 -354 -347

CTGCGGAG -361 
38)
GCCCACTC -0.555075 -0.5551 -340 -333

GCCCCCTC -213 
39)
TGTGTGTG -0.598033 -0.5980 -400 -393

TGCATGTG -395 
40)
AATAAGCC -0.625536 -0.6255 -345 -338

AATAAGGC -106 
41)
TGTGTGTG -0.681129 -0.6811 -390 -383

TGCATGTG -395 
42)
CCATTGCT -0.86696 -0.8670 -229 -222

CCCTTCCT -205 
43)
TGTGTGTG -0.8853 -0.8853 -404 -397

TGCATGTG -395 
44)
GCAGCCCC -1.04068 -1.0407 -489 -482

GAAGCCGC -475 
45)
TGTGTGTG -1.09358 -1.0936 -408 -401

TGCATGTG -395 
46)
CAGAGAGC -1.20441 -1.2044 -39 -32

CAGGGAGC -333 
47)
TTGCTGGC -1.20762 -1.2076 -263 -256

GGGCTGGC -298 
48)
TGTGTGTG -1.25939 -1.2594 -412 -405

TGCATGTG -395 
49)
ATCAGGGG -1.29427 -1.2943 -90 -83

ATCAGCGT -41 
50)
TGTGTGTG -1.39823 -1.3982 -416 -409

TGCATGTG -395 
51)
TGTGTGTG -1.51826 -1.5183 -420 -413

TGCATGTG -395 
52)
TGTGTGTG -1.62433 -1.6243 -424 -417

TGCATGTG -395 
53)
TCTGTCCC -1.64336 -1.6434 -499 -492

CCTGGCCC -450 
54)
TGTGTGTG -1.71959 -1.7196 -428 -421

TGCATGTG -395 
55)
CGCATTGG -1.73829 -1.7383 -302 -295

CGCCCTGG -453 
56)
CAGGCGAC -1.77581 -1.7758 -16 -9

AAGGGGAC -116 
57)
GCATTGTG -2.05698 -2.0570 -432 -425

GCAAGGTG -100 
