# Supplementary material for: WeederH: an algorithm for finding conserved regulatory motifs and regions in homologous sequences
Source: BMC Bioinformatics. 2007 Feb 7;8:46. doi: 10.1186/1471-2105-8-46 (PMC1803799; doi:10.1186/1471-2105-8-46)
Supplement: Additional file 3 — Output of WeederH on orthologous sequence sets. Full output of WeederH on the orthologous sequence sets taken from the ABS database used for testing the algorithm. [file 1471-2105-8-46-S3.gz › ABS-30.hm.fasta.-1111.000.brhX]

<PRE>

You input 2 sequences
Reference sequence >extracted21 from H. sapiens 500 bp long
Homologous sequence 1 >X03020 from M. musculus 501 bp long
Output format:
MOTIFINREFERENCESEQUENCE absolute_score relative_score start_pos end_pos

MOTIFINHOMOLOGOSEQUENCE1 start_pos
MOTIFINHOMOLOGOSEQUENCE2 start_pos


1)
GATAAGGGCCAGGAGATTCCACAGTTCAGGTAGTTCCCCCGCCTCCCTGGCATTTTGTGGTCACCATTAATCATTTCCTC 38.2685 38.2685 -116 -37

GATAAGGGCCAGGAGATTCCACAACTCAGGTAGTTCCCCCGCCCCCCTGGAGTTCTGTGGTCACCATTAATCATTTCCTC -119 
2)
CTGTGTATTTAAGAGCTCTTTTGC 23.2049 23.2049 -37 -14

CTGTGTATATAAGAGCTCTTTTGC -36 
3)
ATTAATGAAAACCCCC 20.117 20.1170 -178 -163

ATTAATGAAAACCCCC -181 
4)
CCAAGCCTGACCACCT 14.2017 14.2017 -164 -149

CCAAGCCTGACAACCT -166 
5)
CAGACTGCCCAGGGAG 11.9512 11.9512 -250 -235

CAGACTGCCCAGGCAG -253 
6)
TTGCCAGTGAGCCCAG 11.1117 11.1117 -17 -2

TTTGCAGTGAGCCCAG -17 
7)
CCATTCCAGGCCAGGAAGTCCAAA 10.8963 10.8963 -313 -290

CCACTCCAGGCCAGGAAATCCAAA -324 
8)
TGGGCTGTCGGTTCTT 8.59499 8.5950 -204 -189

TGGGCTGCCAGTTCTT -207 
9)
CCATGTGTGGCTGATA 8.44173 8.4417 -128 -113

CCATGTATAGCTGATA -131 
10)
CCCCAAGC 2.78645 2.7864 -166 -159

CCCCAAGC -168 
11)
AGGCTCAC 2.64683 2.6468 -141 -134

AGGCTCAC -144 
12)
TGCCCAAAGGCC 2.56093 2.5609 -384 -373

TGCCCAAAGGCC -400 
13)
GGTGGGCT 2.43429 2.4343 -206 -199

GGTGGGCT -209 
14)
TCTTGGAA 2.25917 2.2592 -192 -185

TCTTGGAA -195 
15)
GCCCCTCA 2.21194 2.2119 -285 -278

GCCCCTCA -289 
16)
CCCAGCCA 1.03405 1.0340 -318 -311

CCCAGCCA -329 
17)
GAATGAGGCACC 0.771473 0.7715 -411 -400

GAATGAGCCACC -427 
18)
ACCTAGGG 0.588675 0.5887 -152 -145

ACCTGGGG -154 
19)
CGGGTGGG 0.36964 0.3696 -212 -205

CAGGTGGG -211 
20)
TCCCATGT 0.292534 0.2925 -130 -123

CCCCATGT -133 
21)
TCATTAAT 0.29048 0.2905 -180 -173

TTATTAAT -183 
22)
TTCAGACT 0.25239 0.2524 -252 -245

GTCAGACT -255 
23)
ACGCCCCA 0.239345 0.2393 -327 -320

CCGCCCCA -333 
24)
CTAAGTGTCTCC 0.202501 0.2025 -340 -329

CTCAGTATCTCC -351 
25)
CAGGCAGGATGG 0.0978933 0.0979 -362 -351

CAGGCAGGGTGG -244 
26)
GGCTGGAGTCAG 0.082292 0.0823 -422 -411

GGCTGGAATGAG -432 
27)
GAGCCCTA 0.0816191 0.0816 -349 -342

GAGCCCCA -359 
28)
AGGGCTGGAGAG 0.0254559 0.0255 -236 -225

AGGGTGGGAAAG -239 
29)
AGCCCTCA 0.0196163 0.0196 -226 -219

AGCCCGCA -217 
30)
GGAGGGGGCAGC 0.0138268 0.0138 -274 -263

GGAGAGGCTAGC -277 
31)
GGGGCAGGTCTG 0.00282734 0.0028 -484 -473

GGGCCAGGACTG -445 
32)
GGAAGGCT 0.00256947 0.0026 -426 -419

GGAAGGCT -147 
33)
GGCATAGCCTGC 0.000209985 0.0002 -393 -382

GGTAGAGCTTGC -409 
34)
CTGTGAGA -4.33114e-05 -0.0000 -475 -468

TTGTGAGA -487 
35)
GAGCTCCCCTCA -0.00322539 -0.0032 -469 -458

GAGCCCCACTCA -359 
36)
TGGCCAGAGAAG -0.00794929 -0.0079 -439 -428

TGGAAAGAGAAC -457 
37)
AGGCCCAT -0.0155281 -0.0155 -259 -252

AGGCCCCT -291 
38)
AAGGTTCA -0.0632912 -0.0633 -185 -178

AAGGCTCA -145 
39)
GAAAAGGC -0.101068 -0.1011 -145 -138

GGGAAGGC -148 
40)
AAGTCTCTCACA -0.114245 -0.1142 -452 -441

CAGTATCTCCCA -349 
41)
CAGGAAGG -0.119799 -0.1198 -220 -213

CAGGCAGG -244 
42)
CCTCAGGC -0.125729 -0.1257 -263 -256

CCAGAGGC -266 
43)
CTCTGTGT -0.138059 -0.1381 -39 -32

AACTGTGT -38 
44)
AGTGGGGC -0.138364 -0.1384 -487 -480

ACTGGGGC -437 
45)
GTGAACTG -0.163905 -0.1639 -497 -490

GTGGACTT -493 
46)
CCAGGGCGGGCA -0.181843 -0.1818 -401 -390

CCAGGCCAGGAA -319 
47)
ACAGTGGC -0.295592 -0.2956 -443 -436

ACTGGGGC -437 
48)
AGAGGGAG -0.295975 -0.2960 -278 -271

AAAAGGAG -281 
49)
TATCTAAG -0.307938 -0.3079 -343 -336

TATCTCAG -473 
50)
TCCCACGC -0.388037 -0.3880 -331 -324

TCCCAAAC -342 
51)
CACTCAAG -0.405298 -0.4053 -457 -450

CACTCCAG -323 
52)
AACTGTGC -0.470499 -0.4705 -291 -284

AAATATGC -303 
53)
GCCCCTGG -1.08455 -1.0846 -375 -368

CCCCCTGG -77 
54)
CCGTTCCC -1.21947 -1.2195 -134 -127

TAGTTCCC -89 
55)
TTACAGGC -1.22651 -1.2265 -365 -358

CTCCAGGC -321 
56)
AAGAGGAA -1.24444 -1.2444 -430 -423

AAGAGAAC -453 
57)
GGGATTAC -2.07228 -2.0723 -369 -362

GGGCTTAT -187 
58)
TGGGGAGC -2.13116 -2.1312 -353 -346

TGGGCTGC -207 
59)
TGTCAGTG -2.13116 -2.1312 -491 -484

TGCCAGTT -202 
