# Supplementary material for: WeederH: an algorithm for finding conserved regulatory motifs and regions in homologous sequences
Source: BMC Bioinformatics. 2007 Feb 7;8:46. doi: 10.1186/1471-2105-8-46 (PMC1803799; doi:10.1186/1471-2105-8-46)
Supplement: Additional file 3 — Output of WeederH on orthologous sequence sets. Full output of WeederH on the orthologous sequence sets taken from the ABS database used for testing the algorithm. [file 1471-2105-8-46-S3.gz › ABS-31.hm.fasta.-1111.000.brhX]

<PRE>

You input 2 sequences
Reference sequence >J05623 from H. sapiens 501 bp long
Homologous sequence 1 >extracted14 from M. musculus 500 bp long
Output format:
MOTIFINREFERENCESEQUENCE absolute_score relative_score start_pos end_pos

MOTIFINHOMOLOGOSEQUENCE1 start_pos
MOTIFINHOMOLOGOSEQUENCE2 start_pos


1)
GACGGAATCACCTGAC 14.6018 14.6018 -36 -21

GACGGAGTCACCTGAC -122 
2)
CCGCCCTT 13.5792 13.5792 -139 -132

CCGCCCTT -142 
3)
CCAATCAC 8.35281 8.3528 -222 -215

CCAATCAC -204 
4)
CGCCCTGCCGAAGACCCGCC 7.88824 7.8882 -73 -54

CGCCCTCCTGAAGACCCGCC -157 
5)
CCGCCCCC 7.7805 7.7805 -161 -154

CCGCCCCC -164 
6)
TCACACCG 6.42938 6.4294 -289 -282

TCACACCG -399 
7)
AACGCTCCTTGG 5.67058 5.6706 -184 -173

AACGGTCCTTGG -268 
8)
CCTCCAGA 5.39045 5.3904 -155 -148

CCTCCTGA -154 
9)
GCCCGAGTGCTCTTTG 5.19044 5.1904 -107 -92

GTCCGAGTGTTCTTTG -192 
10)
GCTCCCCG 5.03358 5.0336 -476 -469

GCTCCCCG -424 
11)
AGGCTCCC 5.00981 5.0098 -464 -457

AGGCTCCC -426 
12)
GGGCTGAG 4.89166 4.8917 -441 -434

GGGCTGGG -441 
13)
CGCTCCCT 4.53609 4.5361 -13 -6

CGCTCCCT -99 
14)
ACCCGCCC 4.4743 4.4743 -76 -69

ACCCGCCC -144 
15)
GCTTCCCG 4.4187 4.4187 -144 -137

GCTTCCCG -229 
16)
GAGACACCCGGC 4.36326 4.3633 -377 -366

GAGACATCCGGC -457 
17)
ACCTCACC 4.21448 4.2145 -493 -486

ACCTCACC -416 
18)
CAAGGGGTGGGC 3.54406 3.5441 -449 -438

CCAGGGCTGGGC -444 
19)
CACCTTTC 3.39746 3.3975 -303 -296

CACCTTTC -412 
20)
GCCCTCCT 2.95451 2.9545 -241 -234

GCCCTCCT -156 
21)
CCGAGTTT 2.88759 2.8876 -200 -193

CCGAGTGT -190 
22)
CCGCGCCC 2.85541 2.8554 -245 -238

CCACGCCC -247 
23)
CCCACCTC 1.90153 1.9015 -415 -408

CCGACCTC -419 
24)
GGTCCCGC 1.86981 1.8698 -165 -158

GTTCCCGC -176 
25)
GGCTCCTT 1.45228 1.4523 -129 -122

GGCTCCTT -435 
26)
CCCTACCT 1.33707 1.3371 -408 -401

CCCGACCT -420 
27)
CGCCAAAGCCCT 1.10377 1.1038 -283 -272

CGCCCACGCCCT -393 
28)
GGGCTGGACTCG 1.0396 1.0396 -360 -349

GGGCTGGGCTCC -441 
29)
TCCTGCTT 1.03951 1.0395 -339 -332

TGCAGCTT -338 
30)
CCGGAGCTCACC 0.977244 0.9772 -314 -303

CCCGACCTCACC -420 
31)
TAACCCGA 0.767929 0.7679 -485 -478

TATCCCTA -489 
32)
TTCTTCTC 0.702821 0.7028 -53 -46

TTCTTCTC -407 
33)
GATGCCCG 0.68062 0.6806 -92 -85

GATGCCGG -30 
34)
CGCCGCCTGCAC 0.660871 0.6609 -257 -246

CGCCACCTGCGC -367 
35)
GGCTCCTG 0.470742 0.4707 -368 -361

GCCACCTG -366 
36)
CAATCATGAGCG 0.438705 0.4387 -118 -107

CAATCACTCGCG -203 
37)
GCGCCCGA 0.434367 0.4344 -109 -102

GCGTCCGA -194 
38)
GCCCTTCACCGC 0.432282 0.4323 -266 -255

GCCAATCACAGC -307 
39)
GTCCAATC 0.397394 0.3974 -121 -114

GCCCAATC -206 
40)
ACGGAGAC 0.396447 0.3964 -380 -373

ACAGAGAC -460 
41)
TTCGGGCT 0.391585 0.3916 -133 -126

TTCGTGCT -218 
42)
CCGACAGC 0.335198 0.3352 -229 -222

CCGACGGC -316 
43)
GTGACGGAAACG 0.322101 0.3221 -389 -378

GTTACCGAAACA -279 
44)
GGAGGCGC 0.281526 0.2815 -18 -11

GGAGGGGC -57 
45)
TACAGAAGTAAC 0.268305 0.2683 -193 -182

TACCGAAACAAC -277 
46)
CTAGTGCTGGGA 0.205631 0.2056 -402 -391

CCAGGGCTGGGC -444 
47)
GGCCCTCTGGTC 0.192246 0.1922 -173 -162

GCCCCTTTGGAC -243 
48)
TTCCACAGCTCC 0.109189 0.1092 -210 -199

TTCTGCAGTTCC -294 
49)
GAACTGCT 0.106392 0.1064 -149 -142

GACCTGCT -234 
50)
GGAGCCAA 0.0803543 0.0804 -454 -447

GGCGCCAG -448 
51)
TCCCCTCTACCC 0.0803443 0.0803 -84 -73

TCCCGCCTCCCC -174 
52)
TCCAGCCG 0.059389 0.0594 -234 -227

TCCCGCCT -226 
53)
TCCTTAAG 0.0455769 0.0456 -47 -40

TCCTGAAG -152 
54)
CGCCTCAG 0.0376781 0.0377 -470 -463

CGCCCCAG -352 
55)
GCCTACTT 0.0345511 0.0346 -426 -419

GGCTCCTT -435 
56)
AGGACCCATCCT 0.0229439 0.0229 -347 -336

AAGACCCGCCCT -147 
57)
AGCCTTTC 0.0122076 0.0122 -321 -314

CGCCTTTC -223 
58)
CCTGACGG 0.00233401 0.0023 -39 -32

CCCGACGG -317 
59)
CCTGCCTA -0.00107226 -0.0011 -274 -267

CCTGGTTA -283 
60)
TCGGAGGA -0.00813812 -0.0081 -351 -344

TCGGTGGA -92 
61)
TCCTCCCC -0.0161913 -0.0162 -297 -290

TCCTCCGC -372 
62)
GGAACGCA -0.0312374 -0.0312 -434 -427

GGAAAGCA -87 
63)
CCCAAACC -0.165126 -0.1651 -498 -491

CAGAAACC -474 
64)
AGTCTTCC -0.217389 -0.2174 -214 -207

AGTGTTCT -187 
65)
CCGGGGAG -0.411106 -0.4111 -458 -451

GCGGGGAG -15 
66)
TGACTCGG -0.499524 -0.4995 -24 -17

TCCCTCGG -96 
67)
CCCTCTAG -0.581824 -0.5818 -330 -323

CCCTCCTG -385 
68)
CGCCTTCT -1.0087 -1.0087 -57 -50

CGCCCTTT -141 
69)
GAAGTGAC -1.02588 -1.0259 -392 -385

GAAGTCAG -479 
70)
TTTACCCA -1.4863 -1.4863 -419 -412

GTTACCGA -279 
