# Supplementary material for: WeederH: an algorithm for finding conserved regulatory motifs and regions in homologous sequences
Source: BMC Bioinformatics. 2007 Feb 7;8:46. doi: 10.1186/1471-2105-8-46 (PMC1803799; doi:10.1186/1471-2105-8-46)
Supplement: Additional file 3 — Output of WeederH on orthologous sequence sets. Full output of WeederH on the orthologous sequence sets taken from the ABS database used for testing the algorithm. [file 1471-2105-8-46-S3.gz › ABS-32.hr.fasta.-1111.000.brhX]

<PRE>

You input 2 sequences
Reference sequence >U60669 from H. sapiens 501 bp long
Homologous sequence 1 >L04608 from R. norvegicus 501 bp long
Output format:
MOTIFINREFERENCESEQUENCE absolute_score relative_score start_pos end_pos

MOTIFINHOMOLOGOSEQUENCE1 start_pos
MOTIFINHOMOLOGOSEQUENCE2 start_pos


1)
CACTCCGCCCTCCTCTGCGTGCTCATTGGCCA 36.5458 36.5458 -83 -52

CCCTCCGCCCTGCTCAGCGTGCTCATTGGCCA -82 
2)
AGGCCCGGACGCCCTCGCTCACCTCGCTGACTCCATCCTC 25.7141 25.7141 -178 -139

AGGCCCCGGCGCCCTCACTCACCTCGCTGACTCCATCCTC -160 
3)
TCGGGGACCTCGCCCGCCCGGCATCGCGATTGTGCAAGCG 22.6945 22.6945 -395 -356

TCAGGGACCTTGCCCGCCCTGCATGGCGATTGTGCAAGCG -364 
4)
GCATGCTCTGTCTCCATAAATGCATGGTCCCT 20.4641 20.4641 -45 -14

GCATGCCCTGCTTCCATAAATACGAGGTCCCT -45 
5)
ATCTCCGGGGTGGAGT 17.8373 17.8373 -248 -233

ATCTCCGGGGTGGAGT -217 
6)
CCAGCCGG 5.7798 5.7798 -95 -88

CCAGCCGG -93 
7)
AGCACACCCGGTGAAC 5.77463 5.7746 -293 -278

AGCGCACCCGCTGAAC -261 
8)
GCGTCCCT 4.32158 4.3216 -113 -106

GCGTCCCT -102 
9)
CGGTCACC 4.31375 4.3137 -188 -181

CGGTCACC -169 
10)
TCTGGCTC 3.46344 3.4634 -464 -457

TCTGGCTC -458 
11)
GTTATCTC 2.90559 2.9056 -251 -244

GTTATCTC -220 
12)
GGCCACTC 2.30039 2.3004 -86 -79

GGCCACTC -55 
13)
GCTCCTGC 2.2312 2.2312 -330 -323

GCTCCTGC -315 
14)
GGAGGGCG 1.47069 1.4707 -316 -309

GGAGGGCG -284 
15)
GCGCGGGC 1.15707 1.1571 -446 -439

GCGCGGGC -389 
16)
GCAGCTTT 0.951377 0.9514 -416 -409

GCAGCTTT -325 
17)
GGAGGCGCGTTCGAAGCACA 0.942 0.9420 -307 -288

GGAGGCGTGCTCGCAGCGCA -275 
18)
AGCGCCGGCGGC 0.78222 0.7822 -359 -348

AGCGCGGGCGGC -390 
19)
CCCCCTCC 0.569865 0.5699 -130 -123

CCCCCTCC -84 
20)
CTCCCCGG 0.518719 0.5187 -439 -432

CTCCCAGG -433 
21)
TGGCAGACGCGG 0.421016 0.4210 -427 -416

TGGCAAGCGCGG -395 
22)
CACGGCCGGCTG 0.338303 0.3383 -344 -333

CAAGGCCAGCTG -308 
23)
GGGCATGC 0.301216 0.3012 -47 -40

CAGCATGC -47 
24)
AGTCTGGC 0.233661 0.2337 -102 -95

AGTCTGGC -460 
25)
CCGCCCCC 0.211436 0.2114 -228 -221

CCGCCCCC -111 
26)
GGCGTTCG 0.200428 0.2004 -274 -267

GGCGTGCT -272 
27)
CCCTGGGC 0.178359 0.1784 -17 -10

CCCTGGGC -246 
28)
GCCCCGGT 0.113453 0.1135 -192 -185

GCCCCGGC -158 
29)
CCCCTGGGTCCG 0.0723334 0.0723 -124 -113

CCCCCGCGTCCC -107 
30)
CAGCGAAC 0.0608399 0.0608 -203 -196

CAGCGCAC -262 
31)
GCCACCCA 0.0522001 0.0522 -55 -48

GCCACTCC -54 
32)
CTCCTTCC 0.0396723 0.0397 -141 -134

CTCCATCC -130 
33)
CTCCCGCG 0.0344614 0.0345 -213 -206

CTCCGGGG -215 
34)
CCCGCACT 0.0215066 0.0215 -402 -395

CCCGCCCT -352 
35)
CACCCCCC 0.0173428 0.0173 -134 -127

CACCCGCC -114 
36)
CCAGGCCC 0.0161973 0.0162 -180 -173

CGAGGCCC -162 
37)
CTCCGGCG 0.015155 0.0152 -278 -271

CTCCGGGG -215 
38)
GCATGCCTTCCT 0.009444 0.0094 -267 -256

GCATGCCCTGCT -45 
39)
GTCCAGGCTGGG 0.00195372 0.0020 -480 -469

GCTCAGGCTGCG -454 
40)
CGGGGAGG -5.33158e-05 -0.0001 -310 -303

CGAGGAGG -278 
41)
GGGAGGCG -0.00152703 -0.0015 -453 -446

GGAAGGCG -420 
42)
GCTGCCGC -0.033458 -0.0335 -232 -225

GCTGCAGC -300 
43)
CGCCGGGG -0.0435208 -0.0435 -323 -316

CTCCGGGG -215 
44)
TGGGCCCG -0.0820429 -0.0820 -406 -399

TGGGCTCG -243 
45)
CACCCCACCTCC -0.10813 -0.1081 -221 -210

CACCCGCCCCCC -114 
46)
CGCCCAGC -0.111024 -0.1110 -207 -200

CTCCCAGC -96 
47)
CCCCGGGA -0.169442 -0.1694 -457 -450

CCAAGGGA -468 
48)
TGCGGCTC -0.178925 -0.1789 -334 -327

TTGGGCTC -319 
49)
GGGTATCT -0.222274 -0.2223 -469 -462

GGTTATCT -221 
50)
ACTTCAGT -0.247309 -0.2473 -486 -479

CCTTCAGA -498 
51)
TTTCTGGG -0.310789 -0.3108 -410 -403

TTGCTTGG -400 
52)
GCAACCAC -0.328793 -0.3288 -349 -342

GCAAGCGC -331 
53)
AAAAAATC -0.374122 -0.3741 -494 -487

AAAAAGGC -485 
54)
CCTGGGGG -0.374955 -0.3750 -258 -251

CCTGGGCT -245 
55)
CTCGGAGT -0.529858 -0.5299 -107 -100

CTCAGCGT -70 
56)
GCCCTGGC -0.671443 -0.6714 -431 -424

GCTCAGGC -454 
57)
GAGTGCTG -0.851885 -0.8519 -236 -229

GCGTGCTC -271 
58)
CATAGCCC -1.57734 -1.5773 -196 -189

CATTGGCC -59 
59)
ATAGGAAC -1.73584 -1.7358 -9 -2

ATTGGAAG -423 
