# Supplementary material for: WeederH: an algorithm for finding conserved regulatory motifs and regions in homologous sequences
Source: BMC Bioinformatics. 2007 Feb 7;8:46. doi: 10.1186/1471-2105-8-46 (PMC1803799; doi:10.1186/1471-2105-8-46)
Supplement: Additional file 3 — Output of WeederH on orthologous sequence sets. Full output of WeederH on the orthologous sequence sets taken from the ABS database used for testing the algorithm. [file 1471-2105-8-46-S3.gz › ABS-33.hm.fasta.-1111.000.brhX]

<PRE>

You input 2 sequences
Reference sequence >X53154 from H. sapiens 501 bp long
Homologous sequence 1 >Z18892 from M. musculus 501 bp long
Output format:
MOTIFINREFERENCESEQUENCE absolute_score relative_score start_pos end_pos

MOTIFINHOMOLOGOSEQUENCE1 start_pos
MOTIFINHOMOLOGOSEQUENCE2 start_pos


1)
TTTCCTGGCAGGACAGCGGGATCTTGCAGCTGTCAGGGGA 38.1431 38.1431 -99 -60

TTTCCTGGCAGGACAGAGGGATCCTGCAGCTGTCAGGGGA -105 
2)
CTCTTGCGGGGGAGCTGGCCTCCC 33.2749 33.2749 -143 -120

CTCTTGCGGGGGAGCTGGCCTCCC -153 
3)
GGGATACAAATAGTGCCGACGGCT 15.8309 15.8309 -31 -8

GGGCTACAAATAGTGCAGACAGCT -40 
4)
CTGATGTCAGGAGGGG 6.72311 6.7231 -44 -29

GTGATGTCAGGAGGGC -52 
5)
CAGGGGCGCAGG 5.34434 5.3443 -155 -144

CAGGGGCGCAGG -166 
6)
CTAGAGAC 3.44948 3.4495 -494 -487

CTAGAGAC -477 
7)
CCCCAGGA 3.11634 3.1163 -274 -267

CCCCAGGA -284 
8)
CCTCAAAC 2.9758 2.9758 -331 -324

CCTCAAAC -316 
9)
CCGCCCCC 2.30533 2.3053 -121 -114

CCGCCCCC -130 
10)
GGGAGGGG 2.27408 2.2741 -63 -56

GGGAGGGG -69 
11)
AATGACCCAAAGTCTCTCCT 1.54988 1.5499 -367 -348

AATAACCTAAAACCTCTCCT -352 
12)
ACAGGCCT 1.36135 1.3614 -388 -381

ACAGGCCT -487 
13)
AAACCTCT 1.33284 1.3328 -448 -441

AAACCTCT -343 
14)
AAAAAGGG 1.16137 1.1614 -342 -335

AAAAAGGG -254 
15)
GACGGGGG 1.01291 1.0129 -53 -46

GCCGGGGG -60 
16)
AGAGGCCG 0.836204 0.8362 -244 -237

AGGGGCCG -250 
17)
CTAGGGGG 0.809995 0.8100 -9 -2

CTAAGGGG -18 
18)
GGCCCTTT 0.79778 0.7978 -104 -97

CGCCCTTT -111 
19)
GCCTCTCTTCTG 0.764202 0.7642 -314 -303

GCCTGTCTTCTG -194 
20)
GCTGCCTGCCCT 0.726939 0.7269 -215 -204

GCTCCTTGCCCT -224 
21)
CTGGTCTTTGCC 0.599728 0.5997 -468 -457

CCGGGCTTTGCC -442 
22)
TGCAGACA 0.587383 0.5874 -228 -221

TGCAGACA -27 
23)
TTAGGAAC 0.560672 0.5607 -422 -415

TTGGAAAC -422 
24)
GTAGGCTTGCCG 0.543593 0.5436 -191 -180

GCAGGCCTGCCT -202 
25)
GCTGGGGG 0.540828 0.5408 -237 -230

GCCGGGGG -242 
26)
GGCTCTTG 0.504632 0.5046 -145 -138

GCCTCTTG -155 
27)
TTTCCTGGGAAC 0.388005 0.3880 -398 -387

TTTCTAGGCAAC -406 
28)
CTGCCTAG 0.26979 0.2698 -498 -491

CTACCTAG -481 
29)
CCCACCCT 0.246443 0.2464 -485 -478

CCTACCCT -495 
30)
GGATGACG 0.143992 0.1440 -57 -50

GGGTGATG -54 
31)
GGCGAAGG 0.101277 0.1013 -203 -196

GGCGCAGG -162 
32)
ATGCTTGC 0.0862176 0.0862 -221 -214

CTCCTTGC -223 
33)
ACCCCCGCTGGC 0.0809948 0.0810 -172 -161

AACCCAGCAGGC -208 
34)
CAAGAGAATATT 0.0713889 0.0714 -433 -422

CTAGAGACTCTT -477 
35)
AAGGGAAGCCTC 0.0653405 0.0653 -321 -310

AAGGCAGGCATC -275 
36)
CCACGGGC 0.0616484 0.0616 -109 -102

CCAGGGGC -167 
37)
TGACCAAA 0.0390945 0.0391 -347 -340

TAACCTAA -350 
38)
CAAGCCTGGCTG 0.0274286 0.0274 -477 -466

CAGGCCTGCCTG -201 
39)
CACTCCCC 0.0168726 0.0169 -286 -279

CTTTCCCC -288 
40)
AACCAGGG 0.0151961 0.0152 -257 -250

AAAAAGGG -254 
41)
ACCCCACT 0.0106479 0.0106 -290 -283

AGCCCGCT -294 
42)
GACTCAGG 0.0088547 0.0089 -159 -152

GGCGCAGG -162 
43)
GGAGATAA 0.00560908 0.0056 -263 -256

GGAGAAAA -331 
44)
CCGTCACA 0.00403931 0.0040 -182 -175

CCGTCACC -8 
45)
TGAGACCC 0.00376111 0.0038 -456 -449

AGAGACCT -452 
46)
TAGGGCCTTTCC -0.000381603 -0.0004 -405 -394

TTGGGGCTGTCC -177 
47)
GACCCTTT -0.00125584 -0.0013 -379 -372

GACTCTTT -472 
48)
GGACTGAT -0.00199523 -0.0020 -47 -40

GGGGTGAT -55 
49)
CTGCTGTC -0.0150496 -0.0150 -305 -298

CTCCTGTC -233 
50)
TCCTTGAC -0.0196225 -0.0196 -351 -344

TCCTTGCC -222 
51)
CTCCCCTGACCC -0.0221337 -0.0221 -298 -287

CTCCCCGCCCCC -134 
52)
GGCTGACT -0.0530895 -0.0531 -163 -156

GGCTGTCC -173 
53)
GGACCCTC -0.113793 -0.1138 -335 -328

GGGGCCTC -320 
54)
CCACGGCC -0.180298 -0.1803 -115 -108

CCCCGCCC -132 
55)
CTAAAGGG -0.193497 -0.1935 -324 -317

CTAAGGGG -18 
56)
CAGGACCC -0.262006 -0.2620 -176 -169

CAGGCCTC -158 
57)
CCCACCCC -0.532437 -0.5324 -278 -271

CCCGCCCC -131 
58)
AAGGTGGT -0.587148 -0.5871 -414 -407

AGGATGGT -460 
59)
ACTTCAAG -0.755322 -0.7553 -437 -430

ACTTCGGG -379 
60)
AGAAATGA -0.872511 -0.8725 -370 -363

AGAAAATA -329 
61)
GGCTGAAA -0.884596 -0.8846 -251 -244

GCCTCAAA -317 
62)
TTGGTAGG -1.00456 -1.0046 -194 -187

CTGGCAGG -101 
63)
GTTTAGGG -1.35846 -1.3585 -408 -401

GTCCAGGG -169 
64)
CTTCGACT -1.35846 -1.3585 -442 -435

CCTCGCCT -124 
