# Supplementary material for: WeederH: an algorithm for finding conserved regulatory motifs and regions in homologous sequences
Source: BMC Bioinformatics. 2007 Feb 7;8:46. doi: 10.1186/1471-2105-8-46 (PMC1803799; doi:10.1186/1471-2105-8-46)
Supplement: Additional file 3 — Output of WeederH on orthologous sequence sets. Full output of WeederH on the orthologous sequence sets taken from the ABS database used for testing the algorithm. [file 1471-2105-8-46-S3.gz › ABS-34.hm.fasta.-1111.000.brhX]

<PRE>

You input 2 sequences
Reference sequence >X00855 from H. sapiens 501 bp long
Homologous sequence 1 >extracted35 from M. musculus 500 bp long
Output format:
MOTIFINREFERENCESEQUENCE absolute_score relative_score start_pos end_pos

MOTIFINHOMOLOGOSEQUENCE1 start_pos
MOTIFINHOMOLOGOSEQUENCE2 start_pos


1)
ATTTCGCGCCAAACTT 30.2374 30.2374 -68 -53

ATTTCGCGCCAAACTT -294 
2)
TGGGGGCG 23.6942 23.6942 -439 -432

TGGGGGCG -438 
3)
TGGGGGCG 12.9921 12.9921 -430 -423

TGGGGGCG -438 
4)
TATGTGCGGCGG 7.36055 7.3606 -475 -464

AATGCGCGGCGG -457 
5)
TCCCGCTG 7.11716 7.1172 -13 -6

TCCCGCGG -15 
6)
TGCACAAATGGG 6.8642 6.8642 -104 -93

TGCACAAATAGG -372 
7)
CTTGACCGCGCG 6.62851 6.6285 -55 -44

CTTGGACGCGCG -81 
8)
GGGGCGGGGCCT 6.31632 6.3163 -120 -109

GGGGCGGGGCCT -340 
9)
GGGCTCGG 5.98228 5.9823 -27 -20

GGGCTCGG -128 
10)
GGGGCGGG 4.86373 4.8637 -458 -451

GGGGCGGG -436 
11)
GGACGAGGGGGGCGGG 4.84044 4.8404 -93 -78

GGACGCGCGGGACGGG -78 
12)
GCTGCACC 4.78835 4.7883 -369 -362

GCTGCACA -374 
13)
GGCGGGAGCTGG 4.30177 4.3018 -448 -437

GGCGGGCCTTGG -450 
14)
CGCTGCGG 3.78579 3.7858 -415 -408

CGCGGCGG -405 
15)
TTCCCAGGCGTC 3.16844 3.1684 -175 -164

TACCCTGGCCTC -161 
16)
CGACCCTG 3.15133 3.1513 -144 -137

CTACCCTG -162 
17)
ACGAGCGG 2.99663 2.9966 -33 -26

ACGCGCGG -76 
18)
GGGGCTGAGCTG 2.87506 2.8751 -291 -280

GGGCCTAAGCTG -334 
19)
CGCTGCAG 2.87475 2.8747 -406 -399

CGCGGCGG -405 
20)
GCGCCGGG 2.66379 2.6638 -133 -126

GGGCTGGG -133 
21)
CGCTGCGG 2.48598 2.4860 -424 -417

CGCGGCGG -405 
22)
CGGGCGCGAGCA 2.473 2.4730 -161 -150

CGGGCGTGAGCG -66 
23)
CGGCCACA 2.22441 2.2244 -76 -69

CGGCCTCA -44 
24)
GGCAGCGA 2.14562 2.1456 -277 -270

GGCTGCGA -301 
25)
CGGGGCGG 2.14137 2.1414 -81 -74

CGGGACGG -71 
26)
GGGCCTGGCGAG 1.91296 1.9130 -209 -198

GGGATTGGCAAG -183 
27)
CAAGGATGGCAG 1.90805 1.9080 -231 -220

GAAGGCTGGTAG -261 
28)
GGGCGGGG 1.56163 1.5616 -127 -120

GGGCTGGG -133 
29)
TGGAGGAGGAGG 1.52714 1.5271 -359 -348

TGGTGGGGGCGG -345 
30)
GGCGGCAGGGCC 1.48899 1.4890 -216 -205

GGGGGCGGGGCC -341 
31)
CGGCGAGACATG 1.42313 1.4231 -249 -238

CGGCGGGCCTTG -355 
32)
AAACCGCT 1.32521 1.3252 -308 -301

ACACAGCT -312 
33)
GTAGACTGGAAG 1.31193 1.3119 -330 -319

GAAGGCTGGTAG -261 
34)
TGGAGGCA 1.2689 1.2689 -281 -274

TGACGGCA -279 
35)
CGGCTCAA 1.14328 1.1433 -315 -308

CAGCTCAG -309 
36)
ACGCAGGCTTCC 1.00675 1.0067 -260 -249

ACCCTGGCCTCC -160 
37)
CCTCGCCT 0.897242 0.8972 -111 -104

CCTGGCCT -158 
38)
GCAGCGCCAGGG 0.801146 0.8011 -393 -382

GCTGCGCAAGTG -326 
39)
CTGGTCGG 0.709231 0.7092 -376 -369

CTGGTAGG -256 
40)
CAATTTCG 0.666693 0.6667 -70 -63

CGATTTCG -296 
41)
GAGGAGCGCGAG 0.592272 0.5923 -200 -189

GACGGGCGTGAG -68 
42)
CCCGCGGC 0.58169 0.5817 -188 -181

CCCGCTGC -240 
43)
CAGAACCT 0.491202 0.4912 -485 -478

CGGAGCCT -480 
44)
GCGTGCGC 0.483341 0.4833 -137 -130

GCGTGAGC -63 
45)
AGGCCGCCCGAC 0.44052 0.4405 -270 -259

AGGCCTACCGGC -52 
46)
GGATTTCA 0.30726 0.3073 -346 -339

GGATTTTA -250 
47)
CAGGCTTCCCGT 0.268523 0.2685 -340 -329

CAAGCTACCGGT -27 
48)
GGAAGGCG 0.207481 0.2075 -452 -445

AGAATGCG -459 
49)
GGTCCTCC 0.192054 0.1921 -18 -11

GGTGATCC -9 
50)
TCGCAGGG 0.191007 0.1910 -296 -289

GCTCAGGG -307 
51)
CGCTGCAG 0.186874 0.1869 -397 -390

CGCGGCGG -405 
52)
CCCGGCGG 0.111339 0.1113 -219 -212

CGCGGCGG -357 
53)
TGGCAGGG 0.104894 0.1049 -239 -232

TGGCCGGG -138 
54)
CCCAGTCCCAGA 0.0431507 0.0432 -497 -486

CCGTGTCCCAAA -200 
55)
CTGCGGGC 0.0210284 0.0210 -164 -157

CGGCGGGC -355 
56)
CAGTTCCC 0.0175551 0.0176 -178 -171

CGGTTCCC -19 
57)
GCCGCAGT 0.00622334 0.0062 -182 -175

GTCGCCGT -204 
58)
GCAGCTGG 0.00562791 0.0056 -464 -457

GCGGCGGG -452 
59)
CTTGCCTC 0.00274727 0.0027 -302 -295

CTGGCCTC -157 
60)
GGGGACGA 0.00160246 0.0016 -95 -88

CGGGACGG -71 
61)
ACGCCGCG -0.0323306 -0.0323 -150 -143

TCGCCGTG -203 
62)
GAATCGGC -0.232064 -0.2321 -319 -312

GCATCGTC -209 
63)
GGTCCACC -0.286689 -0.2867 -383 -376

GGTACACA -315 
64)
CTGTAACG -0.767351 -0.7674 -38 -31

CTGCATCG -211 
65)
CCTGCCCA -1.02566 -1.0257 -501 -494

GCTGCACA -422 
66)
AGGTGGAT -1.13312 -1.1331 -350 -343

ATGGGGAT -186 
67)
CTGTGGAG -1.13312 -1.1331 -362 -355

CTGAGGCG -116 
68)
CTACTATG -1.13312 -1.1331 -479 -472

CTACCCTG -162 
