# Supplementary material for: WeederH: an algorithm for finding conserved regulatory motifs and regions in homologous sequences
Source: BMC Bioinformatics. 2007 Feb 7;8:46. doi: 10.1186/1471-2105-8-46 (PMC1803799; doi:10.1186/1471-2105-8-46)
Supplement: Additional file 3 — Output of WeederH on orthologous sequence sets. Full output of WeederH on the orthologous sequence sets taken from the ABS database used for testing the algorithm. [file 1471-2105-8-46-S3.gz › ABS-35.hr.fasta.-1111.000.brhX]

<PRE>

You input 2 sequences
Reference sequence >X13257 from H. sapiens 501 bp long
Homologous sequence 1 >extracted45 from R. norvegicus 500 bp long
Output format:
MOTIFINREFERENCESEQUENCE absolute_score relative_score start_pos end_pos

MOTIFINHOMOLOGOSEQUENCE1 start_pos
MOTIFINHOMOLOGOSEQUENCE2 start_pos


1)
GATGACGTCCATGTGTCATTAGTGCCAATTAG 35.4024 35.4024 -183 -152

GATGATGTCCATGCGTCATTAGTGTCAATTAG -187 
2)
AATTGGATTCCCCGCTAGACAAATGTGATTAC 31.1954 31.1954 -98 -67

AATTGAATTCCCCACCAGACAAATGTGATTAG -95 
3)
GCCTGGACCCACCCCA 17.3264 17.3264 -59 -44

GCCTGGCCCAACCCCA -58 
4)
CATAAATGGCCAGGTG 14.2309 14.2309 -30 -15

CATAAATGGCCCAGTG -33 
5)
GCCTGTGAGGCAGTCA 9.03909 9.0391 -322 -307

GCCTATGAGGCATTCA -313 
6)
ACCTCAGT 3.08778 3.0878 -389 -382

ACCTCAGT -346 
7)
CTGCCTGG 2.78497 2.7850 -61 -54

CAGCCTGG -60 
8)
GTTTGAAA 2.3437 2.3437 -500 -493

GTTTGAAA -442 
9)
GGCATAAA 2.30643 2.3064 -32 -25

GACATAAA -35 
10)
GAAAATTG 2.11188 2.1119 -101 -94

GACAATTG -98 
11)
AGCTTGTGGGAG 1.96233 1.9623 -114 -103

GGCTGGTGGGAG -119 
12)
GGCCTGGG 1.87466 1.8747 -127 -120

GGCATGGG -125 
13)
TCTACTTC 1.78122 1.7812 -201 -194

TCTGCTTC -204 
14)
TGGAGCAG 1.75417 1.7542 -405 -398

TGGAGCAG -338 
15)
ATCCTTCA 1.70917 1.7092 -423 -416

ATCCTCCA -427 
16)
CTTCAGAG 1.67241 1.6724 -237 -230

CGTCAGAG -234 
17)
CCAGGGCA 1.58539 1.5854 -36 -29

CCAGGGCA -129 
18)
TTAGAGGA 1.56919 1.5692 -155 -148

TTAGGGGA -159 
19)
CCTGGCCAGAGG 1.40996 1.4100 -299 -288

CCTGGCTGGAGG -291 
20)
GGGGACTG 1.39747 1.3975 -339 -332

GGGGACTG -463 
21)
AGTGCTTG 1.26414 1.2641 -134 -127

AGTGTTTG -139 
22)
TGGCTGCA 1.20345 1.2035 -270 -263

TGTCTGCA -264 
23)
TGCTCATC 1.09125 1.0912 -380 -373

TGCTCATC -8 
24)
TCAGCTGG 0.973265 0.9733 -309 -302

TCAGCAGG -300 
25)
AGTATTGTACAA 0.964604 0.9646 -478 -467

AGCATTGTAAAA -420 
26)
GACAGCCT 0.925858 0.9259 -326 -319

GACTGCCT -317 
27)
GTGCCTGG 0.893776 0.8938 -302 -295

GGGCCTGG -294 
28)
CTGATGAC 0.416401 0.4164 -185 -178

ATGATGTC -186 
29)
TTTGGGAC 0.364497 0.3645 -249 -242

CTTGGGAC -275 
30)
AGGGTGTCTGAA 0.281641 0.2816 -290 -279

AGAGTGTCTAAA -487 
31)
AGCTCCTCGGAC 0.265366 0.2654 -399 -388

AGCCCCTTGAAC -356 
32)
GCAGACCC 0.172165 0.1722 -356 -349

GGAGCCCC -358 
33)
CAGCCTGG 0.169286 0.1693 -410 -403

CAGCCTGG -60 
34)
AGTGGCTA 0.157136 0.1571 -438 -431

AGTGTCTA -485 
35)
GGGTAGAG 0.138764 0.1388 -369 -362

AGGTAGAG -332 
36)
GTGGGACC 0.138569 0.1386 -17 -10

GTGGGGCT -20 
37)
GAAAGGCC 0.124945 0.1249 -281 -274

GAGAGGCC -327 
38)
CTCAGAAGGGAC 0.0915778 0.0916 -225 -214

TTCAGCAGGGCC -301 
39)
ATCTGCTT 0.0612152 0.0612 -256 -249

TTCTGCTT -205 
40)
TCCGTGGG 0.0570178 0.0570 -374 -367

TCCTTGGG -277 
41)
GCCTGTCT 0.0335856 0.0336 -206 -199

GCCATTCT -209 
42)
GGGCCTAT 0.0244237 0.0244 -429 -422

GGACCTAT -271 
43)
CAGGACCA 0.0187137 0.0187 -41 -34

CAGGACAA -101 
44)
GCTAGGCCAGGC 0.00703043 0.0070 -454 -443

GCAGGGCCTGGC -297 
45)
TGGGCCAG 0.00447134 0.0045 -333 -326

TGGAGCAG -338 
46)
GCTGAGTG 0.00274086 0.0027 -138 -131

GCAAAGTG -143 
47)
CATCCGCC -0.00132603 -0.0013 -211 -204

CATCCTCC -428 
48)
CCCATCCCACTG -0.0107927 -0.0108 -350 -339

CCAACCCCACCG -51 
49)
CAGCAGGC -0.0141275 -0.0141 -144 -137

CAACAGGC -241 
50)
AGCTCTTC -0.0195661 -0.0196 -241 -234

AGCTGTTT -250 
51)
CCATTCAG -0.019956 -0.0200 -46 -39

CCATTCTG -208 
52)
CCCACTGA -0.0343958 -0.0344 -189 -182

CCCACCGA -46 
53)
AGGGCAGC -0.0408607 -0.0409 -148 -141

AGGGGAGG -157 
54)
ACAGCATC -0.0455595 -0.0456 -215 -208

ACAGGATC -397 
55)
GGGCGCAA -0.0589926 -0.0590 -121 -114

CGGAGCAA -147 
56)
GAGGGAAA -0.0851457 -0.0851 -105 -98

GTGGGAGA -114 
57)
CTGCAGTG -0.123785 -0.1238 -442 -435

CTGCAGAG -261 
58)
AATGGGCC -0.129064 -0.1291 -494 -487

AATGGCCC -29 
59)
CCAGAGAG -0.144057 -0.1441 -11 -4

CCAGTGGG -23 
60)
CCCACCTG -0.422244 -0.4222 -488 -481

CCCACCAG -85 
61)
AGGCGACG -0.683726 -0.6837 -363 -356

AGGCGTCA -237 
62)
GGTGCATC -0.807497 -0.8075 -261 -254

GGAGGATC -154 
63)
CTCTTGGC -0.984402 -0.9844 -274 -267

CTCTTGAT -192 
64)
CTCGCTAG -1.00552 -1.0055 -457 -450

CTGGCTGG -290 
65)
TCAACTCC -1.05 -1.0500 -195 -188

TGAATTCC -92 
66)
CGTGCTGC -1.1129 -1.1129 -65 -58

CATTCTGC -207 
67)
CAAACGGC -1.16599 -1.1660 -469 -462

CAACAGGC -241 
68)
TTACCCGT -1.27961 -1.2796 -70 -63

TTATCCAT -433 
69)
CATCTCAG -1.27961 -1.2796 -228 -221

AACCTCAG -347 
70)
TGGTCAGC -1.27961 -1.2796 -414 -407

TGCTCATC -8 
71)
TCTGCTCG -1.27961 -1.2796 -461 -454

TCTGCTTC -204 
