# Supplementary material for: WeederH: an algorithm for finding conserved regulatory motifs and regions in homologous sequences
Source: BMC Bioinformatics. 2007 Feb 7;8:46. doi: 10.1186/1471-2105-8-46 (PMC1803799; doi:10.1186/1471-2105-8-46)
Supplement: Additional file 3 — Output of WeederH on orthologous sequence sets. Full output of WeederH on the orthologous sequence sets taken from the ABS database used for testing the algorithm. [file 1471-2105-8-46-S3.gz › ABS-36.hmr.fasta.-1111.000.brhX]

<PRE>

You input 3 sequences
Reference sequence >extracted06 from H. sapiens 500 bp long
Homologous sequence 1 >M86232 from M. musculus 500 bp long
Homologous sequence 2 >M86233 from R. norvegicus 500 bp long
Output format:
MOTIFINREFERENCESEQUENCE absolute_score relative_score start_pos end_pos

MOTIFINHOMOLOGOSEQUENCE1 start_pos
MOTIFINHOMOLOGOSEQUENCE2 start_pos


1)
GGAAGCACAACCTTATATGTAGTGACCATGGACAGTCCTATTATGGGAAACCAACTTGAGAGAGAAGGCGGGTCACTTGCTTGTGCGCAGGTCCTGGAATTTGA 78.9336 78.9336 -127 -24

GGAAGCACAGCCTTATATGTAGTGTCCATGGGCAGTCCTATTATGGGAAAGCAACTTGAGAGAAAAGGCGGGTCACTTGCTTGTGCGCAGGTCCTGGAATTTGA -127 
GGAAGCACAGCCTTATATGTAGTGTCCATGGGCAGTCCTATTATGGCAAAGCAACTTGAGAGAAAAGGCGGGTCACTTGCTTGTGCGCAGGTCCTGGAATTTGA -127 
2)
TGTGCTATTCTGGTTTGGATATTAATCAGAACACAGTTGAGCATTGTTTGAATTCACAGAGCTTGCCATGCT 40.0498 40.0498 -199 -128

TGTGCTATTCTGGTTTGGATGTGACTCAGAACACAGTTGAACATTATTTGAACTCACAGAGCTTGCCATTCT -199 
TGTGCTATTCTAGTTTGGATGTGACTCAGGACAGAGTTGAACATTATTTGAATTCACAGAGCTTGCCATGCT -199 
3)
TTGAAATATCCGGGGG 7.86438 7.8644 -27 -12

TTGAAATATCCAGAGG -27 
TTGAAATATCCAGAGG -27 
4)
ATCCGGATTTTCTGCT 4.94749 4.9475 -316 -301

ATCCAGATTTTCTGTT -318 
ATCTGTATTTTCTGTT -317 
5)
CTGGAAGC 1.94786 1.9479 -129 -122

CTGGAAGC -129 
CTGGAAGC -129 
6)
AAAGTTAC 1.85664 1.8566 -281 -274

AAAGTTAC -282 
AAAGTTAC -279 
7)
GCCTCTAC 1.23829 1.2383 -12 -5

GCCTCTAC -12 
GGCCCTAC -13 
8)
TTTGGTAG 1.01618 1.0162 -381 -374

TTTGGTAG -391 
TTTGGTAG -389 
9)
TTGTACTG 0.983167 0.9832 -254 -247

TTGTACTG -255 
TTGCACTA -253 
10)
TTAAAAGT 0.660279 0.6603 -333 -326

TTAATAGC -335 
TTAAAAGT -334 
11)
ACTGTGCT 0.369232 0.3692 -201 -194

CCTGTGCT -201 
CCTGTGCT -201 
12)
TTTGGTAG 0.35414 0.3541 -438 -431

TTTGGTAG -391 
TTTGGTAG -389 
13)
AAGTATTG 0.308484 0.3085 -270 -263

AAATATTG -271 
AAATATTG -269 
14)
TTTTTGGT 0.243576 0.2436 -366 -359

TTTTTGGT -393 
TTTTTGGT -391 
15)
AAAGGCATTTAA 0.183552 0.1836 -341 -330

AAAGACAGTTAA -343 
AAAGACAGTTAA -342 
16)
AATTCACA 0.0778008 0.0778 -291 -284

AATTAACA -289 
AATTCACA -149 
17)
GAGTGAAA 0.0648388 0.0648 -374 -367

GAGGGAGA -374 
GAGAGAAA -372 
18)
TTTAGAAGGCTT 0.0438752 0.0439 -233 -222

TTTAGGGGACTT -234 
TTTAGGGGACTT -232 
19)
CTGTTAAT 0.034815 0.0348 -300 -293

CTGTTTAT -307 
CTGTTTAT -306 
20)
TTTTGTGTTTAG 0.0220822 0.0221 -240 -229

TTTTATATTTAG -241 
TTTTCTGTTTAT -310 
21)
AAAGCAAG 0.00482858 0.0048 -219 -212

AGAGCAAG -218 
AGAGCAGG -218 
22)
GTGTTGTTGAGA 0.0041906 0.0042 -360 -349

GTGTTGAAGAGA -384 
GTAGTGTTGAGA -385 
23)
TGAATAGTTTTT -0.0434836 -0.0435 -248 -237

TGATGAGTTTTT -249 
TGAACATTATTT -162 
24)
AATTTTGA -0.0698885 -0.0699 -324 -317

ATTCTTGA -325 
AATTCTGG -325 
25)
TATTCTGG -0.0866337 -0.0866 -402 -395

TATTCTGG -194 
AATTCTGG -325 
26)
GGGCATTCCTTT -0.118343 -0.1183 -396 -385

GGGCAGTCCTAT -98 
GGGCAGTCCTAT -98 
27)
AGTACTAT -0.189677 -0.1897 -213 -206

AGTCCTAT -94 
AGTCCTAT -94 
28)
GGGAAAAAATAA -0.207685 -0.2077 -451 -440

GGGAGAAAACAA -372 
GAGAGAAAACAA -372 
29)
TAAAAAAG -0.23534 -0.2353 -345 -338

TAACAAAG -286 
AACAAAAG -346 
30)
ATAACAAA -0.244206 -0.2442 -419 -412

AAAACAAA -367 
ACAACAAA -364 
31)
GGATTATT -0.267826 -0.2678 -406 -399

GTATTTTT -426 
GGATTTTT -395 
32)
ATGCTTTT -0.329669 -0.3297 -260 -253

ATGAGTTT -247 
GTGCTTTT -243 
33)
TTTAAAAG -0.36696 -0.3670 -223 -216

TTTGAGAG -224 
GTTAAAAG -335 
34)
AGACAGTG -0.378951 -0.3790 -432 -425

AGACAGTT -341 
AGACAGTT -340 
35)
TGCTCTGT -0.382922 -0.3829 -304 -297

TTTTCTGT -311 
TTTTCTGT -310 
36)
AGACTGTT -0.419654 -0.4197 -496 -489

AGACAGTT -341 
AGACAGTT -340 
37)
TTTATTTG -0.525291 -0.5253 -385 -378

TTTATTAG -304 
TTTTTTGG -392 
38)
CAGAAAGT -0.623685 -0.6237 -274 -267

AACAAAGT -285 
TGGAAAGT -293 
39)
GTCCACTG -0.673991 -0.6740 -205 -198

GTTCCCTG -205 
GTCCATGG -104 
40)
CATGAAAG -0.708231 -0.7082 -285 -278

CTTGAGAG -73 
CATAAAAG -283 
41)
TTGAATCC -0.742525 -0.7425 -463 -456

TTGAAGTC -419 
TTGAATTC -152 
42)
GGCATCAT -0.980691 -0.9807 -488 -481

GACAGCAT -262 
GGCAACAT -260 
43)
AGGATAAA -0.992398 -0.9924 -349 -342

GGGAGAAA -372 
AAAATAAA -406 
44)
TGTTATGC -1.02004 -1.0200 -264 -257

TGCTATTC -197 
TGCTATTC -197 
45)
AACTTTTG -1.09196 -1.0920 -472 -465

ATTTTTTG -424 
AATTTTTT -424 
46)
ATACATAA -1.30756 -1.3076 -423 -416

AAACAAAA -366 
AAACAAAA -358 
47)
ATCAATAC -1.44159 -1.4416 -482 -475

AGCAAGAC -216 
AACAAAAC -362 
48)
ACATAACT -1.50469 -1.5047 -476 -469

ACATTATT -159 
ACAAAACA -361 
49)
AAGGGGAA -1.52395 -1.5239 -454 -447

AGGGAGAA -373 
TAGGGGAC -230 
50)
GCATGGAT -1.55705 -1.5571 -410 -403

GTTTGGAT -187 
GTTTGGAT -187 
51)
TAACTTTG -1.55705 -1.5571 -442 -435

TAGTTTTG -299 
TAATTCTG -326 
52)
ATTCAGAC -1.55705 -1.5571 -500 -493

ATCCAGAT -318 
ATTCACAG -148 
