# Supplementary material for: WeederH: an algorithm for finding conserved regulatory motifs and regions in homologous sequences
Source: BMC Bioinformatics. 2007 Feb 7;8:46. doi: 10.1186/1471-2105-8-46 (PMC1803799; doi:10.1186/1471-2105-8-46)
Supplement: Additional file 3 — Output of WeederH on orthologous sequence sets. Full output of WeederH on the orthologous sequence sets taken from the ABS database used for testing the algorithm. [file 1471-2105-8-46-S3.gz › ABS-37.hm.fasta.-1111.000.brhX]

<PRE>

You input 2 sequences
Reference sequence >AJ243425 from H. sapiens 501 bp long
Homologous sequence 1 >M22326 from M. musculus 501 bp long
Output format:
MOTIFINREFERENCESEQUENCE absolute_score relative_score start_pos end_pos

MOTIFINHOMOLOGOSEQUENCE1 start_pos
MOTIFINHOMOLOGOSEQUENCE2 start_pos


1)
TGTACGTCACGACGGAGGCGGACCCGTGCCGTTCCAGACCCTTCAAATAGAGGCGGATCCGGGG 58.0366 58.0366 -70 -7

TGTACGTCACGGCGGAGGCGGGCCCGTGCTGTTCCAGACCCTTGAAATAGAGGCCGATTCGGGG -69 
2)
CAGGAAGGATCCCCCGCCGGAACA 33.0874 33.0874 -396 -373

CAGGAAGGATCCCCCGCCGGAACA -394 
3)
GCTTCACGTCACTCCGGGTCCTCC 32.4696 32.4696 -137 -114

GCTTCACGTCACTCCGGGTCCTCC -140 
4)
CCGGTCCTGCCATATTAGGGCTTC 26.6361 26.6361 -112 -89

CCGGTCCTTCCATATTAGGGCTTC -113 
5)
AGCACCTTATTTGGAGTGGCCCGATATGGCCC 23.8068 23.8068 -358 -327

AGCGCCTTATATGGAGTGGCCCAATATGGCCC -356 
6)
CTGCTTCCCATATATG 21.7629 21.7629 -89 -74

CTGCTTCCCATATATG -89 
7)
GGCGCTTCCGGCTCTGGGAGGAGG 19.133 19.1330 -326 -303

GCCGCTTCCGGCTCTGGGAGGAGG -323 
8)
TCCCGCGAGCGCTCGGGCTCCCGG 15.6287 15.6287 -484 -461

TCCCGCGCGCGCTCAGGCTCCCAG -485 
9)
GCAGGATGGAGGTGCC 11.6007 11.6007 -172 -157

GCAGGGTGGAGGTGCC -176 
10)
CATGTACG 4.44247 4.4425 -72 -65

CATGTACG -71 
11)
GGGAGTCG 3.01466 3.0147 -9 -2

GGGAGTCG -8 
12)
GGGCGTCC 2.60206 2.6021 -497 -490

GGGCGTCC -498 
13)
CCTTATTT 1.54682 1.5468 -370 -363

CCTTATTT -368 
14)
GGGCTTCA 1.38012 1.3801 -139 -132

GGGCTTCA -142 
15)
CTAGGCTT 1.19609 1.1961 -227 -220

CTAGGCTT -221 
16)
GAGCAGGA 1.19146 1.1915 -399 -392

GAGCAGGA -397 
17)
GGGAACTC 1.08246 1.0825 -276 -269

GGGAACTC -269 
18)
GAACCAGGGAGG 0.736127 0.7361 -456 -445

GAACCAAGGAGG -457 
19)
CCCGGATCCCGC 0.191856 0.1919 -490 -479

CCCGACTCCCGC -491 
20)
TTGGAACC 0.182523 0.1825 -459 -452

TGGGAACC -460 
21)
GGAGGGGC 0.177938 0.1779 -289 -282

GGAGGGGC -304 
22)
GGCGCCTG 0.166003 0.1660 -208 -201

GGCGCCTG -259 
23)
CTGTCGGATGGG 0.154339 0.1543 -151 -140

CTCTTGGATGGG -155 
24)
TTCTGCTT 0.124124 0.1241 -91 -84

TCCTGCTT -91 
25)
GCCGGTCC 0.0914834 0.0915 -261 -254

GCCGGTCC -114 
26)
AGGGTGCA 0.0236212 0.0236 -177 -170

AGGGTGGA -174 
27)
AAGCTGGG 0.015799 0.0158 -214 -207

AAGCTGGG -274 
28)
CCCGGAGGCCCC 0.0148196 0.0148 -255 -244

CCGGGAGGCCAC -249 
29)
GATGCGGG 0.0043778 0.0044 -199 -192

GATGCCGG -192 
30)
GCATATAG -0.0181819 -0.0182 -406 -399

CCATATAA -406 
31)
CCGGCGCT -0.0235048 -0.0235 -328 -321

CCGGCTCT -316 
32)
GAGGGAGG -0.0272912 -0.0273 -445 -438

GGGGGAGG -447 
33)
GGCGGCGGCTAG -0.0357142 -0.0357 -243 -232

GGCGGGGGCAAG -283 
34)
GCCGGGCCGGGC -0.0534128 -0.0534 -192 -181

GCCGGAGCGGGT -189 
35)
AGGCGGAGGGAG -0.112088 -0.1121 -297 -286

AGGAGGGGCGAG -305 
36)
ACCGGAAT -0.132232 -0.1322 -414 -407

CCCGGAAA -416 
37)
CCCCCGGT -0.144743 -0.1447 -115 -108

CGGCCGGT -116 
38)
ATGCCATG -0.174531 -0.1745 -76 -69

TGGCCATG -75 
39)
GGGAGCGAGGGA -0.210635 -0.2106 -439 -428

GGGAACCAAGGA -459 
40)
CCAGCTCGGACC -0.211526 -0.2115 -423 -412

CCAGTTGGGAAC -465 
41)
AACAACCC -0.310885 -0.3109 -376 -369

AACAGGCC -374 
42)
GGAGCTGC -0.341024 -0.3410 -267 -260

GGAACTCC -268 
43)
GCAGCACC -0.43453 -0.4345 -360 -353

CCAGCGCC -358 
44)
CCCGGCGG -0.503155 -0.5032 -246 -239

CCGGGAGG -249 
45)
GGGAAGAAGGCG -0.509212 -0.5092 -304 -293

GGGAGGATGGGG -445 
46)
CCCGAAGC -0.661549 -0.6615 -218 -211

CCAGGAGC -212 
47)
AACGCGGG -0.799522 -0.7995 -281 -274

AGCGGGGG -295 
48)
CCGGGCGC -0.946219 -0.9462 -158 -151

CCAGGCGC -262 
49)
GAGCTCTA -1.75357 -1.7536 -232 -225

GAGCGCTC -202 
50)
GGAGCAAC -1.82385 -1.8238 -430 -423

GGAGCAGG -398 
51)
GCCTGGGC -2.049 -2.0490 -501 -494

GCCTGGCC -256 
52)
GGCCCTAG -2.50298 -2.5030 -183 -176

GGCCCGGG -252 
53)
TTGGGCAG -2.87901 -2.8790 -364 -357

TTGGGGCG -287 
54)
CCGGCTTG -3.17932 -3.1793 -464 -457

CCGGCTCT -316 
