# Supplementary material for: WeederH: an algorithm for finding conserved regulatory motifs and regions in homologous sequences
Source: BMC Bioinformatics. 2007 Feb 7;8:46. doi: 10.1186/1471-2105-8-46 (PMC1803799; doi:10.1186/1471-2105-8-46)
Supplement: Additional file 3 — Output of WeederH on orthologous sequence sets. Full output of WeederH on the orthologous sequence sets taken from the ABS database used for testing the algorithm. [file 1471-2105-8-46-S3.gz › ABS-38.hm.fasta.-1111.000.brhX]

<PRE>

You input 2 sequences
Reference sequence >extracted36 from H. sapiens 500 bp long
Homologous sequence 1 >extracted37 from M. musculus 500 bp long
Output format:
MOTIFINREFERENCESEQUENCE absolute_score relative_score start_pos end_pos

MOTIFINHOMOLOGOSEQUENCE1 start_pos
MOTIFINHOMOLOGOSEQUENCE2 start_pos


1)
CGGCGGCTCGTGGCTCTTTCGCGGCAAAAAGGATTTGGCGCGTAAAAG 64.41 64.4100 -51 -4

CGGCGGCGCGTGGCTCTTTCGCGGCAAAAAGGATTTGGCGCGTAAAAG -56 
2)
CCGGACAAAGCCTGCGCGCGCCCC 30.1212 30.1212 -209 -186

CCGGACAAAGCCTGCGCGCGCCCC -202 
3)
CACGCCTCCAGCAGGG 10.0641 10.0641 -270 -255

CACGCCTCCTGCAGGG -257 
4)
CTACAGGTTGAGGGTC 7.41368 7.4137 -384 -369

CCACAGGTTGAGAGTT -383 
5)
GTCTCTGG 2.8374 2.8374 -417 -410

GTCTCTGG -414 
6)
ACGTGCAG 2.62125 2.6212 -368 -361

ACGTGCAG -342 
7)
CCCCGCCCCGCCATTGGCCG 2.53345 2.5334 -189 -170

CCCCGCCCCGGGATTGGCCA -182 
8)
CCAATTGTGGCGGCGCTCGG 2.3385 2.3385 -68 -49

CCAATGGAGGAGGCGTTCGG -73 
9)
CCCACGCC 2.20065 2.2006 -272 -265

CCCACGCC -259 
10)
GTGGCTGA 1.6827 1.6827 -469 -462

GTGGCTGA -453 
11)
CGGCGCGT 1.54197 1.5420 -124 -117

CGGCGCGT -53 
12)
GCCGCCGT 1.19117 1.1912 -99 -92

GCCTCCGT -98 
13)
CCGCCCCG 1.10683 1.1068 -167 -160

CCGCCCCG -180 
14)
CCGCCCCT 1.07109 1.0711 -144 -137

CCGCCCCT -160 
15)
CGTCACGG 1.023 1.0230 -85 -78

CGTCACAG -90 
16)
GGCGGGGCCTAT 0.996993 0.9970 -295 -284

GGCGGGGCCCAT -273 
17)
TCTAAGCTGAGG 0.857158 0.8572 -406 -395

TGTAAACTGAGG -404 
18)
TGGGCTGT 0.782243 0.7822 -457 -450

TGGGCTGT -409 
19)
GCGCCTGGTACC 0.707656 0.7077 -223 -212

GCGCCCGGCACC -216 
20)
GACAGTCT 0.549526 0.5495 -421 -414

GGCAGTCT -418 
21)
GATGATCCTGAA 0.520567 0.5206 -443 -432

GGTGAGCCTGAA -432 
22)
GCCGCCCC 0.47796 0.4780 -155 -148

GCCGCCCC -83 
23)
GGTCACGT 0.421635 0.4216 -372 -365

GGTCATGT -362 
24)
TAGGAACCGCCG 0.362578 0.3626 -107 -96

TCGGAGCCTCCG -103 
25)
GGCGGGGC 0.355469 0.3555 -300 -293

GGCGGGGC -273 
26)
CAGCCAAT 0.326413 0.3264 -71 -64

CGGCCAAT -76 
27)
ATGGAAGA 0.209372 0.2094 -478 -471

ATGGAATA -483 
28)
GGGGCGGG 0.186732 0.1867 -241 -234

GGGGCGGG -275 
29)
CTCGCCGC 0.150081 0.1501 -138 -131

CACGCCGC -126 
30)
CATCCCGC 0.145891 0.1459 -148 -141

CACCCCGC -164 
31)
AGGGGACG 0.123173 0.1232 -258 -251

AGGGCACG -245 
32)
CACCGCGC 0.0905813 0.0906 -227 -220

CACCGCCC -208 
33)
CGCGCCGC 0.0870777 0.0871 -161 -154

CCCGCCCC -161 
34)
GAGTCACA 0.0835682 0.0836 -233 -226

GAGGCAGA -233 
35)
AGAGGGGA 0.0800656 0.0801 -427 -420

AGAGGGGA -228 
36)
ATGCGGGA 0.0729937 0.0730 -315 -308

CTGCGGGA -349 
37)
TGGAACTGATGA 0.0329278 0.0329 -450 -439

TGGATCTTAAGA -473 
38)
GCCAATAG 0.0195791 0.0196 -112 -105

GCCAATGG -74 
39)
CCGGGTCC 0.0088836 0.0089 -131 -124

CCTGGTCC -155 
40)
GAACCTGC 0.00837011 0.0084 -343 -336

GGACGTGC -344 
41)
CCGGGGCA 0.00486219 0.0049 -77 -70

CCCGGCCA -78 
42)
AGCGTCGGGGCG 0.00463142 0.0046 -308 -297

AGGGGCGGGGCC -276 
43)
ACCATCCG 0.00436984 0.0044 -214 -207

ACCCTCCG -146 
44)
GGCTACAG 0.00143218 0.0014 -386 -379

GACCACAG -385 
45)
GGGTGAGGCAAG -0.00127303 -0.0013 -496 -485

GGCTGAAGCGAG -451 
46)
CCGTACCG -0.00173181 -0.0017 -172 -165

CCGCCCCG -180 
47)
GTCAGTGGGATG -0.00653409 -0.0065 -324 -313

GTCTCTGGGCTG -414 
48)
CGCCCGGG -0.0114579 -0.0115 -252 -245

CGCCCGGC -215 
49)
CTCTGTTCTGAA -0.011605 -0.0116 -352 -341

CTCTGGGCTGTA -412 
50)
GTTGTTCCCGTC -0.043652 -0.0437 -93 -82

TTTGTTCGCTTC -320 
51)
CTGTTGGG -0.0779746 -0.0780 -394 -387

CTGAGGGG -398 
52)
CGGTGTCC -0.121986 -0.1220 -279 -272

CGGGGCCC -271 
53)
AGGCTCTG -0.183155 -0.1832 -355 -348

AGTCTCTG -415 
54)
AAGTTGAG -0.191461 -0.1915 -487 -480

AGGTTGAG -379 
55)
GGAAATCT -0.191473 -0.1915 -411 -404

GGCAGTCT -418 
56)
GATGGCTG -0.288315 -0.2883 -463 -456

TGTGGCTG -454 
57)
AAGAAGAG -0.353454 -0.3535 -431 -424

CTGAAGAG -425 
58)
GAAGAGAG -0.411792 -0.4118 -361 -354

GAAGCGAG -447 
59)
GTTAAAGC -0.59347 -0.5935 -118 -111

GTCACAGC -89 
60)
GCTGGGGG -0.718015 -0.7180 -245 -238

GCAGAGGG -230 
61)
TATGTTCC -0.802778 -0.8028 -286 -279

TTTGTTCG -320 
62)
GAAAGGTC -1.06574 -1.0657 -329 -322

GAAGGGGC -278 
63)
TCATGGGT -1.8481 -1.8481 -500 -493

TCATGTGG -360 
