# Supplementary material for: WeederH: an algorithm for finding conserved regulatory motifs and regions in homologous sequences
Source: BMC Bioinformatics. 2007 Feb 7;8:46. doi: 10.1186/1471-2105-8-46 (PMC1803799; doi:10.1186/1471-2105-8-46)
Supplement: Additional file 3 — Output of WeederH on orthologous sequence sets. Full output of WeederH on the orthologous sequence sets taken from the ABS database used for testing the algorithm. [file 1471-2105-8-46-S3.gz › ABS-39.hr.fasta.-1111.000.brhX]

<PRE>

You input 2 sequences
Reference sequence >M26179 from H. sapiens 501 bp long
Homologous sequence 1 >X05831 from R. norvegicus 501 bp long
Output format:
MOTIFINREFERENCESEQUENCE absolute_score relative_score start_pos end_pos

MOTIFINHOMOLOGOSEQUENCE1 start_pos
MOTIFINHOMOLOGOSEQUENCE2 start_pos


1)
AGAGGTGACGCAATGTCCTCAAACACTACCAC 34.2746 34.2746 -479 -448

AGAGGTGACGCAATGTTCTCAAACACCACCAC -459 
2)
CCGTGACGTCACCCGG 24.0719 24.0719 -232 -217

CCGTGACGTCACCCGG -164 
3)
GACCGCAAAGGAAACC 22.3665 22.3665 -321 -306

GACCGCAAAGGAAACC -259 
4)
GCATCTCTTTTGTTCG 20.6964 20.6964 -266 -251

GCATCTCTTTTGTTCG -198 
5)
CCGTCCCATATAAGCC 13.6158 13.6158 -89 -74

CTGTCCCATATAAGCC -38 
6)
AAAGTTTGATGACCGC 11.9592 11.9592 -331 -316

AAAGTTTGACGACCGC -269 
7)
AGCCGCTTCCCATCCC 9.96463 9.9646 -363 -348

AGCCGTTTCCCATCCC -305 
8)
GCGAACCCACAGTCCCCCGT 5.16319 5.1632 -248 -229

GCGAACCCACCGTACCCCGT -180 
9)
GAGGGGCG 4.95348 4.9535 -103 -96

GAGGGGCG -108 
10)
CGGTCGGC 4.39079 4.3908 -197 -190

CGGTCGGC -129 
11)
CCAATCGG 4.02542 4.0254 -208 -201

CCAATCGG -141 
12)
CCCGGCTC 2.99543 2.9954 -75 -68

CCCGGCGC -75 
13)
TCCCTTTCCTCC 2.88501 2.8850 -376 -365

TCCCTTTCCTCC -335 
14)
ATCAGCAT 2.58854 2.5885 -270 -263

ATCAGCAT -202 
15)
CCTGGCGG 2.34673 2.3467 -281 -274

CCTGGCGG -212 
16)
CACCCCGA 1.82684 1.8268 -489 -482

CACCCCGG -485 
17)
GCTGCGGC 1.79305 1.7931 -191 -184

GCTGCGGC -118 
18)
CCCATCCC 1.64277 1.6428 -343 -336

CCCATCCC -297 
19)
CCCCAGTC 1.49162 1.4916 -288 -281

CCCCAATC -286 
20)
CCCCCAAT 1.36318 1.3632 -445 -438

CCCCCAAT -287 
21)
TCCTCCCC 1.18705 1.1870 -128 -121

TCCTCCCC -80 
22)
GGGGCGGG 0.556295 0.5563 -154 -147

GGGGCGGG -106 
23)
TTCGCTGCGAAC 0.541174 0.5412 -254 -243

TTCGGGGCGAAC -186 
24)
TCCCTTCCCCCA 0.512166 0.5122 -351 -340

TCCCTACCCCCA -293 
25)
GGGGCGGG 0.493557 0.4936 -159 -152

GGGGCGGG -106 
26)
GAGGGCCG 0.472325 0.4723 -94 -87

GAGGGGCG -108 
27)
AAAAAGAAAAGG 0.443353 0.4434 -436 -425

AAAAAAAAAAGG -408 
28)
CCGCGCCCCGGG 0.433532 0.4335 -121 -110

CCGCGCTGCGGC -122 
29)
CGCGCCGG 0.361407 0.3614 -52 -45

CGCGCAGG -70 
30)
ACCACCCC 0.284549 0.2845 -449 -442

ACCACCAC -435 
31)
CCGCGCTCCGAC 0.249787 0.2498 -67 -56

CCGCGCTGCGGC -122 
32)
CGGGTCTCTCCT 0.231933 0.2319 -136 -125

CGGGACCCTCCT -88 
33)
CTTCGCTTCACA 0.194824 0.1948 -401 -390

CTTCACTTTACA -316 
34)
CCCCAGGC 0.171435 0.1714 -16 -9

CCCCAGGC -365 
35)
ACCGAAAA 0.112317 0.1123 -308 -301

ACCGCAAA -258 
36)
CGGGCCAA 0.0956734 0.0957 -212 -205

CCGGCCAA -145 
37)
AGCCCGGG 0.0923337 0.0923 -216 -209

AGACCTGG -215 
38)
GCGGGCGGGCGG 0.0882061 0.0882 -178 -167

GCGCGCGGTCGG -134 
39)
CTTGCCCC 0.0866984 0.0867 -292 -285

CCTACCCC -291 
40)
CGGCGGGT 0.082653 0.0827 -139 -132

CGGCGCGC -136 
41)
ATTCCCCC 0.054267 0.0543 -501 -494

CTTCCCAC -499 
42)
GCGGCCGGCGGG 0.0526762 0.0527 -185 -174

GCGGCAGGAGGG -115 
43)
AAAAGTTG 0.0298686 0.0299 -301 -294

AAAAGTTT -270 
44)
GGCGCGGT 0.0292349 0.0292 -201 -194

CGCGCGGT -133 
45)
CCCAGCCG 0.0175087 0.0175 -366 -359

CCCAGGCT -364 
46)
GGGAAGGG 0.0166091 0.0166 -426 -419

GGGAAGGG -47 
47)
GGTGGGGTGGGG 0.0142954 0.0143 -167 -156

GGAGGGGCGGGG -109 
48)
GCACAGGG 0.014042 0.0140 -37 -30

GCGCAGGG -69 
49)
GTCCAGCC 0.0107024 0.0107 -386 -379

CTCCAGCC -348 
50)
CACTCCCT 0.000471511 0.0005 -379 -372

CCCTCCCT -342 
51)
GGGCCTCC 1.67011e-05 0.0000 -112 -105

GGGCCTCG -64 
52)
GGGGAGGAGAGG -0.00113966 -0.0011 -31 -20

GGGGCGGGAAGG -52 
53)
CGCCCGCG -0.00214691 -0.0021 -56 -49

CGGCCGCG -125 
54)
AGCCCGGC -0.0127666 -0.0128 -143 -136

ACTCCGGC -148 
55)
GGCTGTGCTGCA -0.0217353 -0.0217 -46 -35

GGCCGCGCTGCG -124 
56)
AAAAAGTT -0.0739252 -0.0739 -333 -326

CAAAAGTT -271 
57)
ATAAAAAA -0.0828894 -0.0829 -439 -432

TTAAAAAA -417 
58)
CCCCTCCA -0.147743 -0.1477 -495 -488

CCCTTCCC -501 
59)
ACAAGTCC -0.152089 -0.1521 -390 -383

ACCTGTCC -378 
60)
GGGAACCC -0.181319 -0.1813 -21 -14

GCGAACCC -180 
61)
AAGAGAGG -0.234206 -0.2342 -482 -475

AAGAGACG -395 
62)
GGACAGCC -0.512355 -0.5124 -147 -140

GGTCGGCC -128 
63)
CCCCTTCG -0.608021 -0.6080 -404 -397

CCCCTACC -372 
64)
GGGGAGCG -0.85309 -0.8531 -420 -413

GGGGGGCG -54 
65)
GCAACCCC -0.855052 -0.8551 -408 -401

CCTACCCC -370 
66)
GGCCATCA -1.24543 -1.2454 -274 -267

GGAGATCA -206 
67)
CCGGAGCC -1.25756 -1.2576 -220 -213

CCGTACCC -171 
68)
CCCTAAAA -1.364 -1.3640 -337 -330

TCCCAAAA -274 
69)
CGCGAGCG -1.45832 -1.4583 -9 -2

CGCGGTCG -131 
