# Supplementary material for: WeederH: an algorithm for finding conserved regulatory motifs and regions in homologous sequences
Source: BMC Bioinformatics. 2007 Feb 7;8:46. doi: 10.1186/1471-2105-8-46 (PMC1803799; doi:10.1186/1471-2105-8-46)
Supplement: Additional file 3 — Output of WeederH on orthologous sequence sets. Full output of WeederH on the orthologous sequence sets taken from the ABS database used for testing the algorithm. [file 1471-2105-8-46-S3.gz › ABS-4.hmr.fasta.-1111.000.brhX]

<PRE>

You input 3 sequences
Reference sequence >extracted04 from H. sapiens 500 bp long
Homologous sequence 1 >X67686 from M. musculus 501 bp long
Homologous sequence 2 >extracted05 from R. norvegicus 500 bp long
Output format:
MOTIFINREFERENCESEQUENCE absolute_score relative_score start_pos end_pos

MOTIFINHOMOLOGOSEQUENCE1 start_pos
MOTIFINHOMOLOGOSEQUENCE2 start_pos


1)
CTCCTTCTTTGGTCAACGCAGGGGACCCGGGCGGGGGCCCAGGCCGCGAACCGGCC 34.4114 34.4114 -180 -125

CTCCTTCTTTGGTCAGTGCAGGAGACCCGGGCGGGGACCCAGGCTGAGAACCAGCC -179 
CTCCTTCTTTGGTCAGTGCAGGAGACCCGGGCGGGGACCCAGGCTGAGAAGCAGCC -183 
2)
GGGGCTCTAGTGCCCAACACCCAAATATGGCT 31.4704 31.4704 -117 -86

GGGACTCTAGTGCCCGACACCCAAATATGGCT -116 
GGGACTCTAGTGCCCAACACCCAAATATGGCT -124 
3)
CTCCATATACGGCCCG 19.2257 19.2257 -226 -211

CTCCATATACGGCCTG -230 
CTCCATATACGGCCCG -234 
4)
GAAGGGCAGCGACATT 12.8722 12.8722 -82 -67

GAAGGGCAGCAACATT -81 
GAAGGGCAACAACATT -89 
5)
TACCTGGGACCGGGCC 11.3424 11.3424 -202 -187

TACCTGGGCCAGGGCC -201 
TACCTGGGCCAGGGCC -205 
6)
CGGGCTATATAAAACC 6.57767 6.5777 -37 -22

GGGACTATATAAAAAC -38 
AGGACTATATAAAAAC -46 
7)
ACCTGAGC 2.31677 2.3168 -24 -17

ACCTGTGC -24 
ACCTGAGC -32 
8)
AGGGACAAGCGG 1.98188 1.9819 -14 -3

GGGGACAGGCGG -14 
AGGGACAGGCGG -23 
9)
AAGAACCC 1.74078 1.7408 -455 -448

AAGAACCC -424 
AAGAACCC -424 
10)
CGGTGACC 1.67071 1.6707 -304 -297

CAGTGACC -305 
CAGTGACC -307 
11)
GAGGGGCA 1.57936 1.5794 -251 -244

GAGGGGCA -254 
GAGGAGCG -257 
12)
GGGGAGGCCTTT 1.5337 1.5337 -370 -359

GGGGAGACCTTT -361 
GGGGAGACCTTT -363 
13)
CATTCCTGCGGG 1.48488 1.4849 -70 -59

CATTCTTCGGGG -69 
CATTCCTTCGGG -77 
14)
CGCTCCTT 1.14705 1.1470 -182 -175

CTCTCCTT -181 
CTCTCCTT -185 
15)
GTTACCTG 1.136 1.1360 -204 -197

GCTACCTG -203 
GCTACCTG -207 
16)
GCTCGAGAAGGG 1.07437 1.0744 -88 -77

GCTTGGGAAGGG -87 
GCTTGGGAAGGG -95 
17)
AAGTCAGC 1.05741 1.0574 -426 -419

AGGTCAGC -395 
AAGTCAGC -395 
18)
GCCGAGGG 0.954909 0.9549 -127 -120

GCCGAAGG -126 
GCCGAAGG -130 
19)
GAGACACTCCAT 0.865706 0.8657 -232 -221

GATACTCTCCAT -236 
GATACTCTCCAT -240 
20)
CCCCTCCG 0.587394 0.5874 -281 -274

CCCTTCCG -282 
CCCTTCAG -284 
21)
GCTAGGGA 0.582843 0.5828 -238 -231

GCTGGGGA -242 
GCTAGGGA -26 
22)
CCACCCCATCCC 0.523249 0.5232 -290 -279

CCAGCACAGCCC -291 
CCAGCCCAGCCC -293 
23)
CTTCCCGG 0.32423 0.3242 -495 -488

CCTCCCGG -493 
CCTCCCAG -493 
24)
GGGGTGGCGCGG 0.302032 0.3020 -61 -50

GGGGCGGTGTGG -61 
GGGGCGGTGTGG -68 
25)
CCGGCCCG 0.241662 0.2417 -213 -206

CCGGTCCT -212 
CCGGTCCG -221 
26)
TCTGAGCAAAGA 0.216922 0.2169 -463 -452

TCTGAGTTAAGA -432 
TCTGAGTTAAGA -432 
27)
CAGGTGCG 0.144273 0.1443 -354 -347

CAGGTGGG -376 
CAGGTGGG -378 
28)
GTCGGGTC 0.138709 0.1387 -261 -254

GTCCGGTC -214 
GTCCGGTC -218 
29)
TTGGAAGT 0.118762 0.1188 -430 -423

TGGGAAGT -334 
TTGGTAGT -439 
30)
CAACTGGG 0.0923614 0.0924 -268 -261

CAGCTGGG -244 
CAGCTGGG -247 
31)
GGGACAGG 0.0652209 0.0652 -358 -351

GGGACAGG -13 
GGGACAGG -22 
32)
GTTGGGGA 0.0433042 0.0433 -373 -366

GGTGGGCA -374 
GGTGGGCA -376 
33)
GCCCCACC 0.0206709 0.0207 -293 -286

GGCCCAGC -294 
GCCCAGCC -290 
34)
CAGGCGCACACA -0.00557461 -0.0056 -334 -323

GAGGGGCAGACA -254 
CAGGCGGTCACA -18 
35)
ACCGGCGA -0.0218738 -0.0219 -315 -308

ACTGGGGA -364 
ATCGGCAA -317 
36)
AGGGGGCT -0.0322938 -0.0323 -119 -112

AAGGGACT -118 
AAGGGACT -126 
37)
TCAGGAGG -0.0418728 -0.0419 -255 -248

TTGGGAGG -258 
TTGGGAGG -261 
38)
CAAGTGGG -0.0513244 -0.0513 -481 -474

CAGGTGGG -376 
CAACAGGG -476 
39)
GGTAGTCG -0.0614529 -0.0615 -489 -482

AGTAGTCT -437 
GGTAGTCT -437 
40)
CAGAGGGA -0.063796 -0.0638 -17 -10

CAAGGGGA -17 
CACACGGA -10 
41)
GTGGACAT -0.075593 -0.0756 -382 -375

GTGGGCAG -373 
GTGGGCAG -375 
42)
GGCGGGCA -0.0769175 -0.0769 -274 -267

GGTGGGCA -374 
GGTGGGCA -376 
43)
CGCCCAGG -0.127682 -0.1277 -399 -392

TGTCCAGG -380 
CGCTCAGG -382 
44)
AGCGCAGG -0.141125 -0.1411 -338 -331

AGTGCAGG -165 
AGTGCAGA -331 
45)
CCCGAGCG -0.163354 -0.1634 -405 -398

CCCGGGCG -154 
CCCGGGCG -158 
46)
GGAGTTGA -0.202098 -0.2021 -442 -435

TGAGTTAA -430 
TGAGTTAA -430 
47)
CCCGCGGG -0.208493 -0.2085 -41 -34

CTCCCGGG -43 
CCTTCGGG -73 
48)
GCAGTCAG -0.241965 -0.2420 -420 -413

GCAGTCTG -318 
GTAGTCTG -436 
49)
AATGCCCG -0.283089 -0.2831 -45 -38

AGTGCCCG -108 
AGTGCCCA -116 
50)
AACGCGGT -0.324185 -0.3242 -308 -301

AAAGCAGT -309 
CAGGCGGT -18 
51)
AAATATTG -0.330152 -0.3302 -435 -428

AAATCTTG -340 
AAATATGG -102 
52)
CGCTCAGA -0.3786 -0.3786 -390 -383

GGCTGAGA -138 
CGCTCAGG -382 
53)
GAGTTTGG -0.405579 -0.4056 -474 -467

GAGTTAAG -429 
GGGTTTGG -443 
54)
GGCCAACC -0.41892 -0.4189 -190 -183

GGCCAGTC -189 
GCCCAACA -113 
55)
GGAGGGAA -0.510744 -0.5107 -51 -44

GAAGGGCA -81 
GGAGAGAG -58 
56)
ACCTTCCC -0.520991 -0.5210 -410 -403

ACCTCCCC -466 
CCCTCCCC -466 
57)
CCCGGAGC -0.64798 -0.6480 -343 -336

CCCTGAGC -461 
CTTGGAGC -272 
58)
CAAACCCG -0.703347 -0.7033 -245 -238

CAAAGCAG -310 
CAAAACAG -312 
59)
TCCCTCTT -0.722865 -0.7229 -500 -493

TCCTTCTT -178 
TCCTTCTT -182 
60)
CCTCGCCC -0.757677 -0.7577 -297 -290

CCTGGTCC -218 
CCCAGCCC -289 
61)
CCGAAGAG -0.830482 -0.8305 -449 -442

CCGAAGGA -125 
CCGAAGGG -129 
62)
TGCACCCA -0.856002 -0.8560 -322 -315

TGGAGCCA -267 
TGGAGCCA -270 
63)
GGGGATCT -1.24272 -1.2427 -468 -461

GGAGACCT -359 
GCAGATCT -371 
64)
CGGTTCCC -1.28096 -1.2810 -348 -341

CGGCTCAC -488 
GGGCTCCC -471 
65)
AGGCACCT -1.35718 -1.3572 -414 -407

AGTGACCT -304 
AGTGACCT -306 
