# Supplementary material for: WeederH: an algorithm for finding conserved regulatory motifs and regions in homologous sequences
Source: BMC Bioinformatics. 2007 Feb 7;8:46. doi: 10.1186/1471-2105-8-46 (PMC1803799; doi:10.1186/1471-2105-8-46)
Supplement: Additional file 3 — Output of WeederH on orthologous sequence sets. Full output of WeederH on the orthologous sequence sets taken from the ABS database used for testing the algorithm. [file 1471-2105-8-46-S3.gz › ABS-40.mr.fasta.-1111.000.brhX]

<PRE>

You input 2 sequences
Reference sequence >AF023131 from M. musculus 501 bp long
Homologous sequence 1 >AF025766 from R. norvegicus 501 bp long
Output format:
MOTIFINREFERENCESEQUENCE absolute_score relative_score start_pos end_pos

MOTIFINHOMOLOGOSEQUENCE1 start_pos
MOTIFINHOMOLOGOSEQUENCE2 start_pos


1)
GAAAGAGGAGGAAGAAGTGGGAGGAGGGAGGGCGATGGGATACCGGTTAAAAAGAGGGTGGGCGGGAGCAAC 90.5263 90.5263 -83 -12

GAAAGAGGAGGAAGAAGTGGGAGGAGGGAGGGCGATGGGATACCGGTTAAAAAGAGGGTGGGCGGGAGCAAC -75 
2)
AAAGAGAGGGGAGGGAGGGACCCAGAGGGGGAAAGGGGTG 41.4216 41.4216 -130 -91

AAAGAGAGGGGAGGGAGGGACCCAGAGGGGGAAAGGGGTG -121 
3)
GGGGTGTCTTTCTCGACTGGTGAG 34.884 34.8840 -203 -180

GGGGTGTCTTTCTCGACTGGTGAG -195 
4)
ACGGCGGAGGGCAGCAGGGTGGGG 22.3063 22.3063 -229 -206

ACAGCGGAGGGCAGCAGGGTGGGG -222 
5)
TAGCAAGTGCATGGAC 16.528 16.5280 -326 -311

TAGCAAGTGCATGGAC -291 
6)
AATGAGTGCAAAATTC 13.2919 13.2919 -153 -138

AATGAGTACAAAATTC -145 
7)
CCACTGGGACAGGGACAGCG 2.90771 2.9077 -263 -244

CCACTTGGACAGGGACAGCG -236 
8)
CCCAGGAAGACTGTGCCTGA 2.01825 2.0182 -370 -351

CCCAGGAAGGCTGTGCCTGA -326 
9)
GTGCTTCAGGAAGGCAGAAT 1.55187 1.5519 -451 -432

GTGCTTCAGGAAAGCAGAAT -384 
10)
TCTGGTGACAGGAAAAGGAC 1.49432 1.4943 -493 -474

TCTGGTGACAGAAAAAGGAC -427 
11)
GGGTGGGG 1.46261 1.4626 -207 -200

GGGTGGGG -206 
12)
GAGGGTTT 1.4018 1.4018 -467 -460

GAGGGTTT -456 
13)
GGACAGGGACAG 1.21514 1.2151 -243 -232

GGACAGGGACAG -230 
14)
GGTGGAGA 1.14716 1.1472 -94 -87

GGTGGAGA -85 
15)
AAGGGAGG 0.894084 0.8941 -176 -169

AAGGGAGG -168 
16)
GGACTGCC 0.858929 0.8589 -314 -307

GGACTGCC -279 
17)
GATGGGCAGAAA 0.792039 0.7920 -412 -401

GATGGGCAGAAA -342 
18)
CAGCCACT 0.567801 0.5678 -266 -259

CAGCCACT -239 
19)
GATTGCGGATTG 0.504527 0.5045 -290 -279

GATTGCCGATTG -270 
20)
GGGTGCTT 0.41127 0.4113 -453 -446

GGGTGCTT -386 
21)
CAGCTGAG 0.26225 0.2622 -339 -332

CAGCTGAG -304 
22)
GAGAAGACTTTT 0.241857 0.2419 -167 -156

GAGAGGACTTTT -159 
23)
GAATTCTG 0.211487 0.2115 -435 -428

GAATTCTG -368 
24)
CAGCTGAG 0.183693 0.1837 -348 -341

CAGCTGAG -304 
25)
TTTCTGGT 0.127862 0.1279 -495 -488

TTTCTGGT -429 
26)
TTCTACGCACAA 0.0306914 0.0307 -140 -129

TTCTAAACACAA -132 
27)
GGGGAGAA -0.0111116 -0.0111 -170 -163

GGTGAGAA -177 
28)
GCCAGTTAGCAA -0.0435621 -0.0436 -332 -321

GACAGCTAGCAA -297 
29)
AACAAGGACAGC -0.0855197 -0.0855 -274 -263

GACAAGAACAGC -247 
30)
AGAAAAAC -0.134685 -0.1347 -377 -370

AGGAAAGC -377 
31)
TTTCTTCGGGGT -0.153405 -0.1534 -461 -450

TTTCCTCAGGGT -394 
32)
CCGGATTC -0.158549 -0.1585 -308 -301

CCTGAGTC -311 
33)
TCGATTGG -0.175866 -0.1759 -302 -295

TCGACTGG -183 
34)
AAGAAAGA -0.200433 -0.2004 -85 -78

GAGAAAGA -77 
35)
GAAAAAAA -0.237251 -0.2373 -400 -393

GAAAAAGA -405 
36)
GACTGGGAAGAG -0.255778 -0.2558 -476 -465

GACTGGAAAAAG -410 
37)
GCTGAGGGATGG -0.258777 -0.2588 -419 -408

GCAGAGAGATGG -349 
38)
TGACGGCG -0.300536 -0.3005 -231 -224

GGACAGCG -224 
39)
GCCTTAGC -0.394399 -0.3944 -428 -421

GCCTCAGC -358 
40)
TGAGCCAG -0.483889 -0.4839 -353 -346

TGAGTCAG -309 
41)
AAAAAGAA -0.530223 -0.5302 -394 -387

AAAAAGAG -404 
42)
TTGCCAAA -0.578289 -0.5783 -281 -274

CTGCCAGA -276 
43)
GGATTGGA -0.765852 -0.7659 -296 -289

GGACTGGA -411 
44)
ACTTCTTT -0.819034 -0.8190 -501 -494

ACTCCTTT -435 
45)
TAAATGAG -0.924377 -0.9244 -155 -148

ATAATGAG -147 
46)
GAAAGAAA -0.997194 -0.9972 -385 -378

GACAGAAA -421 
47)
GGAAAAGG -1.08855 -1.0885 -180 -173

GGGAAAGG -93 
48)
AGCGGGAC -1.13378 -1.1338 -247 -240

ACAGGGAC -228 
49)
AACAGGCT -1.26076 -1.2608 -10 -3

AAGAGGGT -24 
50)
GCGGCTGA -2.60202 -2.6020 -422 -415

GCAGCAGA -352 
51)
AACTAACA -3.6665 -3.6665 -14 -7

AGCTAGCA -294 
