# Supplementary material for: WeederH: an algorithm for finding conserved regulatory motifs and regions in homologous sequences
Source: BMC Bioinformatics. 2007 Feb 7;8:46. doi: 10.1186/1471-2105-8-46 (PMC1803799; doi:10.1186/1471-2105-8-46)
Supplement: Additional file 3 — Output of WeederH on orthologous sequence sets. Full output of WeederH on the orthologous sequence sets taken from the ABS database used for testing the algorithm. [file 1471-2105-8-46-S3.gz › ABS-41.hm.fasta.-1111.000.brhX]

<PRE>

You input 2 sequences
Reference sequence >M67446 from H. sapiens 501 bp long
Homologous sequence 1 >extracted38 from M. musculus 500 bp long
Output format:
MOTIFINREFERENCESEQUENCE absolute_score relative_score start_pos end_pos

MOTIFINHOMOLOGOSEQUENCE1 start_pos
MOTIFINHOMOLOGOSEQUENCE2 start_pos


1)
TGCCTCTGGGCACAGTGACCTCAGTGGGTCAGTGGGGTGACTCCCCATAGCTGGGCTGCGGCCCAACCCCACCCCCTCAGGCTA 37.1326 37.1326 -168 -85

TGACTCTGGGTACAGTGACCTCAGTGGGGTGAGAGGAGTTCTCCCCCTAGCTGGGCTGGGGCCCAGCTCCACCCCCTCAGGCTA -220 
2)
CCCTTTCTTGACCCAC 12.9875 12.9875 -291 -276

CCCTCTCTTGACCCAT -297 
3)
CATCCCAGGAGCGAGC 11.9782 11.9782 -17 -2

CATCCCAGGAGCCAGC -67 
4)
TCTCTCTG 8.57967 8.5797 -481 -474

TCTCTCTG -483 
5)
CAAGCAAT 4.93398 4.9340 -417 -410

CAAGCAAT -329 
6)
GTATTCAT 4.88195 4.8820 -313 -306

GTATTCAT -377 
7)
CAGGGGCA 4.42714 4.4271 -68 -61

CAGGGGCA -111 
8)
TCTGGCTCCAGGTACC 4.13234 4.1323 -222 -207

TCTGGGTACAGTGACC -216 
9)
GTCCAACC 3.70416 3.7042 -301 -294

GTCCAACC -97 
10)
TTTTTTGTGAGA 3.62659 3.6266 -500 -489

TTTTCTGAGAGA -500 
11)
TCCTTCATAAAG 3.43044 3.4304 -35 -24

TCCTCCATAAAG -86 
12)
CGCATCCC 3.0528 3.0528 -19 -12

CGCATCAC -25 
13)
CCAGGAAG 2.63209 2.6321 -179 -172

CCAGGAAG -120 
14)
AGGAGTTG 2.33037 2.3304 -193 -186

AGGAGTTC -187 
15)
AATTGATG 2.0225 2.0225 -335 -328

AATTTATG -324 
16)
TTCCTAGA 1.96161 1.9616 -274 -267

TTCCTTGA -266 
17)
GATTACAAGCAT 1.71191 1.7119 -380 -369

GTTTACAAGTAT -411 
18)
GCATCGCC 1.47171 1.4717 -55 -48

GCATCACC -24 
19)
TCACTGCA 1.35627 1.3563 -443 -436

TCACTGCC -429 
20)
AGGTCTCT 1.28329 1.2833 -486 -479

ATTTCTCT -486 
21)
ACTCAGCCCTTT 1.28197 1.2820 -358 -347

ACCCAGGCCTTT -390 
22)
AGCTCTGC 1.16049 1.1605 -173 -166

AGCTGGGC -172 
23)
GGGGGTGTTGCC 1.09441 1.0944 -79 -68

GGGGGTGCTTCC -130 
24)
GAGAGAGGGTCC 1.06002 1.0600 -268 -257

GAAAGGGGGTTC -275 
25)
ATGCCAGG 0.939299 0.9393 -85 -78

ATCCCAGG -66 
26)
TCAACCTA 0.906901 0.9069 -432 -425

TCAACCCA -393 
27)
CCAGGCTGGAGT 0.785838 0.7858 -469 -458

CCAGGCTGGTGT -246 
28)
GTGCCCAG 0.717886 0.7179 -183 -176

GGGCCCAG -162 
29)
GACCCATG 0.465879 0.4659 -231 -224

GACCCATT -288 
30)
CCACTCCT 0.392665 0.3927 -39 -32

CCGCTCCT -8 
31)
CCTCATGC 0.367937 0.3679 -201 -194

CCTCAGGC -146 
32)
GCCCCAGA 0.341253 0.3413 -237 -230

TCCCAAGA -234 
33)
TTGCCCAG 0.241294 0.2413 -473 -466

CTGCCCAG -426 
34)
CTCTTGCTTCAG 0.222983 0.2230 -257 -246

CTCTGGGTACAG -217 
35)
TGGTCTGG 0.195851 0.1959 -225 -218

TGGGCTGG -169 
36)
AACCCTTT 0.165084 0.1651 -293 -286

GACCCATT -288 
37)
TCCTTTTTAATT 0.0942174 0.0942 -343 -332

GCCTTTTGTATT -384 
38)
TGGCGTGC 0.0898988 0.0899 -187 -180

TGGGGTGA -196 
39)
GCGGTCAGGGCC 0.0363024 0.0363 -246 -235

GAAGTCAGGGGC -116 
40)
CCGGGCAT 0.0278709 0.0279 -59 -52

CAGGGCAG -46 
41)
ACTGGGCT 0.0174697 0.0175 -425 -418

ACTGGAGT -417 
42)
TCATGGTC -0.000794794 -0.0008 -306 -299

TTATGGAC -321 
43)
CCTCAGCC -0.016305 -0.0163 -402 -395

CCTCGGCC -303 
44)
CCCACTCA -0.0410397 -0.0410 -361 -354

CCCCCTCA -149 
45)
CATGAGCC -0.0598443 -0.0598 -371 -364

CAGGAGCC -62 
46)
GCCCTCGC -0.0711137 -0.0711 -24 -17

GCCCTCTC -298 
47)
ACAGCTCA -0.0916457 -0.0916 -448 -441

ACTGCCCA -427 
48)
ATCCTCCA -0.13037 -0.1304 -411 -404

TTCCTCCA -87 
49)
CCACCCCA -0.197582 -0.1976 -365 -358

CCACCCCC -152 
50)
GCTGGGAT -0.268971 -0.2690 -385 -378

GCTGGGCT -171 
51)
GTCTAGCC -0.323685 -0.3237 -46 -39

GTCCAACC -97 
52)
CCTGCCTC -0.33177 -0.3318 -205 -198

CTTGACTC -222 
53)
TACCACCT -0.452861 -0.4529 -210 -203

CACCCCCT -151 
54)
TTCCTTCC -0.531862 -0.5319 -348 -341

TTCATTCT -374 
55)
TAATAATT -0.730972 -0.7310 -325 -318

TATTCATT -376 
56)
GTAAGTAT -0.793784 -0.7938 -317 -310

ACAAGTAT -407 
57)
CTCCCAAA -0.89994 -0.8999 -395 -388

CTCGCCAA -466 
58)
CGCAAACA -1.03715 -1.0372 -455 -448

GGCAAGCA -331 
59)
CACCTTCC -1.33186 -1.3319 -278 -271

CCCGTTCC -91 
60)
TGCATAAT -1.33186 -1.3319 -329 -322

TCCATAAA -83 
61)
AGCCTCAA -1.33186 -1.3319 -436 -429

AGCCTTGA -225 
62)
GTGGCGCA -1.33186 -1.3319 -459 -452

ATGGCGAA -255 
63)
AGACAAGG -1.33186 -1.3319 -491 -484

AGGCAAGC -332 
