# Supplementary material for: WeederH: an algorithm for finding conserved regulatory motifs and regions in homologous sequences
Source: BMC Bioinformatics. 2007 Feb 7;8:46. doi: 10.1186/1471-2105-8-46 (PMC1803799; doi:10.1186/1471-2105-8-46)
Supplement: Additional file 3 — Output of WeederH on orthologous sequence sets. Full output of WeederH on the orthologous sequence sets taken from the ABS database used for testing the algorithm. [file 1471-2105-8-46-S3.gz › ABS-42.hr.fasta.-1111.000.brhX]

<PRE>

You input 2 sequences
Reference sequence >AF051355 from H. sapiens 501 bp long
Homologous sequence 1 >U57552 from R. norvegicus 501 bp long
Output format:
MOTIFINREFERENCESEQUENCE absolute_score relative_score start_pos end_pos

MOTIFINHOMOLOGOSEQUENCE1 start_pos
MOTIFINHOMOLOGOSEQUENCE2 start_pos


1)
ATGGCCGATCAGGCTGTTTTTGTGTGCCTGTTTTTCTATTTTACGTAAATCACCCTGAACATGTTTGCATCAACCTACTGGTGATGCACCTTTGATCAATACAT 84.3603 84.3603 -199 -96

ATGGCCGATCAGGCTGTTTTTGTGTGCCTGTTTTGCTATTTTACGTAAATCACCCTGAACATGTTTGCATCAACCTACTGATGATGCACCTTTGATCAATAGAT -205 
2)
TTTTGAGTCCAAAGATCAGGGCTGGGTTGACC 24.6593 24.6593 -79 -48

TTTTGAGTCCAAAGATCAGGGCTAGGTTGACC -84 
3)
GGGCAAGGCACAGACT 13.271 13.2710 -17 -2

GGGCAAGGCACAGACT -24 
4)
CTCTGGCCTGGTTTCGGGGACCAG 12.3366 12.3366 -285 -262

CTCTGGCCTGGCTTCGAGGACCAG -290 
5)
ATTTTAGACAAACGTG 10.0141 10.0141 -97 -82

ATTTTAGACAAAAGTG -103 
6)
ATACAGGGCATATAAA 9.59794 9.5979 -37 -22

ATCCAGGGCATATAAA -42 
7)
GCCAAAGTTAATCATT 8.84685 8.8468 -230 -215

GCCCAAGTTAATAATT -231 
8)
TAAGAACTTAAAACTT 5.80424 5.8042 -412 -397

TAATAACTTAAAACAT -416 
9)
CTTTGTCCCCAAATAA 5.51874 5.5187 -371 -356

CTTTGTCTCCAAACAA -376 
10)
TTGCAGGC 1.82554 1.8255 -349 -342

TTGCAGGC -354 
11)
AGACTCTG 1.42305 1.4230 -301 -294

AGACTCTG -306 
12)
TTGCACTG 0.493845 0.4938 -249 -242

TAGCACTG -250 
13)
CTGAATAC 0.394481 0.3945 -48 -41

CTGAATCC -46 
14)
AAGTGCAG 0.364293 0.3643 -357 -350

AATTGCAG -356 
15)
AGGAGGGC 0.276613 0.2766 -263 -256

AGGAGGTC -264 
16)
TTGCAAGA 0.125366 0.1254 -323 -316

TTGCAGGA -328 
17)
CTGTGTCTCTGG 0.060644 0.0606 -291 -280

CTGAGCCTCTGG -296 
18)
AGGGGCAA 0.0600297 0.0600 -19 -12

ATGGGCAA -26 
19)
GGGATTACAGGT 0.0565391 0.0565 -466 -455

GGGTTTCCAGGA -467 
20)
GTTTTTGA 0.0457262 0.0457 -81 -74

TTTTTTGA -86 
21)
CATTGGCC 0.0400332 0.0400 -218 -211

CAATGGCC -207 
22)
ACATTTTA 0.0104201 0.0104 -99 -92

AGATTTTA -105 
23)
ATTTTAAA 0.00953359 0.0095 -422 -415

GTTTTAAA -425 
24)
ATGCCAAA -0.0105042 -0.0105 -232 -225

GTGCCCAA -233 
25)
CCACCACAACCA -0.0120714 -0.0121 -449 -438

CCAGGACAACAA -461 
26)
TGCCAAGA -0.018138 -0.0181 -243 -236

TGTCAAGC -244 
27)
GCATAGAAAATC -0.0735492 -0.0735 -343 -332

GCATATAAAATG -35 
28)
CAAGGGATCCTC -0.0772396 -0.0772 -501 -490

CCAGTGATGCTC -446 
29)
CTTGAATA -0.0858299 -0.0858 -399 -392

CTTGAAAA -347 
30)
TCATCGTGGATG -0.1326 -0.1326 -314 -303

TCATTTTGTATG -436 
31)
GAACTTTA -0.139991 -0.1400 -433 -426

GAACTTGA -494 
32)
TAGAGCACCAAG -0.140032 -0.1400 -389 -378

TCGAGGACCAGG -277 
33)
ACCCTTGC -0.159733 -0.1597 -253 -246

GCCCTTGC -332 
34)
ATTTTTCT -0.160352 -0.1604 -377 -370

CTTTGTCT -376 
35)
CTGGATAC -0.164368 -0.1644 -41 -34

CTGAATCC -46 
36)
CGTGGTTT -0.170543 -0.1705 -85 -78

AGTGTTTT -91 
37)
TGAGTACATGGC -0.19132 -0.1913 -206 -195

TGAATCCAGGGC -45 
38)
GCAGACCC -0.224644 -0.2246 -257 -250

GCAGACGC -338 
39)
AATTAAGA -0.244296 -0.2443 -415 -408

AACTAATA -419 
40)
GTCCTGTG -0.283042 -0.2830 -294 -287

GCCCTGAG -299 
41)
CCTGCTGA -0.29948 -0.2995 -211 -204

CCTACTGA -132 
42)
TAAAACAG -0.311494 -0.3115 -25 -18

TAAAATGG -30 
43)
TACTAATT -0.311515 -0.3115 -427 -420

AACTAATA -419 
44)
AATTGCTG -0.336658 -0.3367 -473 -466

AATTGCAG -356 
45)
TCCCACCTCAGC -0.433344 -0.4333 -491 -480

TCACCCCTTAGC -258 
46)
ATCTTTGC -0.524977 -0.5250 -327 -320

ATGTTTGC -145 
47)
GAGCCACC -0.537465 -0.5375 -452 -445

GAGCCACA -322 
48)
CCCAAATT -0.612409 -0.6124 -477 -470

CCCAAGTT -230 
49)
GTGTGAGC -0.754703 -0.7547 -456 -449

GAGTGAGG -473 
50)
GCCAGAAC -0.805221 -0.8052 -437 -430

TCCAGGAC -462 
51)
GAAGCATG -0.928393 -0.9284 -237 -230

GAAGGAGG -266 
52)
ATGTAGAC -0.941229 -0.9412 -305 -298

AAGCAGAC -340 
53)
TCTGACAT -0.997848 -0.9978 -333 -326

TCTGCCCT -302 
54)
GAATCATC -1.40124 -1.4012 -317 -310

AAAACATC -407 
55)
AGCTAGAG -1.61159 -1.6116 -392 -385

AGCCACAG -321 
56)
AGCCTCCC -1.94582 -1.9458 -482 -475

AACTTCCC -383 
