# Supplementary material for: WeederH: an algorithm for finding conserved regulatory motifs and regions in homologous sequences
Source: BMC Bioinformatics. 2007 Feb 7;8:46. doi: 10.1186/1471-2105-8-46 (PMC1803799; doi:10.1186/1471-2105-8-46)
Supplement: Additional file 3 — Output of WeederH on orthologous sequence sets. Full output of WeederH on the orthologous sequence sets taken from the ABS database used for testing the algorithm. [file 1471-2105-8-46-S3.gz › ABS-43.hm.fasta.-1111.000.brhX]

<PRE>

You input 2 sequences
Reference sequence >M61126 from H. sapiens 500 bp long
Homologous sequence 1 >M29660 from M. musculus 501 bp long
Output format:
MOTIFINREFERENCESEQUENCE absolute_score relative_score start_pos end_pos

MOTIFINHOMOLOGOSEQUENCE1 start_pos
MOTIFINHOMOLOGOSEQUENCE2 start_pos


1)
GGGGCGTGGCCTTCTGGGGTGTGCGGGCTCCTGGCCAATGGGTGCTGTGAAGGGCG 50.1304 50.1304 -109 -54

GGGGCGTGGCCTTTTGGGGTGTGCGGGCTCCTGGCCAATGGGTGTTGTGAAGGGCG -129 
2)
AACGTGGGAGCTAAAAATAGCAGCCCCGGGTTACTTTGGGGCAT 14.3386 14.3386 -486 -443

AACGTGGGAACTAAAAATAGCCACTCCGGGTTACTTCGGGGCAT -447 
3)
GGCGTGTCTCGCCAGC 12.1779 12.1779 -194 -179

GGCGTGTCTCCCCAGC -165 
4)
GCCTTTTGTTCCAGGG 8.6614 8.6614 -257 -242

GCCTTTTGTTCCAAGG -221 
5)
AGGGGCGT 7.64513 7.6451 -171 -164

AGGGGCGT -168 
6)
GCGGGAAC 4.47682 4.4768 -208 -201

GCGGGAAC -179 
7)
CCGCTGGAGTTTCCCC 4.2708 4.2708 -398 -383

CTGCTGGAGTTACCCC -350 
8)
GAGGTGGC 3.86214 3.8621 -33 -26

GAGGTGGC -48 
9)
GCAAGTAC 3.82837 3.8284 -379 -372

GCAAGTAC -326 
10)
GCGTGGCC 2.14516 2.1452 -56 -49

GCGTGGCC -126 
11)
CGCGTCTT 1.58355 1.5836 -15 -8

CGCATCTT -30 
12)
TGCAGCCC 0.86336 0.8634 -310 -303

TGTAGCCC -317 
13)
GGCGGGGCCTTT 0.802698 0.8027 -263 -252

GGCGTGGCCTTT -127 
14)
AACTTCCCAGTC 0.691527 0.6915 -228 -217

AATTTCGCAGTC -256 
15)
CGGGGCAA 0.603299 0.6033 -383 -376

CGGGGCAT -411 
16)
CCAACGTG 0.577984 0.5780 -488 -481

CTAACGTG -449 
17)
GGGGCAGGAGCG 0.495399 0.4954 -44 -33

GGGGCGGGAGTG -62 
18)
GCGGAGGGGGCG 0.463538 0.4635 -115 -104

GGGGTGGGGGCG -135 
19)
AGAGGCGT 0.459144 0.4591 -197 -190

AGGGGCGT -168 
20)
GGGGGCTT 0.430981 0.4310 -25 -18

GGTGGCTT -46 
21)
CCAGCCAA 0.429416 0.4294 -137 -130

CCAGCCAG -154 
22)
CGCCGGCT 0.428334 0.4283 -422 -415

CTCCGGGT -424 
23)
GCGGGGGC 0.417707 0.4177 -47 -40

GAGGTGGC -48 
24)
TCCTCTCAGACC 0.417209 0.4172 -356 -345

TCCTCTTCGACC -303 
25)
CGGAGTCC 0.355442 0.3554 -284 -277

CGCAGTCC -251 
26)
GCTGGCGG 0.312448 0.3124 -212 -205

GATGGCGG -234 
27)
TTTTCCCC 0.302929 0.3029 -9 -2

TTTCCCCC -24 
28)
CACGCGGA 0.302009 0.3020 -178 -171

CAGGCGGG -182 
29)
CGGGATCCTAGC 0.237851 0.2379 -303 -292

CGGGCTCCTGGC -106 
30)
CCAGACCC 0.194019 0.1940 -337 -330

CCGTACCC -336 
31)
CGTCCTCT 0.162562 0.1626 -363 -356

CGGGCTCT -366 
32)
ACACCTGG 0.133296 0.1333 -373 -366

ACACGCGG -371 
33)
TGGCCTCATTGG 0.12713 0.1271 -164 -153

TGGCCTTTTGGG -123 
34)
TCAAAACT 0.12428 0.1243 -232 -225

TGAAAACT -196 
35)
ATTTGGAG 0.0978965 0.0979 -500 -493

ATTTGGCG -460 
36)
ACACGTGG 0.0672279 0.0672 -274 -267

ACACGCGG -371 
37)
CCAACCCG 0.0593797 0.0594 -432 -425

CCACTCCG -427 
38)
AAACTCTAAACC 0.0485535 0.0486 -131 -120

AAACTCAGAAGC -193 
39)
GCCCGCCC 0.0480374 0.0480 -153 -146

GCCAGCAC -151 
40)
CCCCAGGC 0.0411613 0.0412 -121 -114

CCCCAGCC -156 
41)
AAGATGCTTCTG 0.00265449 0.0027 -320 -309

AAGAGCCTTTTG -225 
42)
CCCACCAA -0.000232068 -0.0002 -147 -140

CCCAGCCA -155 
43)
ACCCCACT -0.0084496 -0.0084 -347 -340

ACCCTACT -205 
44)
ACCCGAGA -0.0150394 -0.0150 -202 -195

ACCCGGGA -474 
45)
TGGGCGGA -0.0171388 -0.0171 -288 -281

TTGGCGGA -458 
46)
GGTGGGCG -0.0418363 -0.0418 -267 -260

GGTGGGGG -133 
47)
CCTCTCCC -0.046003 -0.0460 -438 -431

CCTCCCCC -501 
48)
CTGTCCAG -0.0892259 -0.0892 -341 -334

CTGGCAAG -329 
49)
TCGCGAGC -0.161267 -0.1613 -415 -408

ACGCGGGC -369 
50)
GACTCTTT -0.163578 -0.1636 -242 -235

GAGCCTTT -223 
51)
TCGGAGGC -0.222268 -0.2223 -218 -211

TCAGAAGC -189 
52)
TTTCTCAA -0.244541 -0.2445 -236 -229

TTTCGCAG -254 
53)
CAGCCACG -0.272695 -0.2727 -182 -175

CAGCCAGC -153 
54)
GCCGTCTC -0.336851 -0.3369 -409 -402

GCGGGCTC -367 
55)
CGCGCGCC -0.663702 -0.6637 -426 -419

CGCGGGCT -368 
56)
TCAGGCCG -0.664058 -0.6641 -403 -396

ACAGGCTG -486 
57)
GTTTAAGA -0.693621 -0.6936 -324 -317

CTTTCAGA -264 
58)
AGCTGGTG -0.719653 -0.7197 -294 -287

TGCTGGAG -349 
59)
CAGAGTTT -0.939875 -0.9399 -328 -321

CAGAAATT -260 
60)
AACTCCAG -1.21996 -1.2200 -141 -134

CACTCCGG -426 
61)
CCTAACAC -1.21996 -1.2200 -278 -271

CCTGACAT -466 
62)
GGCCCGTC -1.21996 -1.2200 -367 -360

GGCGTGTC -165 
63)
TGCTCCTC -1.21996 -1.2200 -442 -435

CCCTCCTC -306 
64)
GCTCCCAA -1.21996 -1.2200 -492 -485

GCACTCAA -274 
