# Supplementary material for: WeederH: an algorithm for finding conserved regulatory motifs and regions in homologous sequences
Source: BMC Bioinformatics. 2007 Feb 7;8:46. doi: 10.1186/1471-2105-8-46 (PMC1803799; doi:10.1186/1471-2105-8-46)
Supplement: Additional file 3 — Output of WeederH on orthologous sequence sets. Full output of WeederH on the orthologous sequence sets taken from the ABS database used for testing the algorithm. [file 1471-2105-8-46-S3.gz › ABS-44.mr.fasta.-1111.000.brhX]

<PRE>

You input 2 sequences
Reference sequence >extracted13 from M. musculus 500 bp long
Homologous sequence 1 >X12967 from R. norvegicus 501 bp long
Output format:
MOTIFINREFERENCESEQUENCE absolute_score relative_score start_pos end_pos

MOTIFINHOMOLOGOSEQUENCE1 start_pos
MOTIFINHOMOLOGOSEQUENCE2 start_pos


1)
GGCAGGAGCCTTGGGGTCGAGGAAAACAGGTAGGGTATAAAAAGGGCACGCAAGGGACCAAGTC 62.478 62.4780 -65 -2

GGCAGGAGCCTTGGGGTCGAGGAAAACAGGTAGGGTATAAAAAGGGCATGCAAGGGACCAAGTC -91 
2)
AGTGGGGACGCGATGAGTGGGAGGAGCTTCTAAATTATCCATCAGCACAAGCTGTC 53.5429 53.5429 -157 -102

AGTGGGGACGCGATGTGTGGGAGGAGCTTCTAAATTATCCATCAGCACAAGCTGTC -183 
3)
CCAGCCATGAATAAATGTATAGGG 26.0558 26.0558 -94 -71

CCAGCCATGAATAAATGTATAGGG -120 
4)
CTTGGAGAGGCTCTGTTGCCCCTC 22.4889 22.4889 -358 -335

CTTGGAGAGGCTCTGTTGCCCCTC -384 
5)
TGCCAGAGTATCCTAC 17.6585 17.6585 -305 -290

TGCCAGAGTATCCTAC -334 
6)
TCAGGGACATGACCGC 11.8139 11.8139 -181 -166

TCAGGGACGTGACCGC -207 
7)
TTCTGATCCCTATATG 6.77405 6.7740 -464 -449

TTCTGGTCCCTACATG -481 
8)
ACCAATGCCCATAAGC 6.1745 6.1745 -226 -211

ACCATTGCCCATAAAC -253 
9)
GATCTTGC 2.12158 2.1216 -237 -230

GATCTTGC -264 
10)
CACTTGAG 1.92851 1.9285 -444 -437

CACTTGAG -461 
11)
CCAAAAGT 1.85968 1.8597 -476 -469

CCAAAAGT -493 
12)
GGATTCAA 1.72331 1.7233 -285 -278

GGATTCAA -314 
13)
GTGAACAA 1.64246 1.6425 -328 -321

GTGAACAA -354 
14)
GTCAGTGG 1.36003 1.3600 -104 -97

GTCAGTGG -130 
15)
GGCAAAGG 1.0356 1.0356 -208 -201

GGCAAAGG -234 
16)
CCCTGCCA 0.961817 0.9618 -308 -301

CCCTGCCA -337 
17)
CACACACT 0.956527 0.9565 -448 -441

CACACACT -435 
18)
AGGACACA 0.901904 0.9019 -266 -259

AGGACACA -293 
19)
AAGGCAGG 0.7251 0.7251 -67 -60

AAGGCAGG -93 
20)
CTACCCTTGGAT 0.34763 0.3476 -293 -282

CTACCCCTGGAT -322 
21)
ATGGTCTC 0.313101 0.3131 -276 -269

GTGGTCTC -281 
22)
GGCTCTGT 0.174701 0.1747 -251 -244

GGCTCTGT -376 
23)
TCCTACTC 0.0785301 0.0785 -315 -308

TCCTACCC -324 
24)
GCGATGAG 0.0564916 0.0565 -198 -191

GCGATGTG -174 
25)
CCGCAGAA 0.00379386 0.0038 -169 -162

CCGCAGGA -195 
26)
GGGGGAAA 0.000919057 0.0009 -73 -66

CGAGGAAA -74 
27)
TCATCCTAGTGA 0.000636836 0.0006 -336 -325

TCGTCCCAGTGA -362 
28)
GTCGCTGGGATC 0.000313546 0.0003 -245 -234

GTAGCTGAGATC -272 
29)
GATAAGGTCAGG 0.000169238 0.0002 -188 -177

GGTAAGATCAGG -214 
30)
ACAGACAA -0.00401367 -0.0040 -431 -424

ACACTCAA -432 
31)
TATGGGGA -0.00410569 -0.0041 -375 -368

CATGGGGA -401 
32)
ATCCCCAA -0.00851203 -0.0085 -480 -473

AACCCCAA -497 
33)
AAGAGGAGTGGG -0.0268328 -0.0268 -163 -152

GAGAGCAGTGGG -189 
34)
GGTGGGCT -0.0361594 -0.0362 -255 -248

GGTGGTCT -282 
35)
TTCTTGGA -0.0553063 -0.0553 -360 -353

TCCTTGGA -386 
36)
AAGCCTGG -0.0802221 -0.0802 -214 -207

AAACCTGG -241 
37)
GGCCCCAG -0.086593 -0.0866 -98 -91

GGCTCCAG -124 
38)
CAACTCCT -0.0969901 -0.0970 -319 -312

CTACCCCT -322 
39)
GTTATCTTCTGA -0.162413 -0.1624 -470 -459

GTTGCCTTCTGG -487 
40)
CACAAATG -0.16321 -0.1632 -402 -395

CACGAATG -447 
41)
GAAAAAGA -0.22554 -0.2255 -389 -382

GAATAAGA -413 
42)
ACACACAA -0.230765 -0.2308 -415 -408

ACACTCAA -432 
43)
GAAAGATG -0.248823 -0.2488 -494 -487

AAAAGTTG -491 
44)
GGATGGAC -0.28807 -0.2881 -437 -430

GAATGCAC -444 
45)
TCGCCTTC -0.295857 -0.2959 -365 -358

TTGCCTTC -486 
46)
ACCTCTAT -0.401767 -0.4018 -380 -373

ACCTCCTT -389 
47)
GCATAACC -0.411278 -0.4113 -231 -224

CCATAAAC -245 
48)
GTAACTGA -0.420973 -0.4210 -395 -388

GTAGCTGA -272 
49)
TATGCACA -0.570071 -0.5701 -452 -445

AATGCACG -443 
50)
AAGAGACA -0.664204 -0.6642 -424 -417

AAGAGGAA -418 
51)
GGTGGCGA -0.818828 -0.8188 -202 -195

GGTGGAAA -222 
52)
ACCGGGTG -0.851369 -0.8514 -259 -252

ATTGGGTG -286 
53)
TCAGAGGA -0.940119 -0.9401 -270 -263

TAAGAGGA -419 
54)
GACGATAA -1.14105 -1.1411 -191 -184

GCCCATAA -247 
55)
GATGGAAA -1.25278 -1.2528 -498 -491

GGTGGAAA -222 
56)
ACACACAC -1.46185 -1.4618 -407 -400

ACACACTC -434 
57)
AATCGATC -1.84059 -1.8406 -485 -478

AAACGATG -348 
