# Supplementary material for: WeederH: an algorithm for finding conserved regulatory motifs and regions in homologous sequences
Source: BMC Bioinformatics. 2007 Feb 7;8:46. doi: 10.1186/1471-2105-8-46 (PMC1803799; doi:10.1186/1471-2105-8-46)
Supplement: Additional file 3 — Output of WeederH on orthologous sequence sets. Full output of WeederH on the orthologous sequence sets taken from the ABS database used for testing the algorithm. [file 1471-2105-8-46-S3.gz › ABS-45.hm.fasta.-1111.000.brhX]

<PRE>

You input 2 sequences
Reference sequence >extracted39 from H. sapiens 500 bp long
Homologous sequence 1 >extracted40 from M. musculus 500 bp long
Output format:
MOTIFINREFERENCESEQUENCE absolute_score relative_score start_pos end_pos

MOTIFINHOMOLOGOSEQUENCE1 start_pos
MOTIFINHOMOLOGOSEQUENCE2 start_pos


1)
CAGTGAATCCCAGAAGACTCTGGAGAGTTCTG 30.5779 30.5779 -228 -197

CAGTGAACCCCAGAAACCTCTGGAGAGTTCTG -239 
2)
GCTCGGTGATTGGCTC 13.2933 13.2933 -94 -79

GCTCGCTGATTGGCCC -107 
3)
CTCCCCCT 8.69673 8.6967 -260 -253

CTCCCCCT -264 
4)
TCCAGTGA 8.67032 8.6703 -230 -223

TCCAGTGA -241 
5)
CTGGAATATTCC 7.62609 7.6261 -126 -115

CTGGAAGATTCC -139 
6)
CCCCACAA 6.25339 6.2534 -360 -353

CCCCACAA -394 
7)
ACCAACAC 5.15341 5.1534 -282 -275

ACCAGCAC -283 
8)
CTGATTGGTCCA 4.81665 4.8166 -173 -162

CTGATTGGCCCA -102 
9)
AACGTGGCCGGG 4.73937 4.7394 -466 -455

AACTTGGCGGGG -471 
10)
GGGAGGCG 4.43834 4.4383 -140 -133

GGGAGGCG -173 
11)
CCCACAACTGCG 4.03133 4.0313 -386 -375

CCCACAACTCCG -194 
12)
CGCCCCCA 3.88644 3.8864 -439 -432

CGCCCCCA -500 
13)
GCGTAACC 3.83792 3.8379 -416 -409

GCGAAACC -400 
14)
GCATCGCCATGG 3.60168 3.6017 -296 -285

GCGTCGCCATAG -314 
15)
GCACCAGC 3.59244 3.5924 -400 -393

GCACCAGC -285 
16)
GTGACGAC 3.04724 3.0472 -56 -49

GTGAAGAC -70 
17)
TTCCTGTCAATT 3.0249 3.0249 -331 -320

TTCTTGTCCATT -345 
18)
TAAAAGCCCAGG 2.89413 2.8941 -45 -34

TAAAGGCGCAGG -58 
19)
CAAGGAAGGCTG 2.80333 2.8033 -163 -152

CAAGGGAGGCGG -176 
20)
CTTCCTCTCAGG 2.64905 2.6490 -254 -243

CTCCCCCTCAGG -264 
21)
GCCCAGCG 2.25833 2.2583 -346 -339

GCCCAGCG -95 
22)
GTATCTCC 2.09494 2.0949 -479 -472

GCATCTCC -491 
23)
AAAAGGCG 2.08327 2.0833 -71 -64

TAAAGGCG -58 
24)
ACCCTCCC 2.07774 2.0777 -432 -425

ACCCTCCC -267 
25)
GGCGGCAC 1.99684 1.9968 -189 -182

GGCGGAAC -201 
26)
CTTCCCACCGCC 1.86302 1.8630 -273 -262

CTTCCCCACACC -276 
27)
CCTCATCGAGCT 1.67655 1.6766 -103 -92

CCTCCTCCGGCT -116 
28)
ACCCTTCC 1.60225 1.6023 -276 -269

ACCCTCCC -267 
29)
CGGCTAGC 1.59256 1.5926 -15 -8

CGGCGAGC -45 
30)
GGCCCAGC 1.33114 1.3311 -372 -365

GGCCCAGC -96 
31)
GAAAACCCTGGA 1.1807 1.1807 -133 -122

GAAACCTCTGGA -227 
32)
GGGTCTCC 1.14716 1.1472 -64 -57

GGGTCTCC -481 
33)
TCTGAGCAGGGG 1.11567 1.1157 -200 -189

TCTGGACAAGGG -211 
34)
AGGCGCTGAAGC 1.04616 1.0462 -319 -308

AGGCGGGGAAGC -170 
35)
GGGGCAGGACGG 0.932766 0.9328 -150 -139

GGCGCAGGGCGG -54 
36)
TCAACACAAACG 0.565231 0.5652 -449 -438

TCACAACAAACT -385 
37)
CCGGATAACGGC 0.562921 0.5629 -23 -12

CTGGACAAGGGC -210 
38)
CGCAGGCC 0.379646 0.3796 -376 -369

CACAGGCC -330 
39)
GACCCTTC 0.242559 0.2426 -336 -329

GTCCATTC -340 
40)
CGGTGTCA 0.164507 0.1645 -454 -447

CAGTGTCA -299 
41)
CAGAAGGGAAAA 0.153176 0.1532 -79 -68

CAGACGCGAAAC -153 
42)
GGTCCCTGTCCC 0.0839827 0.0840 -243 -232

GATTCCTGGCCC -133 
43)
GGCGGTCAGCAT 0.0620799 0.0621 -304 -293

GGCGGCGAGCAG -47 
44)
GCTCAGAA 0.057427 0.0574 -82 -75

ACTCAGAA -15 
45)
TCCCCGCA 0.0227639 0.0228 -405 -398

TCCCCACA -274 
46)
GCAAGCGG 0.0177645 0.0178 -32 -25

GCGAGCAG -43 
47)
CTGGCCTC 0.0109716 0.0110 -180 -173

CTGGCCCC -128 
48)
CTGGCAGC 0.00781373 0.0078 -110 -103

CTGACAGC -24 
49)
GCCACTCC 0.00478309 0.0048 -264 -257

CCCACACC -272 
50)
GCCCCCTG 0.00217281 0.0022 -394 -387

GCCCCCAG -499 
51)
TCCCGACC 0.00147073 0.0015 -117 -110

TCCTGGCC -130 
52)
CGCCGACC -0.0205915 -0.0206 -340 -333

CACCGAGC -365 
53)
GCAGGCGG -0.0235375 -0.0235 -307 -300

GGAGGCGG -172 
54)
CCCCTCCA -0.0568666 -0.0569 -234 -227

ACTCTCCA -245 
55)
AGGGGCAA -0.0794473 -0.0794 -36 -29

AGGCGCAG -55 
56)
TGGCCCAT -0.131 -0.1310 -500 -493

TGGCCCAG -97 
57)
TGGGGGGC -0.205253 -0.2053 -153 -146

AGGGAGGC -174 
58)
ATTAGGCG -0.222951 -0.2230 -322 -315

AGTTGGCG -405 
59)
TTAAAAGC -0.238412 -0.2384 -352 -345

TTAAAGGC -59 
60)
AAGCCCCC -0.258931 -0.2589 -364 -357

AACCCCAC -396 
61)
GGTCCGGA -0.300222 -0.3002 -26 -19

GGGCCGGT -76 
62)
ACTTATAA -0.335239 -0.3352 -50 -43

ACTCAGAA -15 
63)
CTGGACGC -0.3534 -0.3534 -424 -417

CTGTACAC -375 
64)
TTGTAACG -0.808841 -0.8088 -470 -463

TAGTAATG -321 
65)
TGGAGACC -0.926056 -0.9261 -287 -280

TGGAGAGT -219 
66)
AGACAGTA -1.39918 -1.3992 -484 -477

AAACTGTA -378 
67)
CCGCTCCC -1.42662 -1.4266 -409 -402

CATCTCCC -490 
68)
GCCTGAGG -1.46124 -1.4612 -9 -2

CCCTCAGG -260 
69)
TCAGAGAC -1.46124 -1.4612 -488 -481

CCAGAAAC -230 
70)
GAGGTCAG -1.46124 -1.4612 -492 -485

GAGGTGAT -355 
