# Supplementary material for: WeederH: an algorithm for finding conserved regulatory motifs and regions in homologous sequences
Source: BMC Bioinformatics. 2007 Feb 7;8:46. doi: 10.1186/1471-2105-8-46 (PMC1803799; doi:10.1186/1471-2105-8-46)
Supplement: Additional file 3 — Output of WeederH on orthologous sequence sets. Full output of WeederH on the orthologous sequence sets taken from the ABS database used for testing the algorithm. [file 1471-2105-8-46-S3.gz › ABS-46.hr.fasta.-1111.000.brhX]

<PRE>

You input 2 sequences
Reference sequence >AF145047 from H. sapiens 501 bp long
Homologous sequence 1 >J02722 from R. norvegicus 501 bp long
Output format:
MOTIFINREFERENCESEQUENCE absolute_score relative_score start_pos end_pos

MOTIFINHOMOLOGOSEQUENCE1 start_pos
MOTIFINHOMOLOGOSEQUENCE2 start_pos


1)
GGGTGTTGCAAC 30.7344 30.7344 -95 -84

GGGTGTTGCAAC -93 
2)
TCTGGAACCTTC 15.1967 15.1967 -369 -358

TCTGGAACCTTC -288 
3)
CCACGTGACCCG 14.9406 14.9406 -45 -34

CCACGTGACTCG -48 
4)
CTCAGATTTCCT 13.8315 13.8315 -265 -254

CTCAGATTTCCT -179 
5)
AGGGTCATATGA 12.2073 12.2073 -160 -149

AGAGTCATATGA -144 
6)
CAGCTGTTCCGC 7.38622 7.3862 -62 -51

CAGCTGGGCGGC -62 
7)
TTGCCCACCAGG 6.82316 6.8232 -413 -402

TTGCCCACCAGC -327 
8)
CGGGGCGGGCTG 6.36854 6.3685 -122 -111

CGGGGCGGGGTG -100 
9)
CGGCCAGA 5.79878 5.7988 -80 -73

CAGCCAGA -79 
10)
CCCACACTGGCC 5.41637 5.4164 -134 -123

CCCATACAGGCC -126 
11)
CCGGCCGCGGCT 5.14416 5.1442 -17 -6

CGGGCAGCTGCT -17 
12)
CAGACTTTGTTT 4.31011 4.3101 -176 -165

CAGATTTCCTTT -177 
13)
CATTTTAGGGAG 3.82346 3.8235 -464 -453

CAGTCTAGGCAG -460 
14)
AACGCCCG 3.74242 3.7424 -86 -79

AACGCCGG -72 
15)
GCGCGGGC 3.24973 3.2497 -109 -102

GCGCGGGC -20 
16)
CTTAAAGG 2.33164 2.3316 -255 -248

CTTAAAGG -32 
17)
GGCTCTGGAAGG 2.04054 2.0405 -306 -295

GGTTCTGGAAAG -222 
18)
CTAAGTTC 1.88138 1.8814 -427 -420

CTATGTAC -427 
19)
GCATCAGC 1.84451 1.8445 -66 -59

GGCTCAGC -66 
20)
CCTGGGGTTGCT 1.83552 1.8355 -437 -426

CCTGGGTTTGCC -334 
21)
ATCACACCCAGA 1.65328 1.6533 -288 -277

CTCACAGCTAGA -313 
22)
AAAGTCCTATGG 1.5736 1.5736 -189 -178

AGAGTCATATGA -144 
23)
AGTCAGCAGAGG 1.40028 1.4003 -490 -479

AGTCAGTCTAGG -463 
24)
TGCATCAA 1.18623 1.1862 -343 -336

TGGGTCAA -344 
25)
AGAGCCTG 1.12259 1.1226 -279 -272

AGAGGCTG -266 
26)
GCAGGTGA 1.07188 1.0719 -472 -465

GCAGGTGT -452 
27)
CCTGGGGT 1.0392 1.0392 -350 -343

CCTGGGTT -334 
28)
TGGGACGC 0.995016 0.9950 -357 -350

TGGGGCCC -355 
29)
GCAGCTTCTCAG 0.981484 0.9815 -272 -261

CCAGCATCTCAC -320 
30)
TGTTTTCTCTAA 0.951833 0.9518 -200 -189

TTTTTTTTTTAA -165 
31)
TGCCTCCCAGCT 0.716357 0.7164 -382 -371

TGCCCACCAGCA -326 
32)
TGGCCAGA 0.691448 0.6914 -180 -173

TTGCCAGA -149 
33)
CGCCTGGCCCAC 0.668226 0.6682 -53 -42

GGCCAGGCCGAC -118 
34)
TCCCAAGG 0.577972 0.5780 -334 -327

TCCCTGGG -336 
35)
GCCGAGCA 0.507099 0.5071 -34 -27

GCCGACCA -112 
36)
CCTGCGGG 0.492659 0.4927 -100 -93

CCTCGGGG -103 
37)
TGACTGCTCCTC 0.472129 0.4721 -151 -140

TGGCTACTCCTG -260 
38)
CTGGGCGC 0.447647 0.4476 -113 -106

CTGGGCGG -59 
39)
CATAAATG 0.304376 0.3044 -28 -21

CTTAAAGG -32 
40)
AAGCAGTC 0.195315 0.1953 -494 -487

AACCAGTC -404 
41)
TTTTGCTCTGAG 0.138776 0.1388 -400 -389

TTCTGCTAAGAG -199 
42)
AAGGGGGGGCTC 0.0930444 0.0930 -313 -302

AAGGGCTGGCGC -28 
43)
AGCAGCGCTGCC 0.0819517 0.0820 -390 -379

AGCTGGGCGGCC -61 
44)
AAGTGGGC 0.04697 0.0470 -72 -65

AGCTGGGC -61 
45)
GTGACCGG 0.00934456 0.0093 -21 -14

GTGACTCG -44 
46)
GATGTTGC 0.00299902 0.0030 -417 -410

GGTGTTGC -92 
47)
GATTCCAG 0.000463426 0.0005 -479 -472

GATTCCTG -274 
48)
AGACAGCA -0.00229641 -0.0023 -448 -441

AAACAGGA -435 
49)
AGAGCCTG -0.00810949 -0.0081 -441 -434

AGAGGCTG -266 
50)
ACAGGGAG -0.0147619 -0.0148 -324 -317

ACAGCTAG -310 
51)
GCCCGGGG -0.0320287 -0.0320 -125 -118

GCCTCGGG -104 
52)
GGAGGCAA -0.0646047 -0.0646 -500 -493

AGAGGCAA -191 
53)
GGTTTTGT -0.11879 -0.1188 -249 -242

GGTTCTGG -222 
54)
GGGGACAG -0.130271 -0.1303 -328 -321

GGGGCCCG -354 
55)
CAGAAGGG -0.174642 -0.1746 -316 -309

CGGATGGG -348 
56)
TTTCCCAA -0.210101 -0.2101 -167 -160

TATCCCCA -130 
57)
GCTGGAGA -0.307234 -0.3072 -453 -446

GATTGAGA -413 
58)
TCCTGATG -0.418609 -0.4186 -421 -414

CCCGGATG -350 
59)
GGAGCAAA -0.613844 -0.6138 -296 -289

GGACCCAA -211 
60)
TCCACCCC -0.746712 -0.7467 -139 -132

GCCACCAC -52 
61)
CTTTCTGG -0.751883 -0.7519 -372 -365

AGTTCTGG -291 
62)
GTGTGTTT -0.791011 -0.7910 -203 -196

GGGTGTTG -93 
63)
GTGTGTGT -0.791011 -0.7910 -207 -200

GTGTTAGT -448 
64)
GTGTGTGT -0.791011 -0.7910 -211 -204

GTGTTAGT -448 
65)
GTGTGTGT -0.791011 -0.7910 -215 -208

GTGTTAGT -448 
66)
GTGTGTGT -0.791011 -0.7910 -219 -212

GTGTTAGT -448 
67)
GTGTGTGT -0.791011 -0.7910 -223 -216

GTGTTAGT -448 
68)
GTGTGTGT -0.791011 -0.7910 -227 -220

GTGTTAGT -448 
69)
GTGTGTGT -0.791011 -0.7910 -231 -224

GTGTTAGT -448 
70)
GTGTGTGT -0.791011 -0.7910 -235 -228

GTGTTAGT -448 
71)
GTGTGTGT -0.791011 -0.7910 -239 -232

GTGTTAGT -448 
72)
GTGTGTGT -0.791011 -0.7910 -243 -236

GTGTTAGT -448 
73)
GGCTTTTG -0.791011 -0.7910 -403 -396

GGGTTCTG -223 
