# Supplementary material for: WeederH: an algorithm for finding conserved regulatory motifs and regions in homologous sequences
Source: BMC Bioinformatics. 2007 Feb 7;8:46. doi: 10.1186/1471-2105-8-46 (PMC1803799; doi:10.1186/1471-2105-8-46)
Supplement: Additional file 3 — Output of WeederH on orthologous sequence sets. Full output of WeederH on the orthologous sequence sets taken from the ABS database used for testing the algorithm. [file 1471-2105-8-46-S3.gz › ABS-47.mr.fasta.-1111.000.brhX]

<PRE>

You input 2 sequences
Reference sequence >X76685 from M. musculus 500 bp long
Homologous sequence 1 >extracted48 from R. norvegicus 500 bp long
Output format:
MOTIFINREFERENCESEQUENCE absolute_score relative_score start_pos end_pos

MOTIFINHOMOLOGOSEQUENCE1 start_pos
MOTIFINHOMOLOGOSEQUENCE2 start_pos


1)
TTTTTTCTCCTGCCCTACCCCCACCTACTGCCCTGTTTGTTTTAGTTACGAAATGCTTTGGGCACCTTGGATTTAACTGAAAAGTAACCTTGAAACACCGAGGCCCTC 71.0178 71.0178 -206 -99

TTTTTTCTCCTGCCCTACCCCCACCTACTGCCCTGTTTGTTTTAGTTACGAAATGCGTTGGGCACCTTGGATTTAACTGAAAAGTAACCTTGAAACACCGAGGCCCTC -128 
2)
TGAAACTCACTCTATAGACTAGGT 16.5921 16.5921 -424 -401

TGAAACTCACTCTATAGACTAGGC -351 
3)
CTCCTGAAGTCATCCC 14.2135 14.2135 -241 -226

CTCCTGAAGTCATCCC -164 
4)
CCTCTGCCTCAAAGGC 11.5587 11.5587 -372 -357

CCTCTGCCTCAAAGGC -299 
5)
CAGAGGCAAATCGCTG 7.1115 7.1115 -94 -79

CAGAGGCAAATCCCTG -16 
6)
AAATGACACTTTTTAACACC 3.24118 3.2412 -341 -322

AAATGACATTTTTTAACACC -264 
7)
AATTTTTATAAGACAGTCCT 2.36385 2.3639 -288 -269

AATTTTTATAAAACAGTCCT -211 
8)
AGAGAACACAGATCCTCCTG 2.1704 2.1704 -255 -236

AGAGAACACAAATCCTCCTG -178 
9)
CTGAGATCCTCCTGCCTCTG 1.97422 1.9742 -386 -367

CTGAGATCCGCCTGCCTCTG -313 
10)
CTAAAGAG 1.50319 1.5032 -315 -308

CTAAAGAG -238 
11)
TATTGATT 1.48433 1.4843 -214 -207

TATTGATT -137 
12)
AGACAACA 1.3861 1.3861 -353 -346

AGACAACA -280 
13)
TCAAATGA 1.3163 1.3163 -343 -336

TCAAATGA -266 
14)
TCTGTTGTTTTC 1.27237 1.2724 -487 -476

TCTGTTGTTTTC -415 
15)
GGTTTCTC 1.04448 1.0445 -450 -443

GGTTTCTC -378 
16)
GAAATTTT 1.01529 1.0153 -297 -290

GAAATTTT -220 
17)
GGGAGACA 1.00438 1.0044 -459 -452

GGGAGACA -387 
18)
CTCTGAGA 0.829367 0.8294 -388 -381

CTCTGAGA -315 
19)
AATGACAT 0.571063 0.5711 -497 -490

AATGACAT -263 
20)
CTTGAAAC 0.33012 0.3301 -426 -419

CTTGAAAC -40 
21)
TTGTTTTG 0.280887 0.2809 -471 -464

TTGTTTTG -394 
22)
AACTGAAA 0.23873 0.2387 -301 -294

AACTGAAA -54 
23)
TCATGCCAGAGG 0.223992 0.2240 -100 -89

TCATGTCAGAGG -22 
24)
TCCCACAAGGCC 0.191064 0.1911 -229 -218

TCCCATAAGGCC -152 
25)
GAAAGAGG 0.0988744 0.0989 -18 -11

GTCAGAGG -18 
26)
CACCTAGA 0.0915981 0.0916 -325 -318

CGCCTAGT -326 
27)
GTCTCTGC -0.00362556 -0.0036 -267 -260

GCCTCTGC -300 
28)
CTAGACTT -0.0043683 -0.0044 -396 -389

CTAGGCTT -460 
29)
ACTGAGGT -0.00997232 -0.0100 -35 -28

ACCGAGGC -32 
30)
ATACTCTG -0.0130498 -0.0130 -491 -484

ATATTCTG -419 
31)
AGGTCAGCCTAG -0.0193355 -0.0193 -404 -393

AGGCCCGCCTAG -331 
32)
TGTAGCCC -0.0414979 -0.0415 -440 -433

TGAAGCCC -368 
33)
TCCTGGTC -0.0781302 -0.0781 -272 -265

TCCTGGCC -195 
34)
TGTTTGGG -0.0902612 -0.0903 -465 -458

TGTTTTGG -393 
35)
AAGAAACT -0.0967626 -0.0968 -305 -298

AAGAGACT -244 
36)
AGGCCGAC -0.106441 -0.1064 -41 -34

AGGCCCTC -28 
37)
CACTTCAA -0.10645 -0.1065 -347 -340

CACTCCAA -471 
38)
TCAATTTT -0.127414 -0.1274 -290 -283

TTAATTTT -213 
39)
CTGAGGTA -0.138434 -0.1384 -9 -2

CAGAGGCA -16 
40)
TCTCTGTA -0.15174 -0.1517 -444 -437

TCTCTGTG -374 
41)
TTTTTTTT -0.212528 -0.2125 -208 -201

TTTTTTTT -131 
42)
CCGGATGTCTTG -0.236805 -0.2368 -434 -423

CTGGCTGTCCTG -361 
43)
AAACGGGT -0.261565 -0.2616 -55 -48

AAATGCGT -78 
44)
AGAAAAGA -0.446532 -0.4465 -309 -302

AGAAAGGA -232 
45)
GCTGCCTC -0.688575 -0.6886 -82 -75

TCTGCCTC -297 
46)
CGGGTATT -0.767654 -0.7677 -73 -66

CCGATATT -141 
47)
GAAGCTAA -0.773936 -0.7739 -319 -312

GAAACTCA -350 
48)
GCAGAGAA -0.857701 -0.8577 -257 -250

AAAGAGAA -236 
49)
CATGTTTG -0.896621 -0.8966 -476 -469

CCTGTTTG -97 
50)
TGGGTAGC -0.923292 -0.9233 -28 -21

TGGGCACC -70 
51)
CCATTATT -0.93311 -0.9331 -218 -211

ACATTTTT -259 
52)
GTCTCTCC -1.18818 -1.1882 -49 -42

GACTCTCC -478 
53)
CAGAAGAC -1.85795 -1.8580 -357 -350

CATGAGAC -284 
54)
GCAGGCAG -2.13735 -2.1374 -261 -254

GGAGGCAA -185 
55)
GCCAGAAA -2.15517 -2.1552 -22 -15

GCCCGATA -143 
56)
CTGCAGCT -2.15517 -2.1552 -63 -56

CTGCCTCT -302 
57)
TTGGCTGC -2.15517 -2.1552 -67 -60

CTGGCTGT -361 
