# Supplementary material for: WeederH: an algorithm for finding conserved regulatory motifs and regions in homologous sequences
Source: BMC Bioinformatics. 2007 Feb 7;8:46. doi: 10.1186/1471-2105-8-46 (PMC1803799; doi:10.1186/1471-2105-8-46)
Supplement: Additional file 3 — Output of WeederH on orthologous sequence sets. Full output of WeederH on the orthologous sequence sets taken from the ABS database used for testing the algorithm. [file 1471-2105-8-46-S3.gz › ABS-48.hm.fasta.-1111.000.brhX]

<PRE>

You input 2 sequences
Reference sequence >U72959 from H. sapiens 501 bp long
Homologous sequence 1 >S77762 from M. musculus 501 bp long
Output format:
MOTIFINREFERENCESEQUENCE absolute_score relative_score start_pos end_pos

MOTIFINHOMOLOGOSEQUENCE1 start_pos
MOTIFINHOMOLOGOSEQUENCE2 start_pos


1)
GTTGTAATTAGCACCCCGGGTGTCAGCCAGAAACCAACAAACAGCCAA 47.9556 47.9556 -195 -148

GTTGTAATTAGCACCCCAGGTGTCAGTCAGAAACCAACAAACAGCCAA -169 
2)
ATTAACCATTAACCCCCACCCCTC 16.8788 16.8788 -105 -82

ATTAACCATTAACTCCTACCCCTC -81 
3)
AGGGTAGAAGTCAATGATTTGGGA 16.65 16.6500 -404 -381

AGGATAGAAGTCAATGATCTGGGA -381 
4)
GAGGCTAGGCCAAGAC 13.4857 13.4857 -55 -40

GAGGCTAGGCCAGGAC -33 
5)
CCGCCCAGCCTATCCA 6.44835 6.4484 -135 -120

CCACCCAGCCTACCCA -109 
6)
GAACATCGGTGAGTTA 5.66536 5.6654 -222 -207

GAAGATTGGTAAGTGA -219 
7)
GGTAGGCT 4.64603 4.6460 -355 -348

GGTAGGCT -332 
8)
AGAGCCTCCACC 4.25519 4.2552 -75 -64

AGAGCCTCCACC -52 
9)
CAGTTGTA 3.94587 3.9459 -197 -190

CAGTTGTA -171 
10)
CCAGAAGA 3.8133 3.8133 -486 -479

CCAGAAGA -480 
11)
TAGGTTTC 3.62536 3.6254 -456 -449

TAGGTTTC -426 
12)
CCAAATCC 3.52558 3.5256 -151 -144

CCAAATCC -125 
13)
CTGCCTTG 3.10728 3.1073 -244 -237

CTGCCTTG -227 
14)
ATCTCGGA 2.88904 2.8890 -363 -356

ATCTGGGA -365 
15)
ACTTGGGG 2.66771 2.6677 -314 -307

ACTTGGGG -280 
16)
GGTGAGTC 2.52437 2.5244 -285 -278

GGTGAGAC -286 
17)
CAGAGGCT 2.47897 2.4790 -57 -50

CAGAGGCT -35 
18)
CAGCCTTATCTC 1.71785 1.7179 -429 -418

CAGCTTTATCTC -399 
19)
ACCCCTTC 1.65796 1.6580 -66 -59

ACCCCTCC -64 
20)
CGATTAAC 1.45734 1.4573 -107 -100

TGATTAAC -83 
21)
GGATCCAG 0.846896 0.8469 -490 -483

GGAACCAG -484 
22)
ATTGATAACTGA 0.732757 0.7328 -232 -221

ATTGGTAAGTGA -215 
23)
ATTGAATTAGGG 0.681747 0.6817 -376 -365

ATTGGCTTAGGG -353 
24)
GGGAAGTTATTG 0.59119 0.5912 -384 -373

GGGACGTGATTG -361 
25)
GGGTCAAA 0.489136 0.4891 -275 -268

GGGTCCAA -258 
26)
TTAGGGCCCCAG 0.414202 0.4142 -209 -198

TTAGCACCCCAG -162 
27)
ATTGAGGG 0.310724 0.3107 -408 -401

ATTGAGGA -385 
28)
GCCTGATA 0.298138 0.2981 -341 -334

GCTTCATA -342 
29)
GATGCCTG 0.294283 0.2943 -249 -242

GGTGCCTG -232 
30)
AATCGTGG 0.289928 0.2899 -446 -439

AAGTGTGG -444 
31)
ATGGCTTG 0.178511 0.1785 -301 -294

CTGGGTTG -302 
32)
GTATCAGTTAGA 0.171347 0.1713 -333 -322

GTGTCAGTCAGA -150 
33)
AGGACGGT 0.163326 0.1633 -20 -13

AGGACGCC -22 
34)
GCCATGGG 0.156495 0.1565 -438 -431

GGCTTGGG -437 
35)
TCCCAGCAGATC 0.152037 0.1520 -39 -28

TCCCCACAGAGC -59 
36)
CCAGAACA 0.138338 0.1383 -499 -492

CCAGAAGA -480 
37)
ATCTGGGGCCTG 0.108883 0.1089 -473 -462

ATCTGGGACGTG -365 
38)
TGTCAGTG 0.0972224 0.0972 -348 -341

TGCCAGTG -324 
39)
TGAGTGCC 0.0906529 0.0907 -267 -260

TGGGTGCC -234 
40)
CCTCCCCGGCAG 0.0830211 0.0830 -85 -74

CCTACCCAGCAA -101 
41)
AGACTCCC 0.068838 0.0688 -43 -36

AGTCTCCC -8 
42)
CTCTGCAAAAGC 0.00854454 0.0085 -420 -409

CTCTGCAGAGGC -40 
43)
GAATGCCTGACT 0.00376355 0.0038 -323 -312

GGGTGCCTGCCT -233 
44)
GTGACAAT -0.0016247 -0.0016 -307 -300

GTGACTAT -207 
45)
GATTGGCA -0.0161077 -0.0161 -480 -473

GATTGGCT -354 
46)
TGGAGGGGTGGG -0.0329566 -0.0330 -295 -284

GGGAGGTGGGGG -191 
47)
GTGAGTCA -0.0418133 -0.0418 -258 -251

GTCAGTCA -148 
48)
TCCACCGG -0.0628777 -0.0629 -123 -116

TCCACCCA -110 
49)
CTTCCCAG -0.120307 -0.1203 -28 -21

CTACCCAG -100 
50)
CCCTGCAG -0.189945 -0.1899 -145 -138

CTCTGCAG -40 
51)
GGCGGGGG -0.202511 -0.2025 -117 -110

GGGGGGGG -182 
52)
TCAAGGGT -0.206839 -0.2068 -279 -272

GCAAGGGG -263 
53)
CCCCGCCC -0.459045 -0.4590 -137 -130

CCCCTCCC -63 
54)
GATTTAGG -0.461867 -0.4619 -460 -453

GTGTTAGG -430 
55)
ACAATTGA -0.549358 -0.5494 -235 -228

ACTATTAA -204 
56)
CTGGGATT -0.741003 -0.7410 -464 -457

GTGGGCTT -440 
57)
GGGCAGCC -0.876997 -0.8770 -432 -425

GGACAGCT -402 
58)
GAAAGGAA -1.65074 -1.6507 -10 -3

GAAGGGAA -488 
59)
GGACCGAT -1.79434 -1.7943 -111 -104

GGACAGCT -402 
60)
TCTAAATC -1.86402 -1.8640 -450 -443

TCTAAACA -316 
61)
GTTTGAAA -1.93931 -1.9393 -14 -7

GTCAGAAA -144 
