# Supplementary material for: WeederH: an algorithm for finding conserved regulatory motifs and regions in homologous sequences
Source: BMC Bioinformatics. 2007 Feb 7;8:46. doi: 10.1186/1471-2105-8-46 (PMC1803799; doi:10.1186/1471-2105-8-46)
Supplement: Additional file 3 — Output of WeederH on orthologous sequence sets. Full output of WeederH on the orthologous sequence sets taken from the ABS database used for testing the algorithm. [file 1471-2105-8-46-S3.gz › ABS-49.hm.fasta.-1111.000.brhX]

<PRE>

You input 2 sequences
Reference sequence >X57138 from H. sapiens 501 bp long
Homologous sequence 1 >D43966 from M. musculus 500 bp long
Output format:
MOTIFINREFERENCESEQUENCE absolute_score relative_score start_pos end_pos

MOTIFINHOMOLOGOSEQUENCE1 start_pos
MOTIFINHOMOLOGOSEQUENCE2 start_pos


1)
TTTCGCGC 24.6843 24.6843 -51 -44

TTTCGCGC -255 
2)
TTAAGAGGAAGC 22.965 22.9650 -92 -81

TCAGGAGGAAGC -61 
3)
AATGCGCGTCCC 21.9355 21.9355 -27 -16

AAGGCGCGTCAC -123 
4)
ACTCAAAT 18.398 18.3980 -257 -250

ACTCAAAT -341 
5)
TAGTCCAATCAA 17.4485 17.4485 -133 -122

TGGACCAATCAC -154 
6)
CGTTAATATCAA 13.1928 13.1928 -147 -136

GGTTAATTGCAA -106 
7)
GTCGGGCATGGC 12.6557 12.6557 -287 -276

GCCGGGCTTGGC -23 
8)
GTACACGTAGAT 11.303 11.3030 -407 -396

GTAGAGGTAGCT -321 
9)
AGCTGCAAGCTT 10.8957 10.8957 -83 -72

AGCTCCAAGCTC -313 
10)
TATTCAGAAAGC 10.6511 10.6511 -113 -102

TATTAAAAAAGG -79 
11)
GATGCGCTCAAA 10.4139 10.4139 -500 -489

GAAGTGCTCTAA -410 
12)
GACGAAGGAGTT 10.1078 10.1078 -479 -468

GAGGAGGGAGTG -423 
13)
TGGAGCCCTTTT 9.30609 9.3061 -324 -313

TGTAGACCCTTT -373 
14)
TAAAATGC 8.81127 8.8113 -30 -23

TATAAGGC -29 
15)
ATAGAGTA 8.62891 8.6289 -397 -390

ATAGTGTA -377 
16)
CCTTTTTC 6.65323 6.6532 -354 -347

CCTTTTCC -366 
17)
TTTGCCGT 6.27677 6.2768 -362 -355

TTTTCCTT -364 
18)
GAAAGAGCACTC 5.48883 5.4888 -265 -254

GAAGGAGAACGC -394 
19)
TAGCCAAT 4.68072 4.6807 -72 -65

GAACCAAT -68 
20)
ACACGTAT 3.89549 3.8955 -120 -113

ACACGGAT -242 
21)
CTTGCGTTCTTT 3.53834 3.5383 -371 -360

CTTGTCTTCTTC -188 
22)
TCATTTGC 3.50921 3.5092 -101 -94

TTAATTGC -104 
23)
AATTCTTC 3.28867 3.2887 -181 -174

TCTTCTTC -184 
24)
CTGATTGG 2.81429 2.8143 -170 -163

CGGATTGG -239 
25)
AACAAGAATGAG 2.66493 2.6649 -249 -238

AATAATAATGAA -462 
26)
GCGGAGGAGAGT 2.53668 2.5367 -277 -266

GCGGGGGCGTGT -51 
27)
CCCTATTTATTT 2.51381 2.5138 -221 -210

CCCTTTTCCTTT -367 
28)
TTTGCGGC 2.50739 2.5074 -383 -376

CTTGCGGC -204 
29)
GTTCATGATGCC 2.46956 2.4696 -470 -459

GTTTATAAGGCC -32 
30)
TTAGCCGG 2.34902 2.3490 -295 -288

TTGGCCGG -16 
31)
AGTCTATA 1.58514 1.5851 -206 -199

AGTTTATA -33 
32)
AGCAGATT 1.58358 1.5836 -302 -295

ACCAGATT -432 
33)
GCATTAAG 1.32547 1.3255 -95 -88

GTATTAAA -80 
34)
GCCCAGCAGCTG 1.31513 1.3151 -45 -34

TCCCAGAAACTG -332 
35)
ACCTTGTA 1.23462 1.2346 -412 -405

ACCTGGAA -399 
36)
CGATGAGA 1.2008 1.2008 -449 -442

AGATTAGA -429 
37)
CGCTTTCT 1.0484 1.0484 -332 -325

CGCGTTCT -138 
38)
GGACTTGC 1.02705 1.0271 -426 -419

GGAAGTGC -411 
39)
AGCTGGGT 0.799966 0.8000 -233 -226

AGGTGGGT -86 
40)
TTTACAAG 0.792658 0.7927 -212 -205

TTTATAAG -31 
41)
ACTCAGAT 0.763931 0.7639 -157 -150

ACTCAAAT -341 
42)
GGTGTCGG 0.760326 0.7603 -437 -430

GGAGTGGG -417 
43)
GGCAGGAG 0.713114 0.7131 -308 -301

GGAAGGAG -395 
44)
TGCTATAA 0.380142 0.3801 -35 -28

TGCTCTAA -406 
45)
GGGGTGGA 0.378407 0.3784 -431 -424

GGAGTGGG -417 
46)
CAGATGAG 0.359208 0.3592 -196 -189

CAGATTAG -430 
47)
GTTACCGC 0.342643 0.3426 -337 -330

GTTGTCGC -278 
48)
TCTTTTTC 0.150918 0.1509 -55 -48

TCTTCTTC -184 
49)
ACTCTCTT 0.139828 0.1398 -389 -382

ACCCTTTT -368 
50)
TTATGCCC 0.127991 0.1280 -226 -219

TTCTTCCC -182 
51)
CAAAACAC 0.0664175 0.0664 -124 -117

CCAATCAC -150 
52)
GGCCTTGG 0.0578511 0.0579 -344 -337

GGGCTTGG -20 
53)
TTTTGGGG 0.0221858 0.0222 -314 -307

TTTTGTTG -282 
54)
GTTCCTTT 0.005463 0.0055 -10 -3

TTTCCTTT -363 
55)
GCCCAGCT -0.00824837 -0.0082 -63 -56

GCCGGGCT -23 
56)
GACAAGCT -0.056409 -0.0564 -237 -230

TCCAAGCT -310 
57)
CCTTCGAT -0.18623 -0.1862 -453 -446

CCTTCTAG -298 
58)
TCTGTCTG -0.217845 -0.2178 -175 -168

TCTCTCAG -133 
59)
ATTGACGA -0.368991 -0.3690 -482 -475

ATTGGCCA -236 
60)
CAGCACCT -0.441418 -0.4414 -416 -409

CAGAAACT -329 
61)
ATATAGTC -0.470826 -0.4708 -136 -129

TTCTAGTC -296 
62)
GGAAGTTA -0.538175 -0.5382 -164 -157

GGGAGTTT -36 
63)
GCTTCAGC -0.608143 -0.6081 -420 -413

GCTCCACC -305 
64)
GTAGGTTC -0.609759 -0.6098 -14 -7

GTAGCTCC -315 
65)
CCCTGTAG -0.609759 -0.6098 -18 -11

CGCCGTAG -271 
66)
GAGAAATT -0.609759 -0.6098 -185 -178

CAGAAACT -329 
67)
GATTGAGA -0.609759 -0.6098 -189 -182

GAAGGAGA -394 
68)
AGTGAAAG -0.609759 -0.6098 -268 -261

GGTAAAAG -172 
69)
TCTGGGCC -0.609759 -0.6098 -348 -341

ACTGGGCG -144 
70)
GCGCTTGC -0.609759 -0.6098 -374 -367

CGGCTTGC -207 
71)
ATGCCGGT -0.609759 -0.6098 -442 -435

AGGCCGGG -25 
72)
ATGGCCTT -0.609759 -0.6098 -457 -450

TTGGCCAT -235 
73)
GCCCATGG -0.609759 -0.6098 -461 -454

GTCCAGGG -41 
74)
AAAGATGT -0.609759 -0.6098 -491 -484

AAAGGTTT -168 
