# Supplementary material for: WeederH: an algorithm for finding conserved regulatory motifs and regions in homologous sequences
Source: BMC Bioinformatics. 2007 Feb 7;8:46. doi: 10.1186/1471-2105-8-46 (PMC1803799; doi:10.1186/1471-2105-8-46)
Supplement: Additional file 3 — Output of WeederH on orthologous sequence sets. Full output of WeederH on the orthologous sequence sets taken from the ABS database used for testing the algorithm. [file 1471-2105-8-46-S3.gz › ABS-5.hr.fasta.-1111.000.brhX]

<PRE>

You input 2 sequences
Reference sequence >Y00474 from H. sapiens 501 bp long
Homologous sequence 1 >V01217 from R. norvegicus 500 bp long
Output format:
MOTIFINREFERENCESEQUENCE absolute_score relative_score start_pos end_pos

MOTIFINHOMOLOGOSEQUENCE1 start_pos
MOTIFINHOMOLOGOSEQUENCE2 start_pos


1)
CGCCGTTCCGAAAGTTGCCTTTTATGGCTCGAGCGGCCGC 51.6625 51.6625 -79 -40

CGCCGTTCCGAAAGTTGCCTTTTATGGCTCGAGTGGCCGC -82 
2)
GCAAAAGGAGGGGAGAGGGGGTAAAAAAATGCTGCACTGT 43.1663 43.1663 -160 -121

GCAAAAGGAGGGGAGAGGGGGTAAAAAAATGCTGCACTGT -165 
3)
GGCGCCCTATAAAACCCAGCGGCGCGACGCGC 22.5875 22.5875 -36 -5

GGCGTCCTATAAAACCCGGCGGCGCAACGCGC -39 
4)
GGCGAAGCCGGTGAGTGAGCGGCGCGGGGCCA 22.1348 22.1348 -119 -88

GGCGAGGCCGGTGAGTGAGCGACGCGGAGCCA -123 
5)
CTCTTCCTCAATCTCG 12.2801 12.2801 -197 -182

CTCTTCCTCAATCTCG -235 
6)
GCAGACCCTGGCCCAC 7.99883 7.9988 -424 -409

GCTGACCCTCGCCCAC -427 
7)
TCCACACC 2.11175 2.1118 -378 -371

TCCACACC -386 
8)
GGTGGGTG 1.96243 1.9624 -357 -350

GGTGGGTG -361 
9)
TCTCGCTC 1.56503 1.5650 -180 -173

TCTCGCTC -212 
10)
TTTTTCGCAAAA 1.41339 1.4134 -166 -155

TTTTTTGCAAAA -171 
11)
GGCCACTC 1.17514 1.1751 -491 -484

GGCCACTC -456 
12)
GGCGGCGC 1.09869 1.0987 -39 -32

GGCGGCGC -22 
13)
GCGGGGGC 0.928229 0.9282 -273 -266

GCGGGGGC -297 
14)
CAGCACCC 0.855666 0.8557 -237 -230

CAGCACCC -261 
15)
GCCAATCG 0.840594 0.8406 -91 -84

GCCAATCA -95 
16)
TTTTTTTT 0.416282 0.4163 -172 -165

TTTTTTTT -173 
17)
TCCTCTTC 0.381927 0.3819 -199 -192

TCCTCTTC -237 
18)
GCCAACGCCAAA 0.141825 0.1418 -222 -211

CCCATCGCCAAA -256 
19)
CCGCGGCG 0.0802205 0.0802 -43 -36

CTGTGGCG -43 
20)
CCCTCCAA 0.0797037 0.0797 -479 -472

CCCTCAAA -469 
21)
AGGGCCCTGGCA 0.0667614 0.0668 -441 -430

AGGGTCCGGGCC -444 
22)
TCCATGCC 0.0577346 0.0577 -485 -478

TCCAGACC -485 
23)
TGACTGCC 0.0518864 0.0519 -500 -493

TCTCTGCC -500 
24)
AAACTCTCCCTC 0.0392563 0.0393 -212 -201

AAACTCTTCATC -247 
25)
GCGTACAGAACC 0.0371413 0.0371 -454 -443

GCCTACGGAACC -272 
26)
AGGCCGGGGGCA 0.03585 0.0358 -330 -319

AGGGCGGGGGCT -300 
27)
CCCACCTGGGCG 0.0322457 0.0322 -408 -397

CCCACTTAGGTG -416 
28)
GCGGGGCC 0.026906 0.0269 -307 -300

GCGGGGGC -297 
29)
CGGGCACT 0.0206633 0.0207 -295 -288

CGGGGGCT -296 
30)
GTGCGCCG 0.0148021 0.0148 -82 -75

GTGCGGCG -127 
31)
TCGGCGAA 0.0115555 0.0116 -121 -114

GCGGCGAG -125 
32)
CAGCCCCC 0.00563054 0.0056 -250 -243

CAGCACCC -261 
33)
CTAGGATG 0.00279328 0.0028 -371 -364

CTGGGGTG -369 
34)
CTGGCCATGCGG -0.00015488 -0.0002 -315 -304

CTGGGCCTACGG -276 
35)
GCAGGCCT -0.000203159 -0.0002 -321 -314

ACAGGCCT -342 
36)
GGGCGCGG -0.00972392 -0.0097 -277 -270

GGGCGGGG -299 
37)
CTCGCTCT -0.0139023 -0.0139 -185 -178

CTCGCTTT -207 
38)
ACCCGTGC -0.0481209 -0.0481 -430 -423

ACCCTCGC -423 
39)
AGACGGGC -0.0706629 -0.0707 -338 -331

ATACAGGC -344 
40)
CCCGCGGT -0.0833009 -0.0833 -362 -355

CCTGGGGT -370 
41)
CGCCCCCA -0.10215 -0.1021 -256 -249

AGCACCCA -260 
42)
GCCCGAGA -0.112924 -0.1129 -345 -338

CCCCCAGA -352 
43)
AGTGCCCA -0.139967 -0.1400 -393 -386

AGTGTCCA -310 
44)
TGCCCAGC -0.153301 -0.1533 -288 -281

TGTCCATC -283 
45)
GATGTCCA -0.178607 -0.1786 -382 -375

GACATCCA -390 
46)
CTCCTCCT -0.180558 -0.1806 -203 -196

CTCTTCCT -235 
47)
ACCCAGGG -0.253321 -0.2533 -445 -438

ACCCAGAG -381 
48)
GGGGGCCC -0.257453 -0.2575 -349 -342

GGTGACCC -357 
49)
CGAACCGG -0.32818 -0.3282 -300 -293

GGAACCAG -266 
50)
ACGGCGCG -0.417872 -0.4179 -264 -257

AGGGCGGG -300 
51)
CGCTCAGT -0.440471 -0.4405 -398 -391

CGCCCACT -418 
52)
GCGTGGGG -0.490522 -0.4905 -282 -275

GCGGGGGC -297 
53)
CCGGGCCC -0.495778 -0.4958 -244 -237

CCGGGCCT -439 
54)
TCCTTCTG -0.700696 -0.7007 -467 -460

TCCATCTG -281 
55)
CCCAAGGC -0.786121 -0.7861 -231 -224

CCCATCGC -256 
56)
CCACCCCA -0.922895 -0.9229 -412 -405

CCACACCC -385 
57)
GCGGCCAA -1.18696 -1.1870 -225 -218

GCGGCGAG -125 
58)
AAGAGATG -1.83231 -1.8323 -386 -379

AAAAAATG -142 
59)
GGAGCGTA -1.83231 -1.8323 -457 -450

GGAGGGGA -159 
60)
TGCAGGAG -1.83231 -1.8323 -461 -454

TGCAAAAG -166 
