# Supplementary material for: WeederH: an algorithm for finding conserved regulatory motifs and regions in homologous sequences
Source: BMC Bioinformatics. 2007 Feb 7;8:46. doi: 10.1186/1471-2105-8-46 (PMC1803799; doi:10.1186/1471-2105-8-46)
Supplement: Additional file 3 — Output of WeederH on orthologous sequence sets. Full output of WeederH on the orthologous sequence sets taken from the ABS database used for testing the algorithm. [file 1471-2105-8-46-S3.gz › ABS-50.hr.fasta.-1111.000.brhX]

<PRE>

You input 2 sequences
Reference sequence >U81851 from H. sapiens 501 bp long
Homologous sequence 1 >M63800 from R. norvegicus 501 bp long
Output format:
MOTIFINREFERENCESEQUENCE absolute_score relative_score start_pos end_pos

MOTIFINHOMOLOGOSEQUENCE1 start_pos
MOTIFINHOMOLOGOSEQUENCE2 start_pos


1)
GCAGCTATGTACATGT 28.1533 28.1533 -168 -153

GCAGCTATGTACATGT -152 
2)
GAGCCCTTTGACCCAGTTTT 16.8448 16.8448 -110 -91

GAGACCTTTGGCCCAGTTTT -106 
3)
TTATAAAG 14.2464 14.2464 -29 -22

TTATAAAG -29 
4)
GAGGCGGGGCTT 11.8176 11.8176 -64 -53

GAGGCGGGGCTT -56 
5)
GGAGTCTT 8.59882 8.5988 -43 -36

GGAGTCTT -35 
6)
TGTTCTGA 7.44492 7.4449 -120 -113

TGTTCTGA -112 
7)
CAGGAGCAGGGCAGCT 7.09094 7.0909 -178 -163

CAGGAACAGAGCAGCT -162 
8)
CTTTGACT 6.86699 6.8670 -134 -127

CTTTGACT -120 
9)
GCAGAGGC 5.75592 5.7559 -67 -60

GCAGAGGC -75 
10)
AACACCAC 5.64 5.6400 -384 -377

AACACCAC -350 
11)
TGGTTTAGAAAG 4.4998 4.4998 -437 -426

TGGTTTTGAAAG -385 
12)
CACTGGGC 3.7971 3.7971 -9 -2

CGCTGGGC -8 
13)
AACAAGGA 3.4071 3.4071 -283 -276

AACAAGGA -200 
14)
GAGATGCTGTTT 2.89146 2.8915 -148 -137

GACATGATGTTT -134 
15)
GAGGCAGG 2.8841 2.8841 -49 -42

GAGGCAGG -83 
16)
CTGGGCAG 2.83238 2.8324 -250 -243

CTGGGCAG -306 
17)
ACTGAGCCACGG 2.52336 2.5234 -82 -71

TCTGAGGCAGGG -86 
18)
GGAACACCCAGT 2.19964 2.1996 -362 -351

GGAACAGCCACT -316 
19)
TCTTATAA 1.81627 1.8163 -420 -413

TCTTATAA -31 
20)
ATGTTGGA 1.35715 1.3571 -156 -149

ATGTTAGA -140 
21)
GGGGCTTT 1.15171 1.1517 -35 -28

GGGGCTTG -51 
22)
ATGCCCAGCCAT 1.10577 1.1058 -203 -192

ATGGCTAGCCAA -222 
23)
GTGCCAAC 0.808947 0.8089 -492 -485

GTGCTCAC -490 
24)
TGAGTAGGAGGA 0.67704 0.6770 -218 -207

TCAGAAGGAGCA -245 
25)
AACAATGC 0.66121 0.6612 -207 -200

AATAAGGC -209 
26)
GCCACAGAGCCT 0.543629 0.5436 -232 -221

GTCTCAGAGCCA -191 
27)
GAGCCAGGGTCT 0.529293 0.5293 -332 -321

GAGTCGGGGCCT -295 
28)
AATAATAACAAC 0.51288 0.5129 -397 -386

AATGGTAAGAAC -359 
29)
GAGTGTGG 0.457556 0.4576 -368 -361

GAGGGTGG -401 
30)
TTGAAAAGCTAC 0.427354 0.4274 -468 -457

TTTGAAAGCTGC -381 
31)
GCCGGGCA 0.409812 0.4098 -18 -11

GCAGGGCA -80 
32)
AGTTTCCCTTTG 0.405845 0.4058 -447 -436

TGTTTTCCTTTG -127 
33)
TTTGTCTT 0.373306 0.3733 -139 -132

TTTGACTT -119 
34)
AAGATGTTTCTT 0.326261 0.3263 -428 -417

AAGCTGCTTGTT -376 
35)
GAACATCA 0.313665 0.3137 -277 -270

GAAGACCA -281 
36)
TGCTTAGG 0.293906 0.2939 -261 -254

TGCTTAGA -329 
37)
GTGAGCCC 0.291869 0.2919 -112 -105

CTGAGACC -108 
38)
GGGTTACCTTGG 0.290874 0.2909 -305 -294

GGGCTACATAGG -452 
39)
CTAAAACAAGAC 0.246361 0.2464 -322 -311

CAAAAATAAGGC -213 
40)
CAGGAGGA 0.243313 0.2433 -377 -370

CAGGGGGA -409 
41)
TAAGGAGC 0.203549 0.2035 -336 -329

GAAGGAGC -242 
42)
GTAATACA 0.177965 0.1780 -346 -339

GCAGTACA -339 
43)
ACACATGCTCAG 0.166196 0.1662 -187 -176

ACAAGTGCTTAG -334 
44)
ATTAAAAT 0.165453 0.1655 -402 -395

ATAAAAAT -364 
45)
ACATAGGG 0.11962 0.1196 -310 -303

ACATAGGA -447 
46)
TTTTAGAAGCAG 0.0981575 0.0982 -94 -83

TGTCAGAAGGAG -247 
47)
AAGGCTGC 0.0444378 0.0444 -238 -231

AAGCTTGC -230 
48)
TGCATAGC 0.0378071 0.0378 -412 -405

TGCATGGC -225 
49)
TGGGATGT 0.00323905 0.0032 -296 -289

TGGGAAGA -284 
50)
TATTAAAA 0.000439952 0.0004 -456 -449

TATAAAAA -365 
51)
GGCCTATG 2.89408e-05 0.0000 -499 -492

GGCCGAGG -479 
52)
GTAGCTGG -0.00823945 -0.0082 -254 -247

GTCGCTGG -10 
53)
CCCGTGTT -0.00901875 -0.0090 -124 -117

CCAGTTTT -94 
54)
CTTAGGGA -0.0848351 -0.0848 -55 -48

CTGAGGCA -85 
55)
TGATGAGT -0.104258 -0.1043 -221 -214

TGTTGGGT -256 
56)
AATCAAGG -0.104311 -0.1043 -242 -235

AAATAAGG -210 
57)
CCCAACTC -0.198459 -0.1985 -477 -470

CCCAACCC -21 
58)
ACACTCAC -0.202323 -0.2023 -486 -479

ACACTGGC -466 
59)
CGGTGAGC -0.227511 -0.2275 -73 -66

CGCTGGGC -8 
60)
GTGATACA -0.359127 -0.3591 -290 -283

GTTATAAA -367 
61)
GTGAGAGT -0.411319 -0.4113 -352 -345

GAGAGGGT -403 
62)
CAGATAAG -0.593436 -0.5934 -340 -333

CAGGTGAG -426 
63)
ACCTCCTG -0.674009 -0.6740 -267 -260

ACCACCAG -347 
64)
AGTCTGCC -0.869873 -0.8699 -23 -16

AGCCAGCC -184 
65)
CAGACTGA -0.869873 -0.8699 -85 -78

CAGAAGGA -244 
66)
CCCACACA -0.869873 -0.8699 -190 -183

CCAACCCA -20 
67)
AACTAACA -0.869873 -0.8699 -388 -381

GGCTAACA -204 
68)
AAGAGTTT -0.869873 -0.8699 -450 -443

AAGTGCTT -332 
69)
TCCTTGAA -0.869873 -0.8699 -471 -464

TCCTTTGA -122 
