# Supplementary material for: WeederH: an algorithm for finding conserved regulatory motifs and regions in homologous sequences
Source: BMC Bioinformatics. 2007 Feb 7;8:46. doi: 10.1186/1471-2105-8-46 (PMC1803799; doi:10.1186/1471-2105-8-46)
Supplement: Additional file 3 — Output of WeederH on orthologous sequence sets. Full output of WeederH on the orthologous sequence sets taken from the ABS database used for testing the algorithm. [file 1471-2105-8-46-S3.gz › ABS-51.hm.fasta.-1111.000.brhX]

<PRE>

You input 2 sequences
Reference sequence >AJ250902 from H. sapiens 501 bp long
Homologous sequence 1 >U00938 from M. musculus 501 bp long
Output format:
MOTIFINREFERENCESEQUENCE absolute_score relative_score start_pos end_pos

MOTIFINHOMOLOGOSEQUENCE1 start_pos
MOTIFINHOMOLOGOSEQUENCE2 start_pos


1)
AGAAGTGGGGTGACTTAGGGGCTGAGCCTCAGCAACTGGGAGAGTTTATAAGCTGG 46.049 46.0490 -77 -22

AGAAGTGGGGTGACTTTGGGGCTGAGCCTTGGCAGTTGGGAGTGTTTATAAGCTGG -74 
2)
CCTGCCCACATCATAA 14.1847 14.1847 -129 -114

CCTGCCCACGTCATAA -122 
3)
GAATAACCTCGGGGCT 13.4124 13.4124 -159 -144

GAATAACCTTGGGGCT -138 
4)
GGCAGAGAGGTGATGA 8.65226 8.6523 -237 -222

GGCAGAGAGGGGCTGA -244 
5)
GATGGGCA 6.10748 6.1075 -241 -234

GATGGGCA -248 
6)
GGTGAATA 4.92735 4.9274 -162 -155

GGTGAATA -141 
7)
CTGGGATAGCAGACCCCTCA 4.37711 4.3771 -25 -6

CTGGGACTCCAGACTCCTCA -22 
8)
TTCATCTGTGTTTCTT 3.92482 3.9248 -379 -364

TTCACTTGTGTGCCTT -378 
9)
GAGCATGG 3.37886 3.3789 -282 -275

GAGCTTGG -282 
10)
CCGTTGCCATCCTGAC 2.98147 2.9815 -211 -196

CTGTGGCCGTCCTGGC -205 
11)
TTCAGTGC 2.30588 2.3059 -365 -358

TTCAGTGC -293 
12)
GGGGTGAC 2.15869 2.1587 -183 -176

GGGGTGAC -68 
13)
AAAGGCTC 2.02647 2.0265 -410 -403

AAAGGCTC -332 
14)
TGGGAAAG 1.55525 1.5553 -399 -392

TGGGAAAG -336 
15)
TAAAACAGCAAG 1.44632 1.4463 -116 -105

TAAAATATCAAG -109 
16)
GACTCCTC 1.32478 1.3248 -223 -216

GACTCCTC -11 
17)
CAGGAGGGAGAA 1.05102 1.0510 -88 -77

CAGGACTGAGAA -82 
18)
GGTCCTGC 1.02979 1.0298 -132 -125

GCTCCTGC -125 
19)
TGCTGGCAATGG 1.01883 1.0188 -193 -182

TCCTGGCCTTGG -196 
20)
GGTTGAGG 0.867076 0.8671 -275 -268

GGCTGAGG -266 
21)
GGACAGGA 0.853341 0.8533 -91 -84

GGGCAGGA -85 
22)
GGGAGAGA 0.751724 0.7517 -247 -240

GGCAGAGA -244 
23)
ACATCCTGCTTA 0.651593 0.6516 -466 -455

ACATCTAGCTTA -395 
24)
GTGTGTGTCTCG 0.399631 0.3996 -391 -380

TTGTGTGCCTTG -373 
25)
ACGGAGGG 0.366048 0.3660 -252 -245

AGGGATGG -251 
26)
TGCTTTTCTCCT 0.218963 0.2190 -488 -477

TGCATTGCTTCT -473 
27)
AAGAGTGATGAG 0.201025 0.2010 -303 -292

AAGGCTGAGGAG -268 
28)
GATGGTGAGAGC 0.16078 0.1608 -290 -279

GATGGGCAGAGA -248 
29)
CACAAGAACTCT 0.150497 0.1505 -454 -443

CATAAGACATCT -401 
30)
AGTGCTTTGGTT 0.144223 0.1442 -332 -321

TGTGCCTTGGGT -370 
31)
GGCACATC 0.142156 0.1422 -474 -467

GGCACATA -405 
32)
AGTGCTCA 0.0865187 0.0865 -340 -333

AGTGCACA -290 
33)
CAGGTGTGTGCT 0.0723046 0.0723 -439 -428

CACTTGTGTGCC -376 
34)
TGTCCCTCCAGG 0.0621339 0.0621 -142 -131

TGGCCGTCCTGG -202 
35)
GGGAACGG 0.0545029 0.0545 -256 -249

GGGAAAGG -335 
36)
GGGCAGGG 0.0446244 0.0446 -269 -262

GGGCAGAG -245 
37)
GAAGAAGT 0.044287 0.0443 -79 -72

TGAGAAGT -76 
38)
AGAGATGG 0.0257359 0.0257 -293 -286

AGGGATGG -251 
39)
CCCTGCTG 0.0245982 0.0246 -196 -189

CCGTCCTG -199 
40)
TGGCCCTG 0.00851188 0.0085 -357 -350

TTGGCCTG -353 
41)
TCCTCTTCAGGA -0.000810641 -0.0008 -100 -89

TGTTCTTCTGGA -318 
42)
GGCATGCG -0.0010336 -0.0010 -263 -256

GGGATGGG -250 
43)
TCTTTTGG -0.00145926 -0.0015 -404 -397

TCTTCTGG -315 
44)
TCTGGACT -0.00388028 -0.0039 -423 -416

TCTGGATT -312 
45)
AGCCATCT -0.0229486 -0.0229 -495 -488

AGACATCT -397 
46)
CCTGGGGC -0.0708368 -0.0708 -479 -472

CCTGGGGG -349 
47)
TCCCCAGG -0.11965 -0.1196 -169 -162

TCCTCAGG -8 
48)
CAGGTCAG -0.128085 -0.1281 -501 -494

CAGTTCAG -296 
49)
AGTGCTTC -0.189434 -0.1894 -106 -99

ATTGCTTC -470 
50)
AACCAAAG -0.20563 -0.2056 -414 -407

CCCCAAAG -435 
51)
CGTTCATC -0.246589 -0.2466 -381 -374

TGTTCTTC -318 
52)
CAGAGTTA -0.333674 -0.3337 -319 -312

CAGAGCTT -284 
53)
ACAGCACT -0.3497 -0.3497 -177 -170

ACCACACT -213 
54)
CATGCAGC -0.382988 -0.3830 -349 -342

CATCTAGC -394 
55)
AGAGGGTG -0.390417 -0.3904 -312 -305

AGAGCTTG -283 
56)
GCTTGTCT -0.411768 -0.4118 -430 -423

GCTTCTTT -467 
57)
TTACACAA -0.67374 -0.6737 -457 -450

TTACAAAC -386 
58)
GCTCTGTC -0.768139 -0.7681 -146 -139

ACTCTGTG -208 
59)
GTTGCAGA -0.816778 -0.8168 -323 -316

GTGGCACA -407 
60)
ACCCGTTG -0.824396 -0.8244 -213 -206

ACCCCATG -421 
61)
CTCAGCAC -1.08433 -1.0843 -9 -2

CTGAGCAG -232 
62)
TCAAACCC -1.08433 -1.0843 -217 -210

TGGAACCC -425 
63)
TGCAAGAG -1.08433 -1.0843 -306 -299

TGCTAGGG -90 
64)
CTGCAGGT -1.08433 -1.0843 -442 -435

TTGTAGGT -161 
