# Supplementary material for: WeederH: an algorithm for finding conserved regulatory motifs and regions in homologous sequences
Source: BMC Bioinformatics. 2007 Feb 7;8:46. doi: 10.1186/1471-2105-8-46 (PMC1803799; doi:10.1186/1471-2105-8-46)
Supplement: Additional file 3 — Output of WeederH on orthologous sequence sets. Full output of WeederH on the orthologous sequence sets taken from the ABS database used for testing the algorithm. [file 1471-2105-8-46-S3.gz › ABS-52.hmr.fasta.-1111.000.brhX]

<PRE>

You input 3 sequences
Reference sequence >S85346 from H. sapiens 501 bp long
Homologous sequence 1 >Y18062 from M. musculus 501 bp long
Homologous sequence 2 >M15647 from R. norvegicus 501 bp long
Output format:
MOTIFINREFERENCESEQUENCE absolute_score relative_score start_pos end_pos

MOTIFINHOMOLOGOSEQUENCE1 start_pos
MOTIFINHOMOLOGOSEQUENCE2 start_pos


1)
GAAAGTTAATCA 26.7803 26.7803 -468 -457

GAAAGGTAAACA -439 
GAAAGGTAAACA -443 
2)
TCAAAATT 20.6057 20.6057 -110 -103

TCATAATT -110 
TCATAATT -109 
3)
CAATTCATTTTC 15.4083 15.4083 -33 -22

TAATTCACTTTC -107 
TAATTCACTTTC -106 
4)
CATCTCCC 13.4569 13.4569 -81 -74

CATCTCCC -190 
CATCTCCC -187 
5)
AATGTTCC 13.29 13.2900 -257 -250

AATGTTCC -452 
AATGTTCC -456 
6)
TTTCCTGTCTAC 12.2872 12.2872 -241 -230

TTTCTTATCTAC -99 
TTTCCTATCTAT -98 
7)
TTCTTTTAAGGG 11.6209 11.6209 -386 -375

TTCATTTGAGGA -360 
TTCATTTGAGGA -364 
8)
GAGAGAGAGAGA 10.9961 10.9961 -274 -263

GAGAGAGTAAGA -227 
GAGAGTCAGAGA -223 
9)
TCTAAATCCCTC 10.2982 10.2982 -193 -182

TTCAAATCCCCC -248 
TTCAAATCCCCC -242 
10)
GAAGAGGGAGAG 9.36113 9.3611 -281 -270

AAAGAGGCAGTG -304 
GCAGAGGCAGTG -298 
11)
TATGGCAGCATA 8.38117 8.3812 -436 -425

TGGGGCAGCGTA -315 
TGGGGCAGCATT -316 
12)
CTTCATTATTCC 8.3644 8.3644 -52 -41

TTTCATAATTCA -112 
TTTCATAATTCA -111 
13)
CACTGCTAAATT 7.8877 7.8877 -158 -147

CACTGAGAAATA -73 
CACTGAGAAATA -73 
14)
TAAGTATT 6.54343 6.5434 -426 -419

GAAGTATT -420 
TAAACATT -437 
15)
AATGCTTCTGTG 6.3023 6.3023 -369 -358

AATGTTCCTGTC -452 
AATGTTCCTGTC -456 
16)
ATGCCCAA 5.25614 5.2561 -316 -309

ATCCCCAA -338 
AAGCCCAA -395 
17)
TCACCATG 4.80198 4.8020 -321 -314

TATCCATG -321 
TCTCCATG -25 
18)
CTCTTCTG 4.20334 4.2033 -184 -177

CTCCCCTG -187 
CTCCCCTG -184 
19)
CTGTTTCC 3.78708 3.7871 -244 -237

CTGTCTCC -273 
CTGTCTCC -267 
20)
AGAGCAGA 3.54726 3.5473 -145 -138

AGATCAGA -40 
AGCGCAGC -145 
21)
TCTCAACA 3.14242 3.1424 -87 -80

TATCAACA -50 
TCTGAAAA -82 
22)
TAACACACATTC 3.09074 3.0907 -395 -384

TAATTCACTTTC -107 
TAATTCACTTTC -106 
23)
TTTAATGT 3.03828 3.0383 -419 -412

TCTAATGT -455 
TCTAATGT -459 
24)
GCAATGGA 2.97127 2.9713 -127 -120

GCAAAGGC -17 
GCCATGGA -154 
25)
ATTTGTCA 2.55179 2.5518 -326 -319

ATGTGTCA -261 
ATGTGTCA -255 
26)
AATCTCAC 2.44074 2.4407 -169 -162

AAGCACAC -176 
AAGCACAC -173 
27)
CCAGCTGT 2.0804 2.0804 -248 -241

CCAACTGG -284 
CCAGCTGG -278 
28)
ATTCAGAG 2.07553 2.0755 -149 -142

ATGCAGCG -145 
AGTCAGAG -220 
29)
CAAAGGTA 1.99484 1.9948 -341 -334

GAAAGGTA -439 
GAAAGGTA -443 
30)
AGGCAAAT 1.70711 1.7071 -262 -255

AGGCAAGT -210 
AGGCAAGT -13 
31)
TTTTAAAATGCA 1.62445 1.6244 -351 -340

TTTCATAATTCA -112 
TTTCATAATTCA -111 
32)
GTGTCTGT 1.61725 1.6172 -228 -221

GTGTCAGT -259 
GTGTCAGT -253 
33)
CATGCCCA 1.48317 1.4832 -479 -472

CATCCCCA -339 
CAAGCCCA -396 
34)
GTTTTGTA 1.40368 1.4037 -220 -213

CTTTTGTA -126 
CTTTTGTA -125 
35)
TGTCACTA 1.37206 1.3721 -401 -394

TGTCAGTA -258 
TGTCAGTA -252 
36)
GATAGAGC 1.13381 1.1338 -139 -132

GAAAGAGC -395 
GAAAGCGC -148 
37)
CTGGATTTCTTT 1.062 1.0620 -67 -56

CTGGTTTCATTT -365 
CTGGTTTCATTT -369 
38)
ACATTGCT 1.0404 1.0404 -94 -87

ACACTGCT -430 
ACTTTCCT -100 
39)
ATGTGAGG 0.915779 0.9158 -207 -200

ATTTGAGG -357 
ATTTGAGG -361 
40)
TTTGCCAG 0.863844 0.8638 -288 -281

TGTGTCAG -260 
ATTTCCAG -282 
41)
ATGTGACA 0.834383 0.8344 -99 -92

ATGTGTCA -261 
ATGTGTCA -255 
42)
GCGAACCC 0.730055 0.7301 -409 -402

GCAAAACC -376 
CCAAACCC -391 
43)
TTTCTATG 0.697673 0.6977 -440 -433

TTTCTATC -325 
TTACTGTG -431 
44)
CTTCAGAA 0.696872 0.6969 -11 -4

GATCAGAA -39 
CTTCTGAA -84 
45)
ACTTTGTA 0.655835 0.6558 -19 -12

AGTTTATA -8 
AGTTTATA -8 
46)
TCTAGTTT 0.583008 0.5830 -356 -349

ACTGGTTT -366 
ACTGGTTT -370 
47)
TTGCTAAA 0.575905 0.5759 -175 -168

TTGCAAAA -378 
TTGCAAAA -382 
48)
TCAATAAC 0.525865 0.5259 -296 -289

TCAGTACC -256 
GCATTAAC -309 
49)
CATCTCTC 0.512057 0.5121 -74 -67

CATCTCCC -190 
CATCTCCC -187 
50)
AAAAAGTC 0.466265 0.4663 -309 -302

AAAGAGGC -304 
AAAAGATC -43 
51)
TGATGTTA 0.399134 0.3991 -333 -326

TGCTGTGA -426 
TGTGGTTA -324 
52)
TGCTAACC 0.39247 0.3925 -40 -33

TACAAACC -59 
TGAAAACC -80 
53)
AAACAGAT 0.310147 0.3101 -454 -447

ACACAGAG -408 
AAGCAGAT -339 
54)
GTCTGCGA 0.267149 0.2671 -413 -406

GTCTGAAA -443 
GTCTGAAA -447 
55)
ACGTTTGT 0.229014 0.2290 -492 -485

AGGTTTCT -460 
AGGTTTCT -464 
56)
CTTATTTT 0.167949 0.1679 -445 -438

CTAATGTT -454 
CTAATGTT -458 
57)
TCAGAAAA 0.0904061 0.0904 -459 -452

TCTGAAAG -442 
TCTGAAAG -446 
58)
CTGCGCAA 0.0239791 0.0240 -131 -124

CTGGGAAA -182 
CTGGGAAA -179 
59)
TGAAATGT 0.00234435 0.0023 -103 -96

TGAAAGGT -440 
TGAAAGGT -444 
60)
TCTTCATG 0.000637724 0.0006 -483 -476

TGTTCCTG -450 
TGTTCCTG -454 
61)
GCAGAAAG -0.00394704 -0.0039 -471 -464

TCTGAAAG -442 
TCTGAAAG -446 
62)
TCAGACTT -0.058516 -0.0585 -23 -16

TCAGAACT -37 
TCATAATT -109 
63)
TTGCTTCA -0.124334 -0.1243 -55 -48

TTCTTTCA -115 
TCGCTTCT -87 
64)
TACAGTGT -0.179282 -0.1793 -232 -225

TAGAGTTT -292 
GGCAGTGT -293 
65)
GGATTTTC -0.283966 -0.2840 -201 -194

GGCTTTTG -128 
GGCTTTTG -127 
66)
GGGAAAAA -0.302484 -0.3025 -377 -370

TGGAAAGA -397 
GGTAAACA -439 
67)
TAAAGTCC -0.306348 -0.3063 -118 -111

GAAAGACC -80 
TCAAATCC -241 
68)
ACTGTCAC -0.39556 -0.3956 -163 -156

ACTGCCTC -89 
TCTGTCTC -268 
69)
CTTACTCA -0.570723 -0.5707 -301 -294

CTGGCTCA -202 
CTGGCTCA -199 
70)
AGATAAAT -0.594176 -0.5942 -213 -206

AGAGATAT -164 
TGAGAAAT -70 
71)
GCAGACGT -0.762462 -0.7625 -496 -489

GCACACCT -174 
GCAGATTT -337 
72)
ATTAGCAG -0.918088 -0.9181 -500 -493

ATCAACAG -49 
ATTTCCAG -282 
