# Supplementary material for: WeederH: an algorithm for finding conserved regulatory motifs and regions in homologous sequences
Source: BMC Bioinformatics. 2007 Feb 7;8:46. doi: 10.1186/1471-2105-8-46 (PMC1803799; doi:10.1186/1471-2105-8-46)
Supplement: Additional file 3 — Output of WeederH on orthologous sequence sets. Full output of WeederH on the orthologous sequence sets taken from the ABS database used for testing the algorithm. [file 1471-2105-8-46-S3.gz › ABS-53.hm.fasta.-1111.000.brhX]

<PRE>

You input 2 sequences
Reference sequence >S99616 from H. sapiens 500 bp long
Homologous sequence 1 >X04724 from M. musculus 501 bp long
Output format:
MOTIFINREFERENCESEQUENCE absolute_score relative_score start_pos end_pos

MOTIFINHOMOLOGOSEQUENCE1 start_pos
MOTIFINHOMOLOGOSEQUENCE2 start_pos


1)
CGGGCCCCTGGTTAAGACTCTAAT 23.9997 23.9997 -249 -226

AGGGCCCCTTGTTAAGACTCTAAT -227 
2)
GACCCAGCACCAGGGA 18.2766 18.2766 -173 -158

GACCTAGCACCAGGGA -154 
3)
AGAGGTGCTGACGACC 12.7298 12.7298 -206 -191

AGAGGTGTTGACGTCC -187 
4)
GTCCGGAAATTGCAGCCTCAGCCC 10.5124 10.5124 -153 -130

GTTTGGAAACTGCAGCTTCAGCCC -135 
5)
ATGTGGAA 7.98911 7.9891 -330 -323

ATGTGGAA -315 
6)
CTATAAAG 7.94863 7.9486 -46 -39

CTATAAAG -25 
7)
GCCATCTG 7.13828 7.1383 -126 -119

GCCATCTG -106 
8)
CTGGGGAC 5.04961 5.0496 -385 -378

CTGGGGAC -417 
9)
CTGGGGAC 4.61192 4.6119 -455 -448

CTGGGGAC -417 
10)
CCCCAGCTGTGA 3.9132 3.9132 -281 -270

CCCCTGCTGTGA -258 
11)
CTGGGGAC 3.48809 3.4881 -484 -477

CTGGGGAC -417 
12)
GTGGGGAC 3.31429 3.3143 -413 -406

CTGGGGAC -417 
13)
GACCAAGGAGAT 3.15197 3.1520 -194 -183

GACTAAGTAGAG -195 
14)
CCCTAATGGGCC 2.79599 2.7960 -99 -88

CCTTAATGGGTC -77 
15)
TCTGGCCA 2.61646 2.6165 -258 -251

TCTGGCCA -110 
16)
TGCCGACC 2.44542 2.4454 -120 -113

TGCTGACC -100 
17)
CCGCTGGT 2.22544 2.2254 -222 -215

CCCCTTGT -223 
18)
TAATGACC 1.82075 1.8208 -229 -222

TAATTACC -207 
19)
GTGGGGAC 1.7193 1.7193 -427 -420

CTGGGGAC -417 
20)
CCAGCGGG 1.70452 1.7045 -38 -31

CCAGGGGG -53 
21)
AAGAGCCC 1.67153 1.6715 -368 -361

AACAGTCC -369 
22)
GGGGTTGAGAGG 1.45209 1.4521 -79 -68

GGGGCAGAGAGG -49 
23)
AGCTCTCC 1.42515 1.4251 -345 -338

AGGTCCCC -345 
24)
GTGGGGAC 1.41694 1.4169 -399 -392

GTGGGGAC -14 
25)
GTGGGGAC 1.22179 1.2218 -470 -463

GTGGGGAC -14 
26)
CAGGCCCT 1.17934 1.1793 -103 -96

CAGCCCCT -117 
27)
GTGGGGAC 1.1565 1.1565 -498 -491

GTGGGGAC -14 
28)
GCCAGGCGGCAG 1.11365 1.1137 -90 -79

TCCAGGGGGCAG -54 
29)
GGGGCCCA 0.993463 0.9935 -32 -25

GGGACCCA -11 
30)
GAAGAGGT 0.95551 0.9555 -208 -201

GTAGAGGT -189 
31)
CAGACCCA 0.924835 0.9248 -175 -168

CAGACCTA -156 
32)
AGGTAGGGGAGA 0.907086 0.9071 -70 -59

AGGTAGTGGGGA -19 
33)
CTCTGAGA 0.905075 0.9051 -54 -47

CTCTGAGA -430 
34)
GGGAAATG 0.860491 0.8605 -161 -154

GGGAAGTG -142 
35)
CCACCCCA 0.740953 0.7410 -109 -102

CTACCCCA -93 
36)
GATAGGGG 0.622643 0.6226 -436 -429

GATAGAGG -487 
37)
CAGGGACA 0.621293 0.6213 -268 -261

CTGGAACA -270 
38)
TGCTCTCC 0.611574 0.6116 -302 -295

TGCTCAGC -304 
39)
GCCCTGCAGCCT 0.460855 0.4609 -359 -348

GCCTTGCTGCCT -462 
40)
CCTGGAGACATT 0.436903 0.4369 -296 -285

CCTGGAGCCCTT -85 
41)
AGCCCTCA 0.260156 0.2602 -22 -15

AGCCCTTA -80 
42)
CAGCGCAA 0.171521 0.1715 -375 -368

CAGTCCAA -367 
43)
AGCCCTCCAGGA 0.146266 0.1463 -15 -4

ACCCCACCTGGA -91 
44)
GTCTAATG 0.134664 0.1347 -335 -328

GTCCAATG -175 
45)
GTCCTGAGGAAG 0.0825636 0.0826 -216 -205

TTCCTGGGGAAT -328 
46)
GTGAGGGCTTTG 0.0578398 0.0578 -312 -301

ATGAGCGCTTTC -170 
47)
ACCGGGCC 0.0128474 0.0128 -251 -244

ATCAGGCC -238 
48)
CCAGGTGA 0.0100196 0.0100 -316 -309

CCTGGGGA -326 
49)
CAGGGGTCCTGG -3.01303e-06 -0.0000 -463 -452

CAGGGCCCCTTG -228 
50)
CTCCAGCT -0.000209683 -0.0002 -349 -342

CCCCAACT -341 
51)
AGGGGTGT -0.0187417 -0.0187 -405 -398

AGAGGTGT -187 
52)
AGGGGTGT -0.0282569 -0.0283 -419 -412

AGAGGTGT -187 
53)
AGGGGTGT -0.0507291 -0.0507 -447 -440

AGAGGTGT -187 
54)
ATTTGCCC -0.0530484 -0.0530 -287 -280

ATGTCCCC -262 
55)
GATGGGCT -0.0568685 -0.0569 -60 -53

GAGGTGCT -38 
56)
CCCAGCCA -0.067193 -0.0672 -130 -123

CTCAGCCA -302 
57)
AGGGGTGT -0.0774373 -0.0774 -476 -469

AGAGGTGT -187 
58)
TGGGGATA -0.0845013 -0.0845 -440 -433

TGGGGACT -416 
59)
AGGGGTCT -0.0956794 -0.0957 -391 -384

TGGGGACT -416 
60)
ACAGCAGC -0.171366 -0.1714 -379 -372

ACTGCAGC -127 
61)
TGAGCAGG -0.186207 -0.1862 -272 -265

TGAACTGG -249 
62)
CAGGGGTC -0.259236 -0.2592 -491 -484

CAGGGGGC -52 
63)
CCCCCCAC -0.316465 -0.3165 -113 -106

TACCCCAC -92 
64)
AGTGGCCC -0.501733 -0.5017 -322 -315

AATGTCCC -263 
65)
GATCTTCC -0.864779 -0.8648 -185 -178

GACCTACC -96 
66)
CAGCAGCC -0.960412 -0.9604 -26 -19

CTGGAGCC -84 
67)
CCTGGTCT -1.24962 -1.2496 -339 -332

CCTGCTGT -256 
68)
CCCGCCCT -1.30108 -1.3011 -362 -355

CCCACTCT -276 
