# Supplementary material for: WeederH: an algorithm for finding conserved regulatory motifs and regions in homologous sequences
Source: BMC Bioinformatics. 2007 Feb 7;8:46. doi: 10.1186/1471-2105-8-46 (PMC1803799; doi:10.1186/1471-2105-8-46)
Supplement: Additional file 3 — Output of WeederH on orthologous sequence sets. Full output of WeederH on the orthologous sequence sets taken from the ABS database used for testing the algorithm. [file 1471-2105-8-46-S3.gz › ABS-54.hm.fasta.-1111.000.brhX]

<PRE>

You input 2 sequences
Reference sequence >V00534 from H. sapiens 500 bp long
Homologous sequence 1 >M27481 from M. musculus 501 bp long
Output format:
MOTIFINREFERENCESEQUENCE absolute_score relative_score start_pos end_pos

MOTIFINHOMOLOGOSEQUENCE1 start_pos
MOTIFINHOMOLOGOSEQUENCE2 start_pos


1)
AGGAAAACTGAAAGGGAGAAGTGAAAGTGGGAAATTCCTC 36.3161 36.3161 -310 -271

AGGAAAACTGAAAGGGAGAACTGAAAGTGGGAAATTCCTC -183 
2)
CATATAAA 17.2144 17.2144 -249 -242

CATATAAA -251 
3)
GAAGCAGC 7.32609 7.3261 -49 -42

GTAGCAGC -49 
4)
TGACATAG 7.24346 7.2435 -316 -309

TGACATAG -259 
5)
GGACCATC 5.83494 5.8349 -258 -251

GGACCATC -132 
6)
CAGGTAGTAGGCGACA 5.34891 5.3489 -176 -161

CAGGTAGCAGCCGACA -52 
7)
AGTTTGTA 4.91001 4.9100 -398 -391

AGTTTGTA -282 
8)
GAAAGGAC 4.64736 4.6474 -224 -217

GAAAGGAC -136 
9)
CAACAGGT 4.64515 4.6452 -179 -172

CAACAGGT -14 
10)
AGGAGCTT 4.35242 4.3524 -358 -351

AGGAGCTT -237 
11)
TCTAACTGCAACCTTT 4.3097 4.3097 -214 -199

TCTCACTGCAGCCTTT -89 
12)
AGCCTTTG 3.87495 3.8750 -195 -188

AGCCTTTG -80 
13)
TTCGAAGC 3.7197 3.7197 -200 -193

TTAGAAGC -215 
14)
TCCTTTGC 3.4499 3.4499 -479 -472

TCCTTTGC -332 
15)
AATAGGCC 3.32667 3.3267 -243 -236

AATAGCCA -244 
16)
ACTACAGC 3.22287 3.2229 -95 -88

ACTGCAGC -85 
17)
CAACTTGC 2.95204 2.9520 -72 -65

CATCTTGC -59 
18)
TCACTGAAACTT 2.21152 2.2115 -433 -422

TCAGTGACACTT -410 
19)
TGTCTCCT 1.74828 1.7483 -131 -124

TGTCTCCT -369 
20)
TTTCAGTG 1.71851 1.7185 -38 -31

TTTCAGTG -412 
21)
CTCTCCTG 1.67801 1.6780 -115 -108

CTCTCCTG -351 
22)
AATTGCTC 1.5643 1.5643 -120 -113

AATTCCTC -151 
23)
TCATTCAC 1.49246 1.4925 -437 -430

TCAATCAC -464 
24)
AACATGACCAAC 1.38645 1.3864 -146 -135

ATCATGAACAAC -22 
25)
AAAATGTA 1.19187 1.1919 -326 -319

AAACTGTA -310 
26)
TGGATTCC 1.07558 1.0756 -63 -56

TGGCTTCC -30 
27)
TATATATCATAA 0.909494 0.9095 -373 -362

TATATATTTTAA -276 
28)
TGAATAGA 0.88654 0.8865 -270 -263

TGAATAAA -230 
29)
ATTCTAAC 0.865788 0.8658 -216 -209

ATTTTAAC -271 
30)
TGGAGAAA 0.849726 0.8497 -228 -221

TGAATAAA -230 
31)
AATTGAATGGGA 0.840899 0.8409 -13 -2

AACTGAAAGGGA -178 
32)
TTTTCCCT 0.704522 0.7045 -385 -378

TTTTATCT -384 
33)
AACATTAG 0.576138 0.5761 -416 -409

AACATTTG -488 
34)
TCACAGTT 0.537191 0.5372 -402 -395

TGACACTT -406 
35)
TTCCATGA 0.492603 0.4926 -84 -77

TTCCATCA -26 
36)
AAATCTTT 0.49028 0.4903 -391 -384

AGTTCTTT -389 
37)
TCGTTTGC 0.441005 0.4410 -489 -482

TCCTTTGC -332 
38)
CTATTATA 0.438554 0.4386 -379 -372

CTTTTATC -385 
39)
AGAGTTTT 0.437157 0.4372 -344 -337

AGAGTTCT -391 
40)
TACCCATG 0.328319 0.3283 -234 -227

TAGCCAGG -242 
41)
TAAGATAG 0.268856 0.2689 -364 -357

TAAAATAG -247 
42)
CTGTTCGT 0.255364 0.2554 -160 -153

CTGTTCTT -359 
43)
GCTCTTTC 0.168141 0.1681 -89 -82

GATCATTC -95 
44)
TAAATGAC 0.153348 0.1533 -320 -313

AAAATGAC -193 
45)
AACAAGTG 0.133361 0.1334 -137 -130

AACAGGTG -13 
46)
GAAGCTCCTGTG 0.121811 0.1218 -27 -16

GAAATTCCTCTG -153 
47)
GGCACAAC 0.0957465 0.0957 -183 -176

GGGAGAAC -170 
48)
TTAGAAAC 0.070857 0.0709 -338 -331

TTAGAAGC -215 
49)
GACACTGT 0.0425091 0.0425 -164 -157

GAAACTGT -311 
50)
GAGAGGAC 0.0270304 0.0270 -262 -255

GAAAGGAC -136 
51)
GCTTTCTC 0.0246161 0.0246 -473 -466

GCTGTCTC -371 
52)
CCTCTGAA 0.0145384 0.0145 -274 -267

CCTCTGAG -147 
53)
TTGTTTTA 0.0117765 0.0118 -458 -451

TTCTTTTA -387 
54)
GGCAATTG 0.00921044 0.0092 -16 -9

AGCAATTG -321 
55)
TTGTGCTTCTCC 0.0038002 0.0038 -107 -96

CTGTTCTTCTCT -359 
56)
TGTCAGAA 0.000728312 0.0007 -32 -25

TGTTAGAA -207 
57)
TTAAATAA -0.00603506 -0.0060 -352 -345

TTGAATAA -231 
58)
CTTTAGTC -0.0102327 -0.0102 -443 -436

CTTCAATC -466 
59)
ACAATTTG -0.149083 -0.1491 -451 -444

AACATTTG -488 
60)
AATTCTCA -0.173544 -0.1735 -499 -492

CATTCTCA -92 
61)
TACTAAAA -0.223588 -0.2236 -330 -323

TAATATAA -295 
62)
CTCTGGCA -0.394353 -0.3944 -187 -180

CTGAGGCA -144 
63)
GAGCTACA -0.447173 -0.4472 -78 -71

GAACAACA -17 
64)
TTGTCAAC -0.459136 -0.4591 -151 -144

TTGACAGC -75 
65)
CCTACAAA -0.483782 -0.4838 -57 -50

CTTATAAA -123 
66)
GCTTTCCT -0.970082 -0.9701 -483 -476

GCTTTCAG -414 
67)
CAATTTTC -1.16014 -1.1601 -42 -35

CAGCTTTC -416 
68)
AACCTCAC -1.16014 -1.1601 -406 -399

ATTCTCAC -91 
69)
AGAAAACC -1.16014 -1.1601 -410 -403

AGAAAATG -195 
70)
AAAAAACA -1.16014 -1.1601 -420 -413

ATAAAATA -248 
71)
CTTTAAAA -1.16014 -1.1601 -424 -417

CTGTACAA -307 
72)
CAAGTCTT -1.16014 -1.1601 -464 -457

CAAGATTT -302 
73)
CAGGTCGT -1.16014 -1.1601 -493 -486

CAGGCCAT -110 
