# Supplementary material for: WeederH: an algorithm for finding conserved regulatory motifs and regions in homologous sequences
Source: BMC Bioinformatics. 2007 Feb 7;8:46. doi: 10.1186/1471-2105-8-46 (PMC1803799; doi:10.1186/1471-2105-8-46)
Supplement: Additional file 3 — Output of WeederH on orthologous sequence sets. Full output of WeederH on the orthologous sequence sets taken from the ABS database used for testing the algorithm. [file 1471-2105-8-46-S3.gz › ABS-55.hr.fasta.-1111.000.brhX]

<PRE>

You input 2 sequences
Reference sequence >L05078 from H. sapiens 501 bp long
Homologous sequence 1 >X72020 from R. norvegicus 501 bp long
Output format:
MOTIFINREFERENCESEQUENCE absolute_score relative_score start_pos end_pos

MOTIFINHOMOLOGOSEQUENCE1 start_pos
MOTIFINHOMOLOGOSEQUENCE2 start_pos


1)
TAGCTCTACAACAGCCTGATTTCCCCGAAATG 42.6153 42.6153 -142 -111

TAGCTCTACAACAGCCTGATTTCCCCGAAATG -142 
2)
CGCCCTGTACTTCCCCTTCGCCGC 22.4308 22.4308 -166 -143

CGCCTTGTACTTCCCCTTCGCCGC -167 
3)
GGGAATCCCGCTAAGTGTTTGGAT 19.3882 19.3882 -48 -25

GGGAATCCCGCTAAGTGTTTAGAT -44 
4)
CCCGGGGCGGTGGCGC 15.1403 15.1403 -210 -195

CCCGGGGCGGTGGCGC -208 
5)
CGGGGCGGGCCCGCGG 15.1356 15.1356 -229 -214

CGGGGCGGGCCCGCGG -228 
6)
GCCGGCCAATGGGCGC 12.4791 12.4791 -100 -85

GTGGGCCAATGGGCGC -100 
7)
CGGCCGGAGAGGGTGG 6.09423 6.0942 -193 -178

CGGGCCGAGGGGGTGG -193 
8)
CGGGGGCG 1.93527 1.9353 -72 -65

CGGGGGCG -69 
9)
GGGGTGGA 1.79914 1.7991 -248 -241

GGGGTGGA -244 
10)
GCGGTGGC 1.23148 1.2315 -217 -210

GCGGTGGC -202 
11)
GGGCTGGGGAAT 1.11275 1.1127 -54 -43

GGGCCGGGGAAT -50 
12)
GTGGGGCG 0.926404 0.9264 -181 -174

GTGGGGAG -181 
13)
CTCGGGGC 0.680247 0.6802 -231 -224

CACGGGGC -230 
14)
GCCGCCCT 0.673698 0.6737 -168 -161

GCCGCCTT -169 
15)
CGCAGCCG 0.636425 0.6364 -104 -97

CGCAGCCG -173 
16)
GGGAGCGC 0.601711 0.6017 -238 -231

GGGAGCGC -178 
17)
GGACAAGGCGGA 0.550935 0.5509 -330 -319

GGAGAAGGGGGA -336 
18)
GGCGCCGC 0.404283 0.4043 -16 -9

GCCGCCGC -14 
19)
GCCGCGCG 0.368461 0.3685 -86 -79

GGCGCGCG -89 
20)
CGGGCAAG 0.342441 0.3424 -264 -257

CAGGCAAG -258 
21)
GCGTTCGGGAGA 0.328941 0.3289 -403 -392

GTGTTCTGGAGA -375 
22)
CGGGGCCG 0.306727 0.3067 -66 -59

CGGGGGCG -69 
23)
CGGGAGATTCGG 0.296424 0.2964 -467 -456

AGGGTGATTCGG -417 
24)
CGGTGGCG 0.279171 0.2792 -20 -13

CGGTGGCG -201 
25)
AATGACGG 0.188141 0.1881 -114 -107

AATGATGA -114 
26)
AGCCAGCCGGCT 0.140853 0.1409 -343 -332

AACCAGCAGGCT -312 
27)
AGGCTGGG 0.134083 0.1341 -308 -301

AGGCTAGG -305 
28)
GCTGTCCG 0.114521 0.1145 -78 -71

GCGGCCCG -78 
29)
GCTAGCTC 0.09422 0.0942 -144 -137

CTTAGCTC -144 
30)
GGCCGGGG 0.0705331 0.0705 -301 -294

GGCCGGGG -49 
31)
GCCCGGCC 0.0372805 0.0373 -196 -189

GCGCGGGC -196 
32)
CGGCCAGG 0.036658 0.0367 -60 -53

CGGCCCGG -77 
33)
GCTGGGCTGTCC 0.016622 0.0166 -291 -280

CCTCGGCTTTCC -274 
34)
AGACGCCG 0.0165924 0.0166 -172 -165

AGCCGCCT -170 
35)
CGGGCGAT 0.0111852 0.0112 -421 -414

AGGGTGAT -417 
36)
CCGGAGCAGGGG 0.000625184 0.0006 -256 -245

GTGGAGCACGGG -236 
37)
GAGTGAGAGGAC -4.57476e-08 -0.0000 -320 -309

GAGAGGGAGGGC -285 
38)
GCCCCAGGAGCC -0.00143496 -0.0014 -351 -340

GCCACATGAACC -320 
39)
AGGAGGGTGAAA -0.0024614 -0.0025 -368 -357

AGAAGGGGGAGA -334 
40)
CCACTGGAGAGG -0.00312389 -0.0031 -445 -434

CTTCTGGAGAAG -394 
41)
ATACCTCC -0.00697707 -0.0070 -390 -383

ATCCCTCC -457 
42)
GGGCAGCCCTCC -0.00929538 -0.0093 -278 -267

GGGGAGACCGCC -329 
43)
GATTGCTC -0.0215492 -0.0215 -27 -20

GATTTCTT -23 
44)
GCAAGTGCCCGG -0.0387506 -0.0388 -430 -419

GCAAGGGGTCGG -255 
45)
TTCCCACT -0.0410916 -0.0411 -448 -441

TTGACACT -445 
46)
GCTGCCAGTCGG -0.0944062 -0.0944 -476 -465

GCGGCCCGGCGG -78 
47)
ACCTCGCCTGCG -0.0959537 -0.0960 -412 -401

ACTTCCCCTTCG -159 
48)
GGGCGCTG -0.119324 -0.1193 -295 -288

GGGCGGTG -204 
49)
GCCAGGAG -0.129006 -0.1290 -371 -364

GCTAGGAG -303 
50)
CCAGGCTG -0.138082 -0.1381 -480 -473

CCAGACTG -431 
51)
TTGAGGAG -0.252973 -0.2530 -488 -481

TGGAGGAG -340 
52)
GGCACGCA -0.263603 -0.2636 -108 -101

GGCGCGCG -89 
53)
ACTGGCAA -0.286793 -0.2868 -498 -491

ACAGGCAA -259 
54)
CGGCCCAG -0.496483 -0.4965 -458 -451

CGGCCCGG -77 
55)
CCTCCGGG -0.505437 -0.5054 -268 -261

CCTACAGG -295 
56)
AAAAGATG -0.506013 -0.5060 -359 -352

AAATGATG -115 
57)
CCGCCCCCGCCC -0.510656 -0.5107 -384 -373

TCGCCGCCGCCG -16 
58)
GCTGGGAC -0.645466 -0.6455 -334 -327

GCTAGGAG -303 
59)
GATTGGGA -0.664234 -0.6642 -242 -235

GAGAGGGA -285 
60)
CCCCGCCA -0.826131 -0.8261 -375 -368

GACCGCCA -324 
61)
ATCACCTC -0.846643 -0.8466 -415 -408

ATCATCTA -483 
62)
GCGCCCTG -0.885742 -0.8857 -10 -3

GCGGCCCG -78 
63)
CCCGGGCA -0.910542 -0.9105 -281 -274

CCCGGGGC -208 
64)
AGTGTTCC -0.966294 -0.9663 -452 -445

GGTGTTCT -376 
65)
GCGGCAAG -1.25459 -1.2546 -433 -426

CAGGCAAG -258 
66)
AGATATAC -1.30226 -1.3023 -394 -387

AGCTCTAC -141 
67)
AAGCTTGA -1.30226 -1.3023 -492 -485

CAGCCTGA -131 
