# Supplementary material for: WeederH: an algorithm for finding conserved regulatory motifs and regions in homologous sequences
Source: BMC Bioinformatics. 2007 Feb 7;8:46. doi: 10.1186/1471-2105-8-46 (PMC1803799; doi:10.1186/1471-2105-8-46)
Supplement: Additional file 3 — Output of WeederH on orthologous sequence sets. Full output of WeederH on the orthologous sequence sets taken from the ABS database used for testing the algorithm. [file 1471-2105-8-46-S3.gz › ABS-56.hm.fasta.-1111.000.brhX]

<PRE>

You input 2 sequences
Reference sequence >X00695 from H. sapiens 501 bp long
Homologous sequence 1 >X52618 from M. musculus 501 bp long
Output format:
MOTIFINREFERENCESEQUENCE absolute_score relative_score start_pos end_pos

MOTIFINHOMOLOGOSEQUENCE1 start_pos
MOTIFINHOMOLOGOSEQUENCE2 start_pos


1)
TGCAATTAGCTCTTTGTGTGGATAAAAAGGTAAAACCATTCTGAAACAGGAAACCAATACACTTCCTGTTTAATCAACAAATCT 43.1307 43.1307 -492 -409

TGCAATTAGCTCATTGTGTAGATAAGAAGGTAAAACCATCTTGAAACAGGAAACCAATATCCTTCCTGTCTAATCAACAAATCT -496 
2)
GAAAATATGTGTAATATGTAAAACATTTTGACACCCCCATAATATTTTTCCAGAATTAACAGTATAAA 37.3213 37.3213 -86 -19

GAAAATATGTGTAATATGTAAAACATCGTGACACCCCCATATTATTTTTCCAGCATTAACAGTATAAA -94 
3)
TCATACAGAAGGCGTT 23.057 23.0570 -263 -248

TCATACAGAAGGCGTT -273 
4)
ATTTATTCTTTTCATC 22.7859 22.7859 -404 -389

ATTTATTCTTTTCATC -407 
5)
ACCTAAGTGTGGGCTA 21.7592 21.7592 -225 -210

ACCTAAGTGTGGGCTA -235 
6)
TGGGGGTTTAAAGAAATTCCAAAGAGTCATCAGAAGAGGAAAAA 20.6099 20.6099 -165 -122

TGGGGGTTTAAAGAAATTCCAGAGAGTCATCAGAAGAGGAAAAA -175 
7)
AGAGGGATTTCACCTA 20.4276 20.4276 -200 -185

AGAGGGATTTCACCTA -210 
8)
GAGTTACTTTTGTATC 18.2334 18.2334 -312 -297

GAGTTACTTTTGTGTC -314 
9)
CTCTTGCTCTTGTCCACCACAATA 14.6597 14.6597 -382 -359

CTCTTGCGTTTGTCCACCACAACA -385 
10)
CCTACATCCATTCAGTCAGT 3.56659 3.5666 -188 -169

CCTAAATCCATTCAGTCAGT -198 
11)
GAGGAAAAACTGTTTCATAC 1.8155 1.8155 -277 -258

GAGGAAAATTTGTTTCATAC -287 
12)
TAAATTGC 1.74351 1.7435 -22 -15

TAAATTGC -30 
13)
AGGTAATG 1.56658 1.5666 -118 -111

AGGTAATG -128 
14)
TGACAAAG 1.55778 1.5578 -330 -323

TGACAAAG -335 
15)
ATGAATTA 1.05892 1.0589 -241 -234

ATGAATTA -251 
16)
TCTTTGAA 0.861793 0.8618 -91 -84

TCTTTGAA -99 
17)
TCACCTAA 0.799501 0.7995 -227 -220

TCACCTAA -201 
18)
GAAAATTT 0.178464 0.1785 -323 -316

GAAAATTT -284 
19)
CTGAGTTA 0.0663474 0.0663 -314 -307

ATGAGTTA -316 
20)
TACTCTTG 0.0661394 0.0661 -384 -377

TCCTCTTG -387 
21)
GTATGCAA 0.0644766 0.0645 -495 -488

GTGTGCAA -499 
22)
ATCTAAAC 0.0518 0.0518 -412 -405

ATCTAAAA -416 
23)
CGTTAATT 0.0501984 0.0502 -251 -244

CGTTCATT -261 
24)
ACATGTTC 0.048552 0.0486 -350 -343

ACAGGTTC -353 
25)
CAAAGAGG 0.0367552 0.0368 -203 -196

CAAAGAGG -291 
26)
TCAGTGTA 0.00581328 0.0058 -344 -337

TCAGTGTA -183 
27)
TCCCCACC 0.00301913 0.0030 -298 -291

TCTCCACC -300 
28)
ACATTTAT 0.0011296 0.0011 -406 -399

AGATTTAT -409 
29)
CAGTCTTTGGGG -0.00393381 -0.0039 -172 -161

CAGTGTATGGGG -182 
30)
TTGCATGA -0.00803959 -0.0080 -245 -238

TTGTATGA -255 
31)
TTAAAGAA -0.0255057 -0.0255 -287 -280

TTAAAGAA -168 
32)
CATCTGTTTACT -0.0656082 -0.0656 -392 -381

CATCTATCTCCT -395 
33)
CTTATTGT -0.0659213 -0.0659 -501 -494

CTCATTGT -487 
34)
AGACTGGT -0.0670283 -0.0670 -103 -96

AGACTCTT -103 
35)
AAGGAGGA -0.227873 -0.2279 -280 -273

AAAGAGGA -290 
36)
TTTTATGA -0.23101 -0.2310 -335 -328

TTTCATGA -320 
37)
ATGCTATTCACA -0.237368 -0.2374 -359 -348

ATGGTTTTGACA -342 
38)
AATATGCT -0.51633 -0.5163 -362 -355

AACAGGCT -365 
39)
GCTATCAC -0.794886 -0.7949 -231 -224

GCTAACCC -223 
40)
TGTTTTTTCAGA -0.876178 -0.8762 -112 -101

TATTTTTCCAGC -52 
41)
GTAAAGTC -0.90238 -0.9024 -97 -90

GTAGACTC -105 
42)
ATGTAACA -1.08702 -1.0870 -209 -202

ATGTAAAA -79 
43)
ATGAAGGT -1.28948 -1.2895 -122 -115

ACAAAGGT -132 
44)
CCCCCTTA -1.3436 -1.3436 -292 -285

CCCCCATA -61 
45)
TTGTTCAA -2.71516 -2.7152 -9 -2

TTTTTCCA -50 
46)
GCTAATGT -3.10717 -3.1072 -213 -206

GGTAATGC -127 
47)
TCTCTTGT -4.13966 -4.1397 -13 -6

ACTTTTGT -309 
48)
TAGAGCTA -4.13966 -4.1397 -235 -228

AAGAGCTG -11 
