# Supplementary material for: WeederH: an algorithm for finding conserved regulatory motifs and regions in homologous sequences
Source: BMC Bioinformatics. 2007 Feb 7;8:46. doi: 10.1186/1471-2105-8-46 (PMC1803799; doi:10.1186/1471-2105-8-46)
Supplement: Additional file 3 — Output of WeederH on orthologous sequence sets. Full output of WeederH on the orthologous sequence sets taken from the ABS database used for testing the algorithm. [file 1471-2105-8-46-S3.gz › ABS-57.hm.fasta.-1111.000.brhX]

<PRE>

You input 2 sequences
Reference sequence >L10616 from H. sapiens 501 bp long
Homologous sequence 1 >extracted12 from M. musculus 500 bp long
Output format:
MOTIFINREFERENCESEQUENCE absolute_score relative_score start_pos end_pos

MOTIFINHOMOLOGOSEQUENCE1 start_pos
MOTIFINHOMOLOGOSEQUENCE2 start_pos


1)
TGTGGTTTTCTATGGAGGTTCCATGTCAGATA 42.6127 42.6127 -137 -106

TGTGGTTTGCTATGGAGGTTCCATGTCAGATA -130 
2)
ATCTTGAGTACTAGAA 22.5173 22.5173 -176 -161

ATCTTGAGTACTAGAA -161 
3)
TAAAGATCCTTCCGACGCCTGCCC 11.5194 11.5194 -107 -84

TAAAGCTGCTTCTGATGCCTGCCC -100 
4)
CATATAAG 8.60289 8.6029 -30 -23

CATATAAG -33 
5)
GATGAATA 5.79129 5.7913 -153 -146

GATGAATA -142 
6)
CACCTCCCCCGCCTTG 5.12615 5.1261 -75 -60

CCCCTGCCCCGCCGGG -73 
7)
AGATGAGATCCCACTG 4.40849 4.4085 -334 -319

GGATGAGATTCCACTG -303 
8)
GGCTACCA 4.13093 4.1309 -434 -427

GGCTACCA -473 
9)
TCTGTTCCAGTG 3.24718 3.2472 -414 -403

TCTGCTCCAGTG -400 
10)
CCATCTCT 2.75419 2.7542 -243 -236

CCATCTCT -224 
11)
TACGTCTGTGGT 2.32824 2.3282 -143 -132

TAAGTTTGTGGT -136 
12)
CTTCCTGCCACA 2.11332 2.1133 -283 -272

CTTCCTCCCACA -253 
13)
CTTCCCAT 2.0541 2.0541 -247 -240

CTTCCCAT -176 
14)
CAAGAGAT 1.86028 1.8603 -490 -483

CTAGAGAT -493 
15)
CGTGGATGTTTA 1.68901 1.6890 -457 -446

CATGGAAGTTTA -443 
16)
AAAGTCATGGAT 1.35727 1.3573 -162 -151

AAAGTGATGAAT -147 
17)
TAAGTAATCTTT 1.2374 1.2374 -203 -192

TAAGCAGTCTTT -188 
18)
GATAAAGA 1.16711 1.1671 -109 -102

GATAAAGC -102 
19)
GCCATGCT 1.10181 1.1018 -253 -246

GCCAGGCT -262 
20)
TCAGAGCC 0.894053 0.8941 -475 -468

TCAGAGCC -267 
21)
GAGTCAGGCTTC 0.864408 0.8644 -297 -286

GAGCCAGGCTAC -264 
22)
GCTGTTGC 0.778489 0.7785 -16 -9

CCTGTGGC -16 
23)
GCCCCACACCAC 0.727162 0.7272 -87 -76

GCCCCGCCCCAC -58 
24)
TGATCTTG 0.724864 0.7249 -178 -171

TAATCTTG -163 
25)
CTCCTTGACAAG 0.663057 0.6631 -231 -220

CTCTATGACAAA -220 
26)
AAGCGGCA 0.603155 0.6032 -499 -492

AAGCTGCC -500 
27)
TGGGCAGG 0.517343 0.5173 -320 -313

TGTGCAAG -319 
28)
CCTCTCAC 0.478509 0.4785 -266 -259

CCTCCCAC -250 
29)
TGCACATA 0.371767 0.3718 -34 -27

TACATATA -35 
30)
AGGGCCAGGGTA 0.352135 0.3521 -360 -349

AGAGCCAGGCTA -265 
31)
CATCCTCC 0.342218 0.3422 -235 -228

CTTCCTCC -253 
32)
GATGGCAG 0.272646 0.2726 -340 -333

GATGGTAG -310 
33)
CTGCTGCC 0.174822 0.1748 -258 -251

CTACTTCC -256 
34)
CCTTGCTG 0.114042 0.1140 -43 -36

CCTCTCTG -45 
35)
AAGTGATA 0.0866547 0.0867 -216 -209

AAGTGATG -146 
36)
GGACCAAGCAGG 0.0532281 0.0532 -383 -372

AGCCCAAGCTGG -280 
37)
CCACCCACCAGG 0.0433051 0.0433 -393 -382

CCACCAGCCAGA -468 
38)
CCGTTTAA 0.0351703 0.0352 -208 -201

CCTTTGAA -196 
39)
CTTGTTTC 0.0312462 0.0312 -188 -181

CCTGTTTC -240 
40)
TTTTTCTT 0.0312326 0.0312 -193 -186

TCTTTCTT -181 
41)
TGGCCACC 0.0288068 0.0288 -396 -389

TGGCTACC -474 
42)
CTTGCCCG 0.0277494 0.0277 -63 -56

CTGCCCCG -70 
43)
CTGAGGCTGAAC 0.0204168 0.0204 -468 -457

CATAGGCTGTAC -346 
44)
GGTTGTGG 0.015184 0.0152 -54 -47

GTTTGTGG -133 
45)
GCAGCAGAGGGC 1.16884e-05 0.0000 -367 -356

GAAGAAGATGGC -207 
46)
AGGGCGGG -0.00377338 -0.0038 -374 -367

AGGTAGGG -367 
47)
AGCGTGAC -0.00530312 -0.0053 -443 -436

AGCCAGAC -463 
48)
TTCCCCTT -0.00611651 -0.0061 -288 -281

TTCCACTG -295 
49)
GATGAAGT -0.0106225 -0.0106 -220 -213

GAAGAAGA -207 
50)
ATGTGCTTCTCA -0.0106536 -0.0107 -484 -473

AGCTGCTTCTGA -97 
51)
GGGCACCT -0.0110342 -0.0110 -48 -41

GGGCCCCG -60 
52)
GTCCAGGT -0.0306305 -0.0306 -348 -341

GTCAGGGT -333 
53)
CACCACCT -0.0430935 -0.0431 -78 -71

CACAACCT -245 
54)
CCAACTCT -0.0819951 -0.0820 -9 -2

CCATCTCT -224 
55)
GCTGAGTC -0.210176 -0.2102 -300 -293

GCTGGCTC -273 
56)
ACTCTCAT -0.245123 -0.2451 -421 -414

ACTCTGGT -388 
57)
CAGTGAGC -0.274824 -0.2748 -306 -299

CAGTCAGG -335 
58)
GTGGCCTC -0.296917 -0.2969 -405 -398

GTGGCTTC -13 
59)
GACAAACT -0.363861 -0.3639 -426 -419

GACTACCT -380 
60)
GCCTCAGT -0.412975 -0.4130 -310 -303

GGCTCAGA -270 
61)
GGAGGCCT -1.08296 -1.0830 -314 -307

GAATGCCT -420 
62)
AGGCGGGA -1.09728 -1.0973 -24 -17

AGGCTGTA -343 
63)
TCACTGAT -1.09728 -1.0973 -182 -175

TCTCTGAA -43 
64)
GGGTCCTC -1.09728 -1.0973 -270 -263

GGCTCCTG -20 
65)
TTAGCAGC -1.09728 -1.0973 -448 -441

TAAGCAGT -188 
