# Supplementary material for: WeederH: an algorithm for finding conserved regulatory motifs and regions in homologous sequences
Source: BMC Bioinformatics. 2007 Feb 7;8:46. doi: 10.1186/1471-2105-8-46 (PMC1803799; doi:10.1186/1471-2105-8-46)
Supplement: Additional file 3 — Output of WeederH on orthologous sequence sets. Full output of WeederH on the orthologous sequence sets taken from the ABS database used for testing the algorithm. [file 1471-2105-8-46-S3.gz › ABS-58.hm.fasta.-1111.000.brhX]

<PRE>

You input 2 sequences
Reference sequence >AF395008 from H. sapiens 501 bp long
Homologous sequence 1 >X05064 from M. musculus 501 bp long
Output format:
MOTIFINREFERENCESEQUENCE absolute_score relative_score start_pos end_pos

MOTIFINHOMOLOGOSEQUENCE1 start_pos
MOTIFINHOMOLOGOSEQUENCE2 start_pos


1)
TGACTGACAATCTGGTGTAACGAAAATTTCCAATGTAAACTCATTTTCCCTCGGTTTCAGCAATTTTAAATCTATATATAGAGATATC 55.6061 55.6061 -99 -12

TAACTGACAATCTGGTGTAATAAAATTTTCCAATGTAAACTCATTTTCCCTTGGTTTCAGCAACTTTAACTCTATATATAGAGAGATC -99 
2)
TTTTCTCCTGGAAGAGAGGTGCTGATTGGCCC 31.7431 31.7431 -135 -104

TTTTCTCCTGGAAGAGAGGTGCTGATTGGCCC -135 
3)
ACTTTCTTGATATTACTCTATCTTTCCCCAGG 24.5537 24.5537 -379 -348

ACTTTCTTGATATTACTCTGTCTTTCCCCAGG -380 
4)
ATTATGGTGTAATTTCCTATGCTGAAACTTTG 23.5777 23.5777 -244 -213

ATTATGGTGTAATTTCCTATGCTGAAACTTTG -251 
5)
TTTCATTTTCCTATTGGTCTGATTTCACAGGA 17.6859 17.6859 -192 -161

TTTCATTTTCCAATTGGTCTGATTTCACAGGA -186 
6)
GCTGATAAGATTAATC 8.88591 8.8859 -270 -255

GCTGATAAGATTAGTC -277 
7)
GGACACCTGTGGCCTCTCCCTTCTATGC 3.55432 3.5543 -325 -298

GGACACCTGTGACCTCTTCCTTCTCTGC -331 
8)
TCGGACAC 2.08602 2.0860 -327 -320

TCGGACAC -333 
9)
ATCAGCTT 1.81618 1.8162 -460 -453

ATCAGCTT -459 
10)
GTTTCCAA 1.66325 1.6632 -437 -430

GTTTCCAA -436 
11)
TACCTGTT 1.17517 1.1752 -154 -147

TACCTGTT -149 
12)
TTTTTTCT 0.990994 0.9910 -137 -130

TTTTTTCT -137 
13)
CCCCAGAT 0.309043 0.3090 -466 -459

CCCCAGAA -466 
14)
TGTCAGCA 0.28415 0.2841 -9 -2

TGCCAGCA -9 
15)
GAAGAAGC 0.223872 0.2239 -412 -405

GAAGCAGC -412 
16)
TCTGCCTC 0.184894 0.1849 -489 -482

TCTGCCTC -497 
17)
AAACTTTC 0.118383 0.1184 -381 -374

AGACTTTC -382 
18)
TTTAAAAA 0.0435225 0.0435 -202 -195

TTTAAAAA -215 
19)
CCCCAAGCTGAT 0.0276195 0.0276 -276 -265

CCCTACGCTGAT -283 
20)
CAGGAGGA 0.0207616 0.0208 -351 -344

CAGGAGGA -304 
21)
ATTTTACC 0.0162583 0.0163 -158 -151

AATTTACC -153 
22)
GGAACATT 0.00780574 0.0078 -163 -156

GGAAAATT -157 
23)
GGTTTCAT 0.005838 0.0058 -194 -187

TGTTTCAT -188 
24)
TTTTCCATGACA 0.00558056 0.0056 -454 -443

TTTCCCAAGATA -453 
25)
TTTGTAGT -0.00157819 -0.0016 -216 -209

TTTGTAGA -223 
26)
TCTGCCTG -0.00828087 -0.0083 -501 -494

TCTGCCTC -497 
27)
AAAGCCAG -0.0212022 -0.0212 -290 -283

AGAGCCAG -297 
28)
AGTGACTG -0.0282996 -0.0283 -101 -94

AATAACTG -101 
29)
TATCTTTG -0.0454255 -0.0454 -15 -8

GATCTCTG -15 
30)
AAGATGCC -0.0837002 -0.0837 -431 -424

AAGGGGCC -430 
31)
GACAGTTT -0.103245 -0.1032 -441 -434

CAGAGTTT -440 
32)
AGGAGCCC -0.13228 -0.1323 -471 -464

AAGACCCC -470 
33)
CTATGCAG -0.237068 -0.2371 -482 -475

CTATGAGG -479 
34)
AGCAGCAGCCCC -0.322259 -0.3223 -284 -273

ACCAGCACCCTC -343 
35)
TTAATTTT -0.335737 -0.3357 -209 -202

TTCATTTT -185 
36)
TTTTCAAG -0.350954 -0.3510 -391 -384

TTTCCAAG -435 
37)
CCAGGTTA -0.373028 -0.3730 -405 -398

CCAGGTGT -399 
38)
GCAAATTA -0.402183 -0.4022 -248 -241

GCCGATTA -255 
39)
CACCTGTA -0.419594 -0.4196 -424 -417

CACCTGTG -328 
40)
GCAAAGCA -0.470481 -0.4705 -299 -292

GCAAGGCA -389 
41)
TTACAACAAATT -0.519765 -0.5198 -338 -327

TTTCAGCAACTT -45 
42)
AATCTAAA -0.556959 -0.5570 -258 -251

AGTCTGAA -265 
43)
TTATTCTG -0.661034 -0.6610 -493 -486

TTACTCTG -368 
44)
AATACTTT -0.825329 -0.8253 -396 -389

CAGACTTT -383 
45)
ACAGGACA -1.0886 -1.0886 -445 -438

ACAGGAAA -160 
46)
CTTGGAAG -1.10818 -1.1082 -416 -409

CCTGGAAG -129 
47)
CCCAAGTG -1.10948 -1.1095 -105 -98

CCCAGGTG -400 
48)
CTGCATTA -1.11339 -1.1134 -343 -336

CTGCAGGA -307 
49)
GGCATTTT -1.38899 -1.3890 -141 -134

TTCATTTT -185 
50)
AAGAGCAA -1.61469 -1.6147 -252 -245

GAGAGCCA -298 
51)
AGTAAAAC -1.8575 -1.8575 -385 -378

GGTAAGAC -473 
52)
GAGAAGGA -1.93398 -1.9340 -475 -468

TAGCAGGA -418 
53)
GTGAGGCA -2.07208 -2.0721 -145 -138

GAGAGCCA -298 
