# Supplementary material for: WeederH: an algorithm for finding conserved regulatory motifs and regions in homologous sequences
Source: BMC Bioinformatics. 2007 Feb 7;8:46. doi: 10.1186/1471-2105-8-46 (PMC1803799; doi:10.1186/1471-2105-8-46)
Supplement: Additional file 3 — Output of WeederH on orthologous sequence sets. Full output of WeederH on the orthologous sequence sets taken from the ABS database used for testing the algorithm. [file 1471-2105-8-46-S3.gz › ABS-59.hm.fasta.-1111.000.brhX]

<PRE>

You input 2 sequences
Reference sequence >J02971 from H. sapiens 507 bp long
Homologous sequence 1 >D14461 from M. musculus 501 bp long
Output format:
MOTIFINREFERENCESEQUENCE absolute_score relative_score start_pos end_pos

MOTIFINHOMOLOGOSEQUENCE1 start_pos
MOTIFINHOMOLOGOSEQUENCE2 start_pos


1)
CTATCTGATTGTTAGAAATTATTCATTTCCTC 48.1776 48.1776 -73 -42

CTATCTGATTGTTAGCAATTATTCATTTCCTC -71 
2)
GACAGACAATAAATTGACTGGGGA 19.75 19.7500 -38 -15

GAGAGAGAATAAATTGCTTGGGGA -38 
3)
ATTTATGTATTTTAGC 9.81954 9.8195 -342 -327

ATTTATGTATTTTAGC -490 
4)
TGCCATTATTAGGCATTCTCTATC 9.44455 9.4445 -92 -69

CGCCTTTATTAGGTGTCCTCTATC -90 
5)
GGAAACATTTAGTTTC 7.33765 7.3376 -114 -99

GGAAACCCTGAGTTTC -112 
6)
AGCCGATC 7.30001 7.3000 -369 -362

AGCCGATC -350 
7)
GTAATAGAAAATGTTT 6.79693 6.7969 -202 -187

GTTATAGAAAATGCTT -214 
8)
ATTATTAA 4.81179 4.8118 -161 -154

ATTATTAA -166 
9)
GGCATTGGAAAC 4.70844 4.7084 -120 -109

GGCACTGGAAAC -118 
10)
AAATGTGG 4.27171 4.2717 -240 -233

AAATGTGG -249 
11)
CACATCTTTTAA 3.32909 3.3291 -284 -273

CACAACTTTTAA -290 
12)
TTTCACGA 2.63145 2.6314 -102 -95

TTTCAGGA -100 
13)
CCTCAAAGACAG 2.03821 2.0382 -45 -34

CCTCAGAGAGAG -43 
14)
TAAGACAGATTA 1.85195 1.8519 -407 -396

TAACACATATTA -413 
15)
TTGGCAGTTTCCATTTCAAT 1.66761 1.6676 -460 -441

TTGGAGGTATACATTTGAAT -465 
16)
TCCCAATA 1.37778 1.3778 -349 -342

TCCCAAGA -338 
17)
AAACATTC 1.19164 1.1916 -355 -348

AAACATTC -228 
18)
TTTTTAAG 1.10007 1.1001 -134 -127

TTTTTAAG -200 
19)
TTTGCACA 1.08998 1.0900 -290 -283

TATGCACA -294 
20)
TTTTATTA 0.900551 0.9006 -165 -158

TATTATTA -167 
21)
GAGGAAGTTAAT 0.717799 0.7178 -272 -261

GAGAAATTCAAT -277 
22)
TTTTAAAG 0.549119 0.5491 -188 -181

TTTTAAAG -284 
23)
AAAAGATAAAAG 0.503057 0.5031 -155 -144

AAAAAAAAAATG -150 
24)
ATCACTGT 0.500668 0.5007 -442 -435

CTCACTTT -436 
25)
CTTCGTAA 0.497043 0.4970 -206 -199

CTTTTTAA -201 
26)
CAGTATTT 0.443076 0.4431 -426 -419

CAGGAATT -426 
27)
AAATTTATTTTT 0.432317 0.4323 -142 -131

AAATGCATTTTG -143 
28)
TTCTTTTA 0.400825 0.4008 -413 -406

TTCTTTTA -223 
29)
AAAGATTC 0.389958 0.3900 -213 -206

AAACATTC -228 
30)
GATTTTAA 0.357029 0.3570 -255 -248

GAGTGTAA -255 
31)
CATAGTAGAACA 0.276822 0.2768 -382 -371

CATATTAAAGCA -408 
32)
CCTTATAC 0.215927 0.2159 -303 -296

CCATATAT -299 
33)
AAACAGGG 0.199658 0.1997 -175 -168

AAGCAGGG -195 
34)
AAATTCTGTTTA 0.196579 0.1966 -323 -312

AAATGCTTTTTA -206 
35)
CAATGATGTATT 0.180382 0.1804 -230 -219

CATTTATGTATT -491 
36)
CGACCCTG 0.150054 0.1501 -475 -468

TAACCCTG -473 
37)
GAAATGCA 0.125678 0.1257 -247 -240

GAAATTCA -275 
38)
TTCAATTT 0.0883676 0.0884 -419 -412

TTGAGTTT -420 
39)
AAGTAAAT 0.0875453 0.0875 -146 -139

AAAAAAAT -147 
40)
GCATAAAA 0.0537044 0.0537 -328 -321

GGATAAAA -376 
41)
TTAGTGGTCTAC 0.035535 0.0355 -314 -303

TTGGAGGTATAC -465 
42)
GGGGGGAA 0.00273588 0.0027 -181 -174

GGGGTCAA -184 
43)
CTGAAAAA 0.000116638 0.0001 -362 -355

CTCAAGAA -359 
44)
GGGCAATG 1.82598e-05 0.0000 -233 -226

GGGCACTG -119 
45)
ACAGAACTCGAC 2.5601e-08 0.0000 -483 -472

TCAGGACTCGCC -98 
46)
TAAGAGGA -0.00157988 -0.0016 -275 -268

AAAGAGAA -280 
47)
TTCCCACC -0.00410335 -0.0041 -433 -426

TTCTCACT -438 
48)
CCCAGTGAACAG -0.0334756 -0.0335 -491 -480

CCCAGGGCACTG -123 
49)
TTAACCCA -0.0389116 -0.0389 -220 -213

TTAACACA -414 
50)
CCTAATCA -0.120209 -0.1202 -503 -496

CCTAACCC -475 
51)
ACTTTGTT -0.143835 -0.1438 -297 -290

ATTTTGTT -137 
52)
TAAGGCAT -0.144392 -0.1444 -123 -116

AAATGCAT -143 
53)
TTCTGATT -0.232136 -0.2321 -259 -252

ATCTGATT -69 
54)
AAGACCCC -0.256212 -0.2562 -496 -489

AAGACCCA -127 
55)
GGATTTTT -0.431593 -0.4316 -169 -162

GCATTTTG -139 
56)
AATTTTCT -0.687537 -0.6875 -263 -256

AACATTCT -227 
57)
GTCTTGTA -0.719687 -0.7197 -10 -3

GTCCTCTA -76 
58)
AATCTAGC -0.743187 -0.7432 -396 -389

ATTTTAGC -482 
59)
AGATATAA -0.795034 -0.7950 -128 -121

AGATGTTA -177 
60)
GACGCAGT -0.82677 -0.8268 -16 -9

GACCCAGG -125 
61)
CAGTCATA -0.826918 -0.8269 -386 -379

CCGCCATA -302 
62)
AGGCTTGG -0.947592 -0.9476 -464 -457

AGGTGTGG -397 
63)
TATGCCAT -1.07541 -1.0754 -94 -87

TATGTTAT -217 
64)
GCCAAGGC -1.35113 -1.3511 -468 -461

CCCAGGGC -123 
65)
GGATCCTA -1.35113 -1.3511 -507 -500

GGATCAAA -243 
