# Supplementary material for: WeederH: an algorithm for finding conserved regulatory motifs and regions in homologous sequences
Source: BMC Bioinformatics. 2007 Feb 7;8:46. doi: 10.1186/1471-2105-8-46 (PMC1803799; doi:10.1186/1471-2105-8-46)
Supplement: Additional file 3 — Output of WeederH on orthologous sequence sets. Full output of WeederH on the orthologous sequence sets taken from the ABS database used for testing the algorithm. [file 1471-2105-8-46-S3.gz › ABS-6.hm.fasta.-1111.000.brhX]

<PRE>

You input 2 sequences
Reference sequence >M13792 from H. sapiens 501 bp long
Homologous sequence 1 >extracted16 from M. musculus 500 bp long
Output format:
MOTIFINREFERENCESEQUENCE absolute_score relative_score start_pos end_pos

MOTIFINHOMOLOGOSEQUENCE1 start_pos
MOTIFINHOMOLOGOSEQUENCE2 start_pos


1)
GGTCCAGAATTCCAGGAAATGCGC 21.9232 21.9232 -236 -213

GGTTCAGAATTCCGGGAAATGCGC -161 
2)
AAGAGCGTGGCCGGCCGCGG 16.1412 16.1412 -117 -98

AAGAGCGTGGCGGGCCGCGG -25 
3)
GGGGGCTC 10.1883 10.1883 -190 -183

GGGGGCTC -211 
4)
AGGCGGGG 9.37883 9.3788 -139 -132

AGGCGGGG -126 
5)
GCCGGGGC 7.94316 7.9432 -21 -14

GCCGGGGC -45 
6)
GTCTATCC 7.73416 7.7342 -467 -460

GTCTATCC -361 
7)
GGGGCCGT 6.13526 6.1353 -273 -266

GGGGCCGT -102 
8)
TCCCCGCT 6.05185 6.0518 -418 -411

TCGCCGCT -420 
9)
CCGGGAACGGCG 4.73456 4.7346 -165 -154

CCGGGAAATGCG -150 
10)
GACTGCAGGGGG 4.43223 4.4322 -378 -367

GTCTGCAGGGGG -218 
11)
GCGGGCGAGGAC 4.27027 4.2703 -252 -241

GCAGGTGAGGAC -241 
12)
GGCGGGCCCCGG 3.35531 3.3553 -173 -162

GGCGGGCCGCGG -17 
13)
GGCGGGGC 3.10557 3.1056 -150 -143

GGCGGGGC -105 
14)
ACGCCGCT 2.89538 2.8954 -449 -442

TCGCCGCT -420 
15)
GCCCGTTAAGAA 2.89336 2.8934 -127 -116

GCCCGGTAAAAA -36 
16)
TTCTGCGACGAG 2.81062 2.8106 -484 -473

TTCTGCAACAAG -376 
17)
CGCGCCCA 2.72274 2.7227 -305 -298

GGCGCCCA -290 
18)
GGCGGGGCGGGG 2.30243 2.3024 -198 -187

GGCGGGGGGGGG -125 
19)
ACAGGTGGGTCC 2.28699 2.2870 -298 -287

ACAAGTGGGTCT -369 
20)
CTTGCGAT 2.06691 2.0669 -436 -429

CTTGTGAT -383 
21)
AAGGCAGC 1.96862 1.9686 -335 -328

AAGGCTTC -335 
22)
CTTCTAGCTTGG 1.48752 1.4875 -412 -401

CTTCTGCCTTGT -390 
23)
GGAGCAGC 1.45888 1.4589 -29 -22

GGGGCAGC -42 
24)
AGCCGGCAGAGA 1.35377 1.3538 -61 -50

AGCCAGCAGGGA -181 
25)
CAGGCCGGCGGG 1.34057 1.3406 -208 -197

CAGGCGGGGGGG -127 
26)
TCGGGTCGGCGG 1.1529 1.1529 -260 -249

TCGCGTCTGCAG -222 
27)
GCGGGAGG 0.977042 0.9770 -144 -137

GCGGGGGG -124 
28)
AGCGGCGGCGGA 0.884995 0.8850 -42 -31

AGCGTGGGCGGG -62 
29)
AGTTGCTGGAGG 0.852949 0.8529 -357 -346

AGTTGCAGGCGG -132 
30)
GCGCCCAG 0.769361 0.7694 -329 -322

GCGCCCAA -289 
31)
GTGTTTCT 0.720984 0.7210 -488 -481

GAGTCTCT -486 
32)
GGGAAAGCCGAG 0.643985 0.6440 -82 -71

GGGAAATGCGCG -148 
33)
CCGGCGAGAGGG 0.610129 0.6101 -183 -172

CAGGCGGGGGGG -127 
34)
GGCGGGCG 0.595829 0.5958 -154 -147

GGCGGGGG -125 
35)
GCTGGAGC 0.567252 0.5673 -314 -307

GCTCCAGC -316 
36)
CGCACAGCAGCG 0.534709 0.5347 -394 -383

CACACAACAGTG -474 
37)
GGAGCCGGGGGG 0.449737 0.4497 -347 -336

GCAGGCGGGGGG -128 
38)
GTAGTTTTCGGG 0.278578 0.2786 -267 -256

TTAGTTCTCAGG -497 
39)
TGGCCCCA 0.274209 0.2742 -90 -83

TGGCTCCG -95 
40)
GTGGAAGGCACG 0.246121 0.2461 -458 -447

CTGGAAGCCTCG -275 
41)
AGGCGGCT 0.223509 0.2235 -319 -312

AGGGGGCT -212 
42)
GCGCCCAG 0.148673 0.1487 -385 -378

GCGCCCAA -289 
43)
GTCCGTCT 0.108926 0.1089 -471 -464

GTCTCTCT -484 
44)
CGCCGCGG 0.0936956 0.0937 -279 -272

AGCCTCGG -270 
45)
ACCGAGCG 0.0891929 0.0892 -46 -39

AAAGAGCG -26 
46)
GCCGGGTC 0.0795107 0.0795 -240 -233

GCGGGGTC -83 
47)
CGGGCGCC 0.0689462 0.0689 -283 -276

TAGGCGCC -292 
48)
ATCCAGGC 0.0513423 0.0513 -211 -204

ATCCAGCC -347 
49)
GAGCGTCC 0.0405749 0.0406 -475 -468

GAGCTTCC -197 
50)
CCGAGCCG 0.0332354 0.0332 -64 -57

CTGTGCCG -49 
51)
GGCCCGGC 0.0128458 0.0128 -133 -126

GGCCCGGA -253 
52)
ACGCTTGA 0.000440708 0.0004 -366 -359

AGGCTTCA -334 
53)
CCGGTGGA -2.65126e-05 -0.0000 -461 -454

CTGGTGAA -437 
54)
GCCTGGCG -4.87072e-05 -0.0000 -400 -393

GCCTTGTG -385 
55)
TCGAGGCT -6.77817e-05 -0.0001 -442 -435

TCGCCGCT -420 
56)
ATGCTCCC -0.00153984 -0.0015 -430 -423

AATCTCCC -411 
57)
TATGGTGT -0.00575019 -0.0058 -496 -489

TAGGGTGT -189 
58)
AGCGAGGC -0.0087148 -0.0087 -323 -316

AGCGTGGC -22 
59)
CCGGTCGG -0.0129092 -0.0129 -288 -281

CCGGAAGG -250 
60)
CGGGGTCC -0.0329628 -0.0330 -423 -416

CGGGGTCT -82 
61)
CGAGGGCA -0.113777 -0.1138 -10 -3

CCGGGGCA -44 
62)
GAGCGGCC -0.12591 -0.1259 -73 -66

GCGGGGCC -104 
63)
GCGCGATC -0.392653 -0.3927 -216 -209

GCGGGGTC -83 
64)
GCGCACGA -0.412293 -0.4123 -15 -8

GCGCCAGA -139 
65)
GAAAGTTG -0.635305 -0.6353 -360 -353

CAAAGTAG -297 
66)
GGCCACCG -0.723251 -0.7233 -99 -92

GGCCGCGG -13 
67)
ACAATTAT -1.11978 -1.1198 -501 -494

ACACTTCT -396 
68)
GGAGGGAG -1.36829 -1.3683 -33 -26

GGAAGGCG -88 
69)
ACCCACCG -1.36829 -1.3683 -50 -43

ACCCGCCC -449 
