# Supplementary material for: WeederH: an algorithm for finding conserved regulatory motifs and regions in homologous sequences
Source: BMC Bioinformatics. 2007 Feb 7;8:46. doi: 10.1186/1471-2105-8-46 (PMC1803799; doi:10.1186/1471-2105-8-46)
Supplement: Additional file 3 — Output of WeederH on orthologous sequence sets. Full output of WeederH on the orthologous sequence sets taken from the ABS database used for testing the algorithm. [file 1471-2105-8-46-S3.gz › ABS-60.hm.fasta.-1111.000.brhX]

<PRE>

You input 2 sequences
Reference sequence >X73536 from H. sapiens 501 bp long
Homologous sequence 1 >M84340 from M. musculus 501 bp long
Output format:
MOTIFINREFERENCESEQUENCE absolute_score relative_score start_pos end_pos

MOTIFINHOMOLOGOSEQUENCE1 start_pos
MOTIFINHOMOLOGOSEQUENCE2 start_pos


1)
AGGTAGCCCATCCTAAAAATAGCTGTAATGCAGAAGTTCA 38.6304 38.6304 -250 -211

AGGTAGCCCATACTAAAAATAGCTGTAATGCAGAAGTTCA -225 
2)
CAATTATTTCTCAATC 19.6778 19.6778 -421 -406

CAATTATTTCTCAATC -401 
3)
ATTGAGAAGCTAAAAA 18.5296 18.5296 -279 -264

ATTGAGAAGCTAAAAA -260 
4)
GCTTACGATGCAAAAA 12.9794 12.9794 -191 -176

GCTTACAATGCAAAAA -166 
5)
CCACAGCTGAGGGCCT 10.6077 10.6077 -340 -325

CCACAGATGAGGGCCT -321 
6)
CAATATAAAAGGGGGA 9.80273 9.8027 -58 -43

CAGTATAAAAGGGGGA -35 
7)
ATTTGTCCACGTCACT 7.07789 7.0779 -383 -368

ATTTATCCACGTCATT -363 
8)
TTCATCCCAGGTTGGG 5.78836 5.7884 -443 -428

TTCAACCCAGGTTGAG -426 
9)
CTAAGGTG 4.17433 4.1743 -484 -477

CTAAGGTG -463 
10)
AGGTCTAC 3.97338 3.9734 -31 -24

AGGTCTAC -8 
11)
GAACAGCT 3.44804 3.4480 -315 -308

GAACAGCT -296 
12)
GAGAGGTA 3.32168 3.3217 -253 -246

GAGAGGTA -228 
13)
CAACTTTT 3.20981 3.2098 -291 -284

CAACTTTT -271 
14)
TCTGGAAT 2.83322 2.8332 -396 -389

TCTGGAAT -376 
15)
CAGGAAAT 2.65471 2.6547 -299 -292

CAGGAAAT -280 
16)
CTTACAAT 2.03367 2.0337 -62 -55

CTTACAAT -165 
17)
AAAAATTA 1.65205 1.6521 -267 -260

AAAAATTA -239 
18)
GTTCAACC 1.56729 1.5673 -209 -202

GTTCAACC -427 
19)
CGCGAATG 1.5035 1.5035 -353 -346

CGTGAATG -333 
20)
AGAGAGGT 1.3892 1.3892 -157 -150

AGAGAGGT -229 
21)
GGAGGAGC 1.03597 1.0360 -142 -135

GGAGGAGC -86 
22)
AGTTAGCAAGGA 0.677572 0.6776 -468 -457

AGTCAGCAAGAA -448 
23)
GGGGGACC 0.675332 0.6753 -429 -422

GGGGGACC -25 
24)
AGAGAGGT 0.657119 0.6571 -41 -34

AGAGAGGT -229 
25)
TGTGACCTAGGA 0.619779 0.6198 -368 -357

TATGACCTGGGA -348 
26)
AAAAAATCCTGTGCCGGGAA 0.502974 0.5030 -125 -106

ACAAAAACCTTTGCCAGGAA -71 
27)
AGGCCTCCCTGA 0.486935 0.4869 -75 -64

AGGCCCCACTGA -52 
28)
AGAAAAAA 0.377569 0.3776 -127 -120

AGAAAGAA -129 
29)
GAACCCAC 0.305106 0.3051 -344 -337

GAATCCAC -325 
30)
TGACTGCC 0.239964 0.2400 -478 -471

TGACTTCC -457 
31)
AGTTTATTAGAG 0.229298 0.2293 -165 -154

AGTTCTTTAGCG -177 
32)
TTGGGTAT 0.202955 0.2030 -450 -443

TTGGGTAA -478 
33)
CGCACAGA 0.200355 0.2004 -321 -314

TCCACAGA -322 
34)
TGAAGAGG 0.197043 0.1970 -80 -73

AGAAGAGG -96 
35)
AGAGAAGG 0.189773 0.1898 -148 -141

AGGGAAAG -148 
36)
CAATTTGT 0.177968 0.1780 -385 -378

TAATATGT -384 
37)
CCCAATTA 0.117682 0.1177 -423 -416

CCCATTTA -366 
38)
ATCCCATT 0.093071 0.0931 -408 -401

AGCCCATT -368 
39)
GTTCTCCCCAGG 0.0765007 0.0765 -307 -296

GTTCAACCCAGG -427 
40)
GAAACCTT 0.0546133 0.0546 -108 -101

AAAACCTT -68 
41)
GCCTCTGC 0.0267056 0.0267 -328 -321

GCCTCTGT -309 
42)
AAGCAGAA 0.00643211 0.0064 -131 -124

AAAAAGAA -133 
43)
GAAAACTAAGTT 0.000441368 0.0004 -173 -162

GAAAAAAAAATT -244 
44)
AAATTGAA -0.00116355 -0.0012 -178 -171

AAATTAAA -123 
45)
ATCAGGGG -0.00284964 -0.0028 -21 -14

AACAGGAG -14 
46)
CTAAGTTA -0.00362661 -0.0036 -471 -464

CTAAGGTG -463 
47)
ATGAATGA -0.0261998 -0.0262 -85 -78

CTGAATAA -78 
48)
TAATTGAG -0.0576824 -0.0577 -281 -274

TAACTGAG -473 
49)
CCAATCATTTTT -0.0728268 -0.0728 -203 -192

ACAATTATTTCT -402 
50)
GAGACCTA -0.1704 -0.1704 -489 -482

GAGTGCTA -468 
51)
TAAGGCCC -0.210918 -0.2109 -498 -491

GAAGGCCC -54 
52)
GTATTCTG -0.223371 -0.2234 -400 -393

ATGTTCTG -380 
53)
AGAAGTCT -0.236182 -0.2362 -457 -450

AGAAATAT -440 
54)
TGAGCTTA -0.25146 -0.2515 -66 -59

TGAGCCTT -43 
55)
TTGCTTAC -0.289237 -0.2892 -193 -186

GCGCTTAC -168 
56)
CACTGTGA -0.300894 -0.3009 -371 -364

CATTATGA -351 
57)
TCTAAGAG -0.319597 -0.3196 -258 -251

TAAAAGAG -233 
58)
GGGACAGA -0.471269 -0.4713 -46 -39

GGGACCAA -23 
59)
TTTTTAAT -0.595659 -0.5957 -285 -278

CTTTTAGT -268 
60)
GCTCTAAG -0.779445 -0.7794 -136 -129

GCTGTAAT -204 
61)
TGTGGCTT -0.913215 -0.9132 -97 -90

TGAGCCTT -43 
62)
TGGGCAAT -0.919629 -0.9196 -389 -382

TGGGTAAC -477 
63)
TTTTAATG -1.29314 -1.2931 -90 -83

TTACAATG -164 
64)
AACACGCG -1.34042 -1.3404 -357 -350

AACAGGAG -14 
65)
CTCTTGCA -1.39371 -1.3937 -9 -2

CGCTTACA -167 
66)
GGCTTGCT -1.39371 -1.3937 -15 -8

GGTTTCCT -486 
67)
ACACATCA -1.39371 -1.3937 -25 -18

ACAGATGA -319 
68)
GTGAAGGT -1.39371 -1.3937 -35 -28

GAGAAGCT -257 
69)
TGATTGTG -1.39371 -1.3937 -101 -94

TCATTATG -352 
70)
TCATGTTC -1.39371 -1.3937 -213 -206

ATATGTTC -382 
