# Supplementary material for: WeederH: an algorithm for finding conserved regulatory motifs and regions in homologous sequences
Source: BMC Bioinformatics. 2007 Feb 7;8:46. doi: 10.1186/1471-2105-8-46 (PMC1803799; doi:10.1186/1471-2105-8-46)
Supplement: Additional file 3 — Output of WeederH on orthologous sequence sets. Full output of WeederH on the orthologous sequence sets taken from the ABS database used for testing the algorithm. [file 1471-2105-8-46-S3.gz › ABS-61.hm.fasta.-1111.000.brhX]

<PRE>

You input 2 sequences
Reference sequence >AY008847 from H. sapiens 501 bp long
Homologous sequence 1 >D63333 from M. musculus 501 bp long
Output format:
MOTIFINREFERENCESEQUENCE absolute_score relative_score start_pos end_pos

MOTIFINHOMOLOGOSEQUENCE1 start_pos
MOTIFINHOMOLOGOSEQUENCE2 start_pos


1)
GGAGTAGAGTATATAA 21.6558 21.6558 -37 -22

GGAGTAGAGTATATAA -95 
2)
AAGTCATTTCCTCTTA 20.1539 20.1539 -217 -202

AAGTCATTTCCTCTTA -282 
3)
GAACTTCTTGAAATTCCCCCAGAAGGTTTTGA 19.7957 19.7957 -124 -93

GAACTTCTTAAAATTCCCCCAGAATGTTTTGA -196 
4)
GTTTTCAATGTTGCAA 11.2281 11.2281 -87 -72

GTTTTCAGTGTTGCAA -159 
5)
AGTCAGTTTCTAGTTT 11.0763 11.0763 -69 -54

AGTCAGTTTCTACTTT -135 
6)
GTTTCCATCAGAAAGG 9.50927 9.5093 -51 -36

GTTTCCATCAGAAAGT -117 
7)
CATGATGTAAAC 7.03828 7.0383 -274 -263

CATGATGTAAAC -335 
8)
GGGATTTTGATGTCTATGTTCCCT 6.93152 6.9315 -190 -167

GGGATTTCGACGTCTATATTCCCT -262 
9)
ATGAACTC 5.14589 5.1459 -373 -366

ATGAACTC -423 
10)
TGGGAAGAACCAGGAT 5.0154 5.0154 -431 -416

TGGCATGAACCATGAA -434 
11)
GAGAAATTAGCATCTC 4.45503 4.4550 -259 -244

CAGAAATTAGTATCTC -324 
12)
AAGCCCTT 4.23152 4.2315 -406 -399

AAGTCCTT -405 
13)
CTTCCTTATTCCCCAC 3.97119 3.9712 -237 -222

CTTCCTTTTTCCACAC -302 
14)
TCTGTGGA 3.46334 3.4633 -323 -316

TCTGTGGA -384 
15)
AGGAACTT 3.39831 3.3983 -126 -119

AGGAACTT -198 
16)
AAGGCGCCCCAGATGTACTA 3.36831 3.3683 -484 -465

AAGGTGGCCCAGATACACTA -497 
17)
CCTGGGAT 3.2324 3.2324 -193 -186

CCTGGGAT -265 
18)
CCTTCCTT 2.27297 2.2730 -340 -333

CCTTCCTT -303 
19)
CAAGTCAG 2.13773 2.1377 -71 -64

CAAGGCAG -65 
20)
CTCCTTCC 2.11058 2.1106 -240 -233

CTCCTTCC -305 
21)
TCTGCCTA 2.06683 2.0668 -305 -298

TCTGCCTC -310 
22)
ATTGATAC 1.8633 1.8633 -159 -152

ATTGAGAC -144 
23)
CCGCCCCT 1.78284 1.7828 -351 -344

CCGCCTCT -355 
24)
ACTAAACCCTTT 1.65433 1.6543 -468 -457

ACTAGGCCCTTT -481 
25)
GCCCTTCA 0.944557 0.9446 -456 -449

GCCCTTTA -476 
26)
CACCCAAAAGTC 0.743616 0.7436 -224 -213

CACCCCGAAGTC -289 
27)
TACCAGCA 0.720466 0.7205 -14 -7

TCGCAGCA -15 
28)
CTCGTTAT 0.720424 0.7204 -165 -158

CTAGTTTT -162 
29)
ACCTTGGCCATG 0.597086 0.5971 -282 -271

ACCTTAGGCATG -343 
30)
CTGTCTCC 0.430461 0.4305 -294 -287

CTGCCTCC -309 
31)
GAGACAAA 0.386313 0.3863 -140 -133

GAGACTAG -141 
32)
CATCCCGA 0.353735 0.3537 -382 -375

CACCCCGA -289 
33)
TAATGTGG 0.35211 0.3521 -495 -488

AAAGGTGG -498 
34)
TTGGCCTT 0.326543 0.3265 -344 -337

TTCACCTT -346 
35)
TTGAGAGT 0.256184 0.2562 -96 -89

TTGAGACT -143 
36)
TTGGGCAT 0.246596 0.2466 -400 -393

TTAGGCAT -340 
37)
TCATTACC 0.246584 0.2466 -199 -192

TCATTTCC -279 
38)
TCCATCTC 0.233334 0.2333 -245 -238

TCCCTCTG -243 
39)
AAGGAGTA 0.225217 0.2252 -39 -32

TAGGAGTA -97 
40)
TCCCGTCT 0.220786 0.2208 -361 -354

TGCCGCCT -357 
41)
GCAACAAG 0.209864 0.2099 -75 -68

GCACCAGG -79 
42)
TCTTCCTC 0.159994 0.1600 -333 -326

TCTGCCTC -310 
43)
TAAGTTCCAGTA 0.135782 0.1358 -24 -13

TAAGCACCAGGA -82 
44)
TAAGTTTC 0.0897886 0.0898 -54 -47

TCAGTTTC -133 
45)
GGAATCTG 0.083612 0.0836 -309 -302

GGAATCGG -379 
46)
TTGTTCCA 0.0377576 0.0378 -388 -381

TTTTTCCA -297 
47)
TCAGCCTC 0.0290643 0.0291 -367 -360

TCTGCCTC -310 
48)
GAACCCAGGGAA 0.0195279 0.0195 -317 -306

GCACTCAGGGAG -225 
49)
ACACACAGAGAG 0.0128833 0.0129 -151 -140

GCACTCAGGGAG -225 
50)
CTGACTTG -2.92486e-09 -0.0000 -437 -430

CTTATTTG -446 
51)
ATCTCATCCTCT -0.000430418 -0.0004 -449 -438

ATCTCTGCCTCC -313 
52)
GGATTTTG -0.00466118 -0.0047 -419 -412

GGATTTCG -261 
53)
CAAGCACC -0.0142221 -0.0142 -287 -280

TAAGCACC -82 
54)
TTGTTTTC -0.0243975 -0.0244 -89 -82

TAGTTTTC -161 
55)
GGAAGGCG -0.030884 -0.0309 -486 -479

GAAAGGTG -499 
56)
AGTGCTGT -0.0671433 -0.0671 -298 -291

AGTTCTGT -104 
57)
TTTTAAGC -0.0695872 -0.0696 -410 -403

TTTTCTGC -394 
58)
CCCAGAGA -0.257629 -0.2576 -263 -256

CCCAGATA -490 
59)
TCGATCTG -0.482238 -0.4822 -327 -320

TCCCTCTG -243 
60)
AACAAAAA -0.929188 -0.9292 -134 -127

AACAGAAA -326 
61)
TACAGTTG -0.954725 -0.9547 -393 -386

TACACTAG -484 
62)
CCTCCTCG -1.40379 -1.4038 -169 -162

CCTCCTTC -306 
63)
TAGTTCAT -1.40379 -1.4038 -203 -196

TATTTGAT -444 
64)
GGACTAAT -1.40379 -1.4038 -499 -492

AGACTAGT -140 
