# Supplementary material for: WeederH: an algorithm for finding conserved regulatory motifs and regions in homologous sequences
Source: BMC Bioinformatics. 2007 Feb 7;8:46. doi: 10.1186/1471-2105-8-46 (PMC1803799; doi:10.1186/1471-2105-8-46)
Supplement: Additional file 3 — Output of WeederH on orthologous sequence sets. Full output of WeederH on the orthologous sequence sets taken from the ABS database used for testing the algorithm. [file 1471-2105-8-46-S3.gz › ABS-62.hm.fasta.-1111.000.brhX]

<PRE>

You input 2 sequences
Reference sequence >AF377331 from H. sapiens 501 bp long
Homologous sequence 1 >L13028 from M. musculus 501 bp long
Output format:
MOTIFINREFERENCESEQUENCE absolute_score relative_score start_pos end_pos

MOTIFINHOMOLOGOSEQUENCE1 start_pos
MOTIFINHOMOLOGOSEQUENCE2 start_pos


1)
TCAAGATGAGTAAAGATGTGGTTT 31.229 31.2290 -111 -88

TCAAGATGAGTAAAGATGTGGTTT -108 
2)
CCACCCAGATCTTGGAAACTCTGCCCTGGACCCTTCTCAATAAGTCCA 24.3534 24.3534 -212 -165

CCACCCAGAACCTGGAAACCCTGTCCCAGACCCTTCTCAATAAATCCA -215 
3)
AGGCGTCACCACTTGGGCCTATAAAAGCTGCC 19.5556 19.5556 -51 -20

AGGCGTCATCACTTTGGTTTATAAAAGCTGCT -49 
4)
AAAGCAGAGACCATGG 13.8847 13.8847 -71 -56

AAAGCAGAGACCAGGG -68 
5)
ACTGGATTTTCCACAA 13.7425 13.7425 -134 -119

ACTGGATTTTCCAAAA -139 
6)
CAAACTCTTTCCTTTA 11.8024 11.8024 -156 -141

CAGACTCTTTCCTTTA -161 
7)
CAAGACGCCAAGGCCA 6.41603 6.4160 -18 -3

CAACAGGCTAAGGCCA -16 
8)
GTTTCTAGATAGTGCC 6.33656 6.3366 -91 -76

GTTTTCAGATAATGCC -88 
9)
CGCTGGAATTAAACCC 3.85115 3.8511 -226 -211

CCGTGGAAATAAACCA -228 
10)
GGGTCAGC 3.48955 3.4896 -325 -318

GGGTCAGC -314 
11)
AAAACTCCCCAAATTC 3.05114 3.0511 -440 -425

AAAACTTCCCCAATTC -389 
12)
TCAGGCGT 1.91328 1.9133 -53 -46

TGAGGCGT -51 
13)
CAGCATTG 1.83678 1.8368 -269 -262

CAGCATTG -310 
14)
CAGGAGCT 1.16809 1.1681 -340 -333

CAGGAGCT -291 
15)
AATCAAGA 0.901906 0.9019 -113 -106

ATTCAAGA -110 
16)
ATCAAACT 0.807296 0.8073 -158 -151

ATCAGACT -163 
17)
CGAAAAAA 0.795149 0.7951 -449 -442

AGAAAAAA -454 
18)
CTGCTCAG 0.782369 0.7824 -378 -371

CTGCTCAG -296 
19)
TTCCCATAGCTGGTAGACTG 0.754795 0.7548 -427 -408

TTCTCACAGCTAATAGACTG -376 
20)
ACCCACCC 0.74771 0.7477 -214 -207

AACCACCC -217 
21)
GACACTGG 0.673536 0.6735 -137 -130

GCCACTGG -142 
22)
AAAAAGCA 0.548968 0.5490 -73 -66

ACAAAGCA -70 
23)
AATTTAAG 0.538318 0.5383 -469 -462

AAATTAAG -463 
24)
GGGTTGTC 0.456372 0.4564 -303 -296

GGGCTGGC -303 
25)
AAGTAAAA 0.448185 0.4482 -119 -112

AAGAAAAA -123 
26)
AAAGGGTC 0.411396 0.4114 -354 -347

AAAGGGTG -342 
27)
TACTCAGG 0.318266 0.3183 -309 -302

TGCTCAGG -295 
28)
CCCAAAAG 0.28627 0.2863 -358 -351

CCCAAAGG -345 
29)
CAGGTACT 0.231726 0.2317 -313 -306

CAAGTACT -333 
30)
TCAGAGTTGGGT 0.128138 0.1281 -333 -322

TCAGCATTGGGC -311 
31)
GCCTGCCG 0.110923 0.1109 -232 -225

GCCCACCG -233 
32)
TGGTCACAGCCA 0.0678866 0.0679 -407 -396

TTCTCACAGCTA -376 
33)
TGCCACAA 0.0586164 0.0586 -23 -16

TGCTTCAA -21 
34)
GGTGTCAG 0.0283836 0.0284 -57 -50

GGGGTGAG -55 
35)
TCACAGGCAAAA 0.0120705 0.0121 -297 -286

TCACAGCTAATA -373 
36)
ATAAAACT -0.000175828 -0.0002 -442 -435

AGAAAACT -391 
37)
GTTACTTA -0.00392466 -0.0039 -480 -473

GTGATTTA -487 
38)
AACTGCTGGAAC -0.0102277 -0.0102 -287 -276

AGCTGCTTCAAC -24 
39)
AGACTGGTTCAT -0.0139243 -0.0139 -461 -450

AGACTCTTTCCT -160 
40)
ATGAGAAA -0.0201456 -0.0201 -165 -158

ATGAGTAA -103 
41)
TATCCAAGCAAG -0.0260349 -0.0260 -493 -482

TTTCCAAAAAAG -132 
42)
AGGGCAGC -0.027787 -0.0278 -273 -266

CGGTCAGC -278 
43)
GCACTTCT -0.0479852 -0.0480 -371 -364

CCAATTCT -380 
44)
TGCACTAA -0.0511821 -0.0512 -392 -385

TCCACTAA -171 
45)
AAGTAATT -0.0922809 -0.0923 -473 -466

AAGTACTT -332 
46)
CCTGAAAA -0.093957 -0.0940 -77 -70

CCTGGAAA -205 
47)
CCACAGTG -0.18522 -0.1852 -398 -391

CCACCGTG -231 
48)
GCAAATGC -0.221646 -0.2216 -262 -255

GCTGATGC -239 
49)
ACTCAGGG -0.233868 -0.2339 -277 -270

GCTCAGGA -294 
50)
GGTGACCC -0.24784 -0.2478 -363 -356

GGTGACAA -338 
51)
GCTGTCCA -0.278314 -0.2783 -319 -312

GCTGCTCA -297 
52)
CCACGCCG -0.360502 -0.3605 -255 -248

CCACCCAG -215 
53)
ACTGTGGT -0.37013 -0.3701 -411 -404

ACTTTGGT -39 
54)
GCTCTCAG -0.523846 -0.5238 -248 -241

GCGGTCAG -279 
55)
AATTTTGT -0.533045 -0.5330 -500 -493

ACGTTTGT -473 
56)
ATGCGACA -0.534428 -0.5344 -141 -134

AGGCGTCA -49 
57)
GAGGACAG -0.597099 -0.5971 -345 -338

GGGGTCAG -315 
58)
GGCCCCTT -0.62716 -0.6272 -240 -233

AGACCCTT -188 
59)
CTATCTGC -0.885412 -0.8854 -382 -375

CTGGCTGC -300 
60)
AAGACTAT -1.23715 -1.2371 -386 -379

CAGACTCT -161 
61)
AAGTGTTA -1.23715 -1.2371 -484 -477

AAGGGTGA -341 
