# Supplementary material for: WeederH: an algorithm for finding conserved regulatory motifs and regions in homologous sequences
Source: BMC Bioinformatics. 2007 Feb 7;8:46. doi: 10.1186/1471-2105-8-46 (PMC1803799; doi:10.1186/1471-2105-8-46)
Supplement: Additional file 3 — Output of WeederH on orthologous sequence sets. Full output of WeederH on the orthologous sequence sets taken from the ABS database used for testing the algorithm. [file 1471-2105-8-46-S3.gz › ABS-63.hm.fasta.-1111.000.brhX]

<PRE>

You input 2 sequences
Reference sequence >U68061 from H. sapiens 501 bp long
Homologous sequence 1 >AF221746 from M. musculus 501 bp long
Output format:
MOTIFINREFERENCESEQUENCE absolute_score relative_score start_pos end_pos

MOTIFINHOMOLOGOSEQUENCE1 start_pos
MOTIFINHOMOLOGOSEQUENCE2 start_pos


1)
CCGATAACCTGAATCAATATTTCC 36.9422 36.9422 -186 -163

CAGATAACCTGAATCAATATTTCC -190 
2)
GCCCCCGCAGCTGTCTTCTTGATCATCTGGCAGATGCCACACCCACCC 28.3732 28.3732 -151 -104

GCCCCCACAGCTGTTTTCCTGATAACTTGGCAAATGCCCCACCCACCC -149 
3)
CATCCTGAAGAAGGCTGCGTTTACCCAGGGAG 24.2501 24.2501 -235 -204

CATCCTGAGGAAGGCCAAGTTTACCCAGGGAG -239 
4)
GGGTGTGTGTTGGCAT 16.9226 16.9226 -270 -255

GGGTGTGTGCTGGCAT -275 
5)
CATATAAG 9.47998 9.4800 -59 -52

CATATAAG -60 
6)
AGCCACCA 5.4032 5.4032 -10 -3

AGCCACCA -8 
7)
CCAGACCCCTCCCCGG 5.01173 5.0117 -49 -34

CTGGACCCCTGCCCTG -50 
8)
CTCCGATA 2.81785 2.8179 -188 -181

CTCAGATA -192 
9)
AGCCATAAAGAGATGACCTC 2.31551 2.3155 -205 -186

AGTCATATAAAGATAAACTC -209 
10)
CCCCTGCC 2.11399 2.1140 -18 -11

CCCCTGCC -45 
11)
ACCCTTGG 1.88528 1.8853 -107 -100

ACCCTTCG -105 
12)
GGGCCCCC 1.7058 1.7058 -153 -146

GAGCCCCC -151 
13)
CCTGCCCT 1.63372 1.6337 -85 -78

CCTGCCCT -43 
14)
CCCCTGCC 1.47066 1.4707 -95 -88

CCCCTGCC -45 
15)
GGAGCCAT 1.239 1.2390 -207 -200

GGAGTCAT -211 
16)
GGCCTGGG 1.10324 1.1032 -402 -395

GGCCTGAG -400 
17)
CGTGAGCC 1.02314 1.0231 -416 -409

CGTGAGCC -12 
18)
AGGAATGG 1.0043 1.0043 -443 -436

AGGAATGG -297 
19)
CTAGTAGC 0.919578 0.9196 -292 -285

CTTGTAGC -309 
20)
TTCCCCGGGTGT 0.759329 0.7593 -276 -265

TTCACCTGGGGT -283 
21)
GCCACCCT 0.66084 0.6608 -312 -305

GCCACCCT -20 
22)
TCGGGGAG 0.455198 0.4552 -499 -492

TCGTGGAG -480 
23)
TCCTGCCA 0.418929 0.4189 -70 -63

GCCTGCTA -70 
24)
CTGACCAGACTT 0.262792 0.2628 -350 -339

CTGGCCTGGCTT -318 
25)
GGGTTGGTCCTC 0.240247 0.2402 -437 -426

GGGCTGGGCCTG -406 
26)
AGGACATA 0.229112 0.2291 -63 -56

AGCATATA -62 
27)
TCTGGGGGCCAT 0.227122 0.2271 -377 -366

TCTGGGACCCAT -164 
28)
CCTGGAAGCTGC 0.211776 0.2118 -472 -461

CTTGAAAGCTCC -449 
29)
GGTCAGGCCTGG 0.202918 0.2029 -479 -468

AGTCTGGCCTGG -321 
30)
CCCCAGAGCTTG 0.18391 0.1839 -461 -450

CCACACAGCTCG -489 
31)
CTTGCTTCTGGC 0.176826 0.1768 -341 -330

CTGGCTTGTAGC -313 
32)
CAACCCACACCG 0.132988 0.1330 -30 -19

CAGCCCACACAG -493 
33)
CCTACCCT 0.127164 0.1272 -77 -70

CCCACCCT -108 
34)
CTGCCTCATCCT 0.123749 0.1237 -241 -230

CTCCCTCGTCCT -94 
35)
GTGTCTGG 0.106111 0.1061 -380 -373

GGGTATGG -381 
36)
ATTCAGGC 0.0288729 0.0289 -256 -249

ATTGGGGC -252 
37)
GAGCCTGA 0.0127143 0.0127 -354 -347

GGGCCTGA -401 
38)
CCTCCCCCGGCC 0.0116407 0.0116 -321 -310

CCTCCCTCGTCC -95 
39)
GGCCCTCC 0.0113393 0.0113 -101 -94

GCACCTCC -98 
40)
CCCATTGG 5.12444e-05 0.0001 -164 -157

CCCATGGA -157 
41)
GCGGGCTAAGGA 1.02194e-05 0.0000 -364 -353

GCCTGCTAAGCA -70 
42)
TGGGCTCG -7.55953e-05 -0.0001 -305 -298

TGGGCTGG -422 
43)
GCGCAACC -0.000149959 -0.0001 -33 -26

GTGCCACC -22 
44)
GGACCTGC -0.00131083 -0.0013 -395 -388

GGGCCTGA -401 
45)
CATGGCGG -0.0055605 -0.0056 -368 -361

TATGGCAG -378 
46)
TTGGGCCCCAGG -0.0132156 -0.0132 -452 -441

CTGGGACCCATG -163 
47)
TTCTGGGG -0.0173712 -0.0174 -485 -478

TTGTGGGG -411 
48)
ATGTGTTC -0.0304042 -0.0304 -281 -274

GTGTGTGC -273 
49)
CCTTCCTG -0.064715 -0.0647 -89 -82

CCTCCCTC -95 
50)
AGGCCCCT -0.068477 -0.0685 -493 -486

AGGCACCT -347 
51)
CCTGATCA -0.144712 -0.1447 -410 -403

CCTGATAA -132 
52)
GACACCCC -0.169582 -0.1696 -327 -320

GGCACCTC -346 
53)
CGCCCCTC -0.26084 -0.2608 -299 -292

CGCACCTC -99 
54)
GCGTAACG -0.276144 -0.2761 -422 -415

GCTTAAAG -303 
55)
CAGCGGGT -0.331715 -0.3317 -386 -379

CAGCAGGC -351 
56)
CAGGGCTG -0.344289 -0.3443 -246 -239

CTGGGCTG -423 
57)
GGCAGGAC -0.717156 -0.7172 -332 -325

GGCAGACC -375 
58)
CTGCATGT -0.832094 -0.8321 -285 -278

CTGCCTTT -338 
59)
TCCCAGCG -0.928223 -0.9282 -427 -420

TCTCAGCC -496 
60)
GACCAGAC -1.44072 -1.4407 -51 -44

GCCCACAC -491 
61)
GCTCGGGC -1.44072 -1.4407 -157 -150

GCTGGGCC -404 
62)
GCTACAGG -1.44072 -1.4407 -250 -243

GCTGGAGG -419 
