# Supplementary material for: WeederH: an algorithm for finding conserved regulatory motifs and regions in homologous sequences
Source: BMC Bioinformatics. 2007 Feb 7;8:46. doi: 10.1186/1471-2105-8-46 (PMC1803799; doi:10.1186/1471-2105-8-46)
Supplement: Additional file 3 — Output of WeederH on orthologous sequence sets. Full output of WeederH on the orthologous sequence sets taken from the ABS database used for testing the algorithm. [file 1471-2105-8-46-S3.gz › ABS-64.hm.fasta.-1111.000.brhX]

<PRE>

You input 2 sequences
Reference sequence >S54531 from H. sapiens 501 bp long
Homologous sequence 1 >extracted01 from M. musculus 501 bp long
Output format:
MOTIFINREFERENCESEQUENCE absolute_score relative_score start_pos end_pos

MOTIFINHOMOLOGOSEQUENCE1 start_pos
MOTIFINHOMOLOGOSEQUENCE2 start_pos


1)
ATCAGAAAGGTTTAAGTAGCCCAG 26.8648 26.8648 -236 -213

ATCAGAAGGGCTTAAGTAGCCCAG -234 
2)
AAAATGTCCTTATAAAGACAAAAT 22.5879 22.5879 -25 -2

AAAATGTCCTTATAAAGACAAAAT -74 
3)
GCAACTAGAGTCAAAG 16.7856 16.7856 -291 -276

GCAACTAGAGTCAGAC -293 
4)
TTCACTGTGACCTGTT 15.972 15.9720 -85 -70

TTCACTGTGACCTGTT -136 
5)
AGTAGGTAGGCATCTGGGCTTTGC 13.8555 13.8555 -319 -296

AGTATGTAGGCTCCTGGGTTTTGC -322 
6)
CCCAAGGAAGTCCCTT 6.70991 6.7099 -413 -398

CCCATGAAAATCCCTT -409 
7)
AATTTGTT 5.68319 5.6832 -340 -333

AATTTGTT -344 
8)
TGTCAGGTGATT 4.90901 4.9090 -68 -57

TGTCAGGTGATT -121 
9)
TTCACTAAAAATGAAAAATT 3.17 3.1700 -356 -337

TTCACTGGAGATGAAGAATT -360 
10)
GTAAGTAG 2.89848 2.8985 -322 -315

GTATGTAG -321 
11)
GGTAGGAG 2.856 2.8560 -103 -96

GGGAGGAG -103 
12)
TTGTTTCA 2.56918 2.5692 -393 -386

TTGTTTCA -364 
13)
ATTTCACT 2.18602 2.1860 -87 -80

ATTTCACT -138 
14)
GCTGATCT 1.88364 1.8836 -260 -253

GCTGACCT -258 
15)
GAGGAAGT 1.79195 1.7920 -111 -104

GAGGAAGT -162 
16)
CAGGTGGG 1.78118 1.7812 -431 -424

GAGGTGGG -430 
17)
TTTTTCCC 1.74994 1.7499 -371 -364

TTTTTCCC -337 
18)
CAGGGACT 1.45717 1.4572 -215 -208

CAGGGCCT -213 
19)
CTTATAAA 1.44906 1.4491 -167 -160

CTTATAAA -66 
20)
GACATGAAAAAA 1.44584 1.4458 -42 -31

GACATTAAAAAA -96 
21)
CACCTTTT 1.28811 1.2881 -375 -368

CACCTCTT -378 
22)
CAAAAGAG 1.11575 1.1158 -151 -144

CAAAAGAG -278 
23)
CTATCTAGAATC 1.10077 1.1008 -245 -234

CTATCTGTGATC -243 
24)
TCTTTCAC 1.05254 1.0525 -359 -352

TGTTTCAC -363 
25)
AAAATGCT 0.743514 0.7435 -173 -166

AGAATGCT -179 
26)
GGTTTGATTTCA 0.686453 0.6865 -441 -430

GGATTGGTTTCA -462 
27)
GGAGGAGA 0.6782 0.6782 -193 -186

GGAGGAGA -102 
28)
GCTTTTGC 0.658172 0.6582 -297 -290

GGTTTTGC -306 
29)
AGAGGTGG 0.567505 0.5675 -160 -153

AGAGGAGG -166 
30)
ATAAGATC 0.497294 0.4973 -470 -463

ATATGATC -491 
31)
AGAGAGGT 0.466149 0.4661 -446 -439

AGAGAGGG -437 
32)
GAGAGAGA 0.342612 0.3426 -181 -174

GAGAGAGA -202 
33)
GGGCGGGGACAT 0.341125 0.3411 -49 -38

GGGAGGAGACAT -103 
34)
GACCTTGTCTCA 0.335481 0.3355 -140 -129

GACCTGTTGTCA -128 
35)
CAAAGACA 0.259259 0.2593 -204 -197

CAGAGAGA -204 
36)
GTTATCAG 0.250804 0.2508 -268 -261

GTGATCAG -237 
37)
TGCTGTAA 0.198975 0.1990 -326 -319

TGCTTTAA -301 
38)
TTGCTATC 0.105523 0.1055 -248 -241

TCCCTATC -246 
39)
AAAGTTAAAATG 0.0575785 0.0576 -31 -20

AAAGACAAAATC -61 
40)
ATTTTTGGTGGG 0.0392626 0.0393 -59 -48

ATTTTCAGGGGG -112 
41)
TGTACTGC 0.0276371 0.0276 -383 -376

TGTACATC -387 
42)
AAAAAAAA 0.0273793 0.0274 -119 -112

AAAAAAAA -90 
43)
TTAAAGAG 0.0260647 0.0261 -501 -494

TTATACAG -499 
44)
TTTCATTG 0.0157202 0.0157 -398 -391

TTTCACTG -361 
45)
AAAAAAAA 0.0129795 0.0130 -123 -116

AAAAAAAA -90 
46)
AAGAAGTC 0.0124283 0.0124 -278 -271

AAGAGTTC -275 
47)
AGGTGTCT 0.00486075 0.0049 -97 -90

AGGTGGCT -151 
48)
AAAAAAAA 0.00464131 0.0046 -127 -120

AAAAAAAA -90 
49)
GTTTGCAC 0.00439135 0.0044 -480 -473

GTTTGTAC -390 
50)
TTGATCTTTGCT 0.00426289 0.0043 -334 -323

CTGACCTTCGCT -257 
51)
CTTGCCTT -1.89365e-06 -0.0000 -254 -247

CTGACCTT -257 
52)
TCAAAAAA -0.00509457 -0.0051 -131 -124

TTAAAAAA -92 
53)
GGTGGGGC -0.0153415 -0.0153 -424 -417

GGTGGGAT -428 
54)
TTTCCCAA -0.0315393 -0.0315 -416 -409

TTTCCCAG -335 
55)
CGGGACCT -0.0490025 -0.0490 -143 -136

TGTGACCT -131 
56)
GTTAGAGG -0.0589351 -0.0589 -459 -452

GGGAGAGG -469 
57)
TGTTCTGT -0.172799 -0.1728 -73 -66

TGTTGAGT -82 
58)
TCTGTTTTGTTT -0.236892 -0.2369 -488 -477

TGGGTTTTGCTT -308 
59)
CACTGTTA -0.277598 -0.2776 -463 -456

CACTGTGA -134 
60)
GAAAGGGA -0.389495 -0.3895 -187 -180

GAGAGAGA -202 
61)
CTGAATTT -0.523498 -0.5235 -91 -84

GTGATTTT -115 
62)
CTCCAGAG -0.537392 -0.5374 -450 -443

CTGCAGAG -207 
63)
CAGGTGTA -0.84542 -0.8454 -387 -380

CAGATGAA -330 
64)
TGGCTCTT -0.983339 -0.9833 -363 -356

AGGCTCCT -315 
65)
CAGCTGGA -1.53038 -1.5304 -198 -191

CAGGGGGA -107 
66)
TCAAGTTA -1.62693 -1.6269 -272 -265

TCAGGTGA -119 
67)
CGTTCTGT -1.62693 -1.6269 -491 -484

CTATCTGT -243 
