# Supplementary material for: WeederH: an algorithm for finding conserved regulatory motifs and regions in homologous sequences
Source: BMC Bioinformatics. 2007 Feb 7;8:46. doi: 10.1186/1471-2105-8-46 (PMC1803799; doi:10.1186/1471-2105-8-46)
Supplement: Additional file 3 — Output of WeederH on orthologous sequence sets. Full output of WeederH on the orthologous sequence sets taken from the ABS database used for testing the algorithm. [file 1471-2105-8-46-S3.gz › ABS-65.hm.fasta.-1111.000.brhX]

<PRE>

You input 2 sequences
Reference sequence >U36308 from H. sapiens 501 bp long
Homologous sequence 1 >extracted15 from M. musculus 500 bp long
Output format:
MOTIFINREFERENCESEQUENCE absolute_score relative_score start_pos end_pos

MOTIFINHOMOLOGOSEQUENCE1 start_pos
MOTIFINHOMOLOGOSEQUENCE2 start_pos


1)
CCTCCACAGCTGTGAAGGGGTTAAGAGGCTGGGCCTGCTACCTCAGCCTGCCCCTCCCAGGGATTAGGAGTCCTCTATAAAGGGGACTGTCCACCCAGAC 73.2572 73.2572 -106 -7

CCTCCACAGCTGTGAAGGGGTTAAGAGGCAGAGCCAATTACCTCAACCTGCCCCTCCCAGGGATTAAGAGTCCTCTATAAAGGGGACTGTCAACCCAGGC -106 
2)
GGGAACTAAAGAATTCTCTTTAGTTATCCAACTTCCCTGCTGAACCCCACTCCTTACCAC 13.9539 13.9539 -500 -441

GGGAACTAAAGAATTCTCTTCAGTTATTCAATTCCCCTGCTGCACCCCACTCCTTACCCC -473 
3)
TGTCAATCAGGACAAT 3.88644 3.8864 -311 -296

TGTCAGTCAGGACTAT -284 
4)
CTTACCCC 2.91295 2.9130 -429 -422

CTTACCCC -421 
5)
TGACACACACAG 1.74058 1.7406 -283 -272

TGACACACACAG -251 
6)
AAATCCAGCATTTTTACCAT 1.43421 1.4342 -145 -126

AAATCCAACCTCTTTACCAG -140 
7)
ACCTTCCA 1.15431 1.1543 -348 -341

ACCTTCCA -320 
8)
GCCCTCCA 1.09615 1.0961 -108 -101

GACCTCCA -108 
9)
ACCCCAAT 0.825492 0.8255 -293 -286

ACCCCAAT -399 
10)
GAAGTGAGCTCA 0.736925 0.7369 -369 -358

GAAGTGAACTCA -340 
11)
AGGCCCCC 0.664358 0.6644 -400 -393

AGGCCCCC -489 
12)
CCCCAACCCTTA 0.658315 0.6583 -437 -426

CCCCCACCCTTA -411 
13)
AGGGGACT 0.539805 0.5398 -118 -111

AGGGGACT -26 
14)
GACCCCAA 0.526302 0.5263 -209 -202

GACCCCAT -212 
15)
TCTCGGCTCATC 0.412283 0.4123 -178 -167

TCTGCGCTCATC -186 
16)
AAGAGAGCTGAA 0.375241 0.3752 -340 -329

AAGTGAACTCAA -339 
17)
GAAAATCC 0.372648 0.3726 -147 -140

GGAAATCC -142 
18)
TCTCCCAGTTGA 0.314468 0.3145 -168 -157

TCCCCCTGCTGA -166 
19)
TTCTCGTA 0.218386 0.2184 -231 -224

TTCTAGTT -231 
20)
CCATGGCT 0.13889 0.1389 -187 -180

CCTTGGCT -194 
21)
GCGGGAAA 0.132759 0.1328 -151 -144

GAGAGAAA -151 
22)
GACTCAGAGGAG 0.131703 0.1317 -416 -405

GACTCAAGGGAG -390 
23)
CCCACCCT 0.0894046 0.0894 -200 -193

CCCACCCT -357 
24)
AGCCCCAA 0.0328128 0.0328 -384 -377

AACCCCAA -400 
25)
GCTGTTCT 0.0294827 0.0295 -249 -242

ACTGTTCT -235 
26)
GAGAAAGG 0.025695 0.0257 -158 -151

GAGAAAAG -149 
27)
GAGTATTCTAAT 0.00907227 0.0091 -328 -317

GAATGTTCTAAA -301 
28)
TGTAGGGG 0.00498587 0.0050 -126 -119

TGAAGGGG -94 
29)
GACTCTTCCAGT 0.00440612 0.0044 -264 -253

CACTGTTCTAGT -236 
30)
ACTCCCCC 4.11779e-05 0.0000 -442 -435

ATTCCCCT -443 
31)
TTTTGACA -0.00359405 -0.0036 -286 -279

CTTTGACA -254 
32)
CCAGGAGC -0.0102129 -0.0102 -394 -387

CCATGAGC -368 
33)
GCTGTGAC -0.0123839 -0.0124 -214 -207

GCTTTGAC -255 
34)
ATGAACCC -0.0189597 -0.0190 -297 -290

ATGGACCC -215 
35)
GCCATGAA -0.0293994 -0.0294 -374 -367

CCCATGAG -369 
36)
TCACCCCC -0.0565529 -0.0566 -241 -234

TCATCCCC -179 
37)
GATGGACC -0.0733069 -0.0733 -353 -346

CATGGACC -216 
38)
CCACTTCT -0.124501 -0.1245 -235 -228

CTAGTTCT -229 
39)
TCAGCTTG -0.145031 -0.1450 -360 -353

TCAGCTTT -258 
40)
GAAGAGTA -0.208134 -0.2081 -331 -324

GAAGTGAA -340 
41)
TCCTGCTG -0.249123 -0.2491 -253 -246

CCCTGCTG -163 
42)
AGACAAGG -0.338486 -0.3385 -10 -3

AGAAAAGG -148 
43)
CTTAGCCC -0.379456 -0.3795 -112 -105

CTTAACCC -403 
44)
GATGTCAA -0.400513 -0.4005 -313 -306

GAACTCAA -335 
45)
AATGTTGA -0.408217 -0.4082 -319 -312

AATGTTCT -300 
46)
TCACTGCC -0.42085 -0.4209 -193 -186

TCCCCGCC -176 
47)
AGAAGGGC -0.437391 -0.4374 -273 -266

AGAAGGCC -492 
48)
TCTTGCTG -0.492333 -0.4923 -218 -211

TCTGGCTC -201 
49)
GCTCAGCC -0.511508 -0.5115 -388 -381

GCTCATCC -181 
50)
GCAGACTC -0.515145 -0.5151 -267 -260

ACAGACAC -243 
51)
GCAGACTC -0.552007 -0.5520 -419 -412

ATAGACTC -393 
52)
GCTGAGGC -0.661509 -0.6615 -404 -397

GCTGAGGA -159 
53)
CCTGGCAG -0.932259 -0.9323 -423 -416

CCAGGCAG -12 
54)
AAATGCCA -1.43861 -1.4386 -378 -371

TAATCCCA -481 
55)
TCTCTCTT -1.53052 -1.5305 -222 -215

CCTATCTT -352 
