# Supplementary material for: WeederH: an algorithm for finding conserved regulatory motifs and regions in homologous sequences
Source: BMC Bioinformatics. 2007 Feb 7;8:46. doi: 10.1186/1471-2105-8-46 (PMC1803799; doi:10.1186/1471-2105-8-46)
Supplement: Additional file 3 — Output of WeederH on orthologous sequence sets. Full output of WeederH on the orthologous sequence sets taken from the ABS database used for testing the algorithm. [file 1471-2105-8-46-S3.gz › ABS-66.hm.fasta.-1111.000.brhX]

<PRE>

You input 2 sequences
Reference sequence >U43589 from H. sapiens 501 bp long
Homologous sequence 1 >U36238 from M. musculus 501 bp long
Output format:
MOTIFINREFERENCESEQUENCE absolute_score relative_score start_pos end_pos

MOTIFINHOMOLOGOSEQUENCE1 start_pos
MOTIFINHOMOLOGOSEQUENCE2 start_pos


1)
GGCCGCTATAAGAGGGGCGGGCAGGCATGGAG 32.2225 32.2225 -35 -4

GGCAGTTATAAGAGGGGCAGGCAGGCATGGAG -39 
2)
GGCGGGAGCTGGCGCT 17.8544 17.8544 -96 -81

GGCGGGAGTTGGCGCT -99 
3)
CAGTTGCGCAAGTTGT 16.5053 16.5053 -56 -41

CAGTTGCGCAAGTGGC -60 
4)
AGCACCTTCCCAAGGG 9.82419 9.8242 -321 -306

AGCACCATCCCAAGGG -286 
5)
CTCCCTCGAGGC 9.39625 9.3962 -175 -164

CTCCCTCGAGGC -165 
6)
CGAGGTGC 4.75212 4.7521 -159 -152

CGAGGCGC -159 
7)
GCTCGAAGCACC 4.69317 4.6932 -327 -316

GCTGGAAGCACC -292 
8)
GGGCAGTT 4.59999 4.6000 -59 -52

GGGCAGTT -40 
9)
CCCGCGAG 4.39946 4.3995 -163 -156

CCCTCGAG -163 
10)
GGGGCGGG 4.06849 4.0685 -103 -96

GGGGCGGG -101 
11)
TCCTTGCG 2.97337 2.9734 -300 -293

TCCCTGCG -302 
12)
CCCCCAAA 2.53114 2.5311 -234 -227

CCCCCAAA -200 
13)
CCCAAGGG 2.4176 2.4176 -213 -206

CCCAAGGG -278 
14)
CTGGAGGGACATCAAGGATT 1.98348 1.9835 -272 -253

CTGGCCGGACCTCGAGGATT -237 
15)
CCGTATGC 1.58279 1.5828 -393 -386

AGGTATGC -393 
16)
CGAGGGCGCAGC 1.49613 1.4961 -404 -393

CGAGGGCGCGGC -184 
17)
CCCCGAGC 1.39004 1.3900 -336 -329

CCCCAAGC -331 
18)
GGGGCCTGCGGG 1.04467 1.0447 -69 -58

GGGGCTGGCCGG -73 
19)
GGCGCGCC 0.984536 0.9845 -189 -182

GGCGCGGC -180 
20)
GTGGCTCCTGGC 0.818623 0.8186 -198 -187

GTAGCTGCTGGC -244 
21)
CAGCCGCC 0.612974 0.6130 -130 -123

CTGCTGCC -130 
22)
CTGAGGGG 0.592093 0.5921 -107 -100

CTGGGTGG -107 
23)
TGCGCGCGTGGC 0.543381 0.5434 -205 -194

TGCGCAAGTGGC -56 
24)
GGAGCCCC 0.516451 0.5165 -370 -363

GGAGCCCC -11 
25)
CTAGAAATGCGC 0.470999 0.4710 -82 -71

CTAGAATGGAGC -151 
26)
CGAGGCCC 0.449985 0.4500 -182 -175

CGAGGCGC -159 
27)
TGCGGGCC 0.414892 0.4149 -147 -140

TGCTGGCC -117 
28)
TACCAGCCACCC 0.387537 0.3875 -243 -232

TACCAAGCGCCC -209 
29)
GGGGCTGG 0.335026 0.3350 -308 -301

GGGGCTGG -73 
30)
CGGAGCCTCTGG 0.315488 0.3155 -280 -269

TGTAGCCTCTTG -315 
31)
GCCGTCGG 0.263285 0.2633 -458 -451

GCTGTCGG -380 
32)
AGGTACCC 0.235503 0.2355 -218 -211

AGGGACCC -274 
33)
TAACCCTGGGCT 0.231442 0.2314 -485 -474

TTGCCCTGAGCT -437 
34)
TCGGGCCG 0.201586 0.2016 -38 -31

TGGGGCAG -42 
35)
CAACGAGG 0.196145 0.1961 -407 -400

CAGCCAGG -403 
36)
CGCTCCTA 0.189835 0.1898 -249 -242

CGCTGCTC -253 
37)
AGCCACCC 0.187602 0.1876 -358 -351

AGCCAGCC -326 
38)
GCTAGCAG 0.176861 0.1769 -135 -128

GCTCGCAG -86 
39)
GGCCGAGTCCCG 0.127622 0.1276 -450 -439

GGGAGAGTCCTG -361 
40)
TCCCTGGCGTCC 0.0706508 0.0707 -473 -462

TCACTGGTCTCC -347 
41)
GCCCCGACCGCG 0.0637549 0.0638 -348 -337

GGCCGGACCTCG -235 
42)
GCCCCAGCCCGC 0.0607584 0.0608 -387 -376

CCCCAAGCCAGC -331 
43)
TTCTCGCT 0.0527074 0.0527 -253 -246

TTCTCCCT -167 
44)
CCGGCACG 0.0457139 0.0457 -123 -116

CTGGCCCG -115 
45)
AGTCGCGC 0.0455071 0.0455 -288 -281

AGTTGCGC -59 
46)
CCCGAAGC 0.0406279 0.0406 -426 -419

CCCCAAGC -331 
47)
GCTCCCTCTAAC 0.00828884 0.0083 -493 -482

GCGCCCCCAAAC -203 
48)
GTCGCTAC 0.00492278 0.0049 -116 -109

GTTGCTGC -134 
49)
GCCGGGGC 0.00459519 0.0046 -72 -65

ACTGGGGC -76 
50)
GGACCAAC 0.000312976 0.0003 -411 -404

GGACCAGT -423 
51)
TCGCTCCC -0.000393228 -0.0004 -436 -429

TTGCTCCC -306 
52)
CGCCAGGA -0.0294911 -0.0295 -416 -409

AGCCAGGT -402 
53)
TGCGGGCC -0.0470771 -0.0471 -501 -494

TGCTGGCC -239 
54)
GCACACTG -0.0498881 -0.0499 -153 -146

GCTCACTG -349 
55)
TCCGCGGA -0.0978803 -0.0979 -375 -368

TCCTCTGA -412 
56)
CTCACAGC -0.110724 -0.1107 -363 -356

CTCACTGG -348 
57)
GCGGCTCG -0.199822 -0.1998 -330 -323

GCAGCTGG -367 
58)
TCCAGGGC -0.295286 -0.2953 -464 -457

TCGAGGGC -185 
59)
CCCGCCCC -0.364966 -0.3650 -351 -344

CCTGTCCC -336 
60)
GCTTCCCT -0.547155 -0.5472 -476 -469

GTTGCCCT -438 
61)
CGATTCGC -0.67825 -0.6782 -440 -433

CGAGGCGC -159 
62)
CCCAGGGC -0.718208 -0.7182 -141 -134

TCGAGGGC -185 
63)
GCCATAGT -1.05058 -1.0506 -293 -286

GCCACTGT -125 
64)
TGTGATCG -1.15751 -1.1575 -43 -36

TGTGATGT -494 
65)
TGGGAGGT -1.15751 -1.1575 -222 -215

TGGGTGGG -106 
66)
TTTTTGGG -1.15751 -1.1575 -226 -219

TCTTCGGG -462 
67)
GCCGCGCC -1.15751 -1.1575 -420 -413

GCCGGACC -234 
68)
CCACCCCG -1.15751 -1.1575 -430 -423

CCATCCCA -282 
