# Supplementary material for: WeederH: an algorithm for finding conserved regulatory motifs and regions in homologous sequences
Source: BMC Bioinformatics. 2007 Feb 7;8:46. doi: 10.1186/1471-2105-8-46 (PMC1803799; doi:10.1186/1471-2105-8-46)
Supplement: Additional file 3 — Output of WeederH on orthologous sequence sets. Full output of WeederH on the orthologous sequence sets taken from the ABS database used for testing the algorithm. [file 1471-2105-8-46-S3.gz › ABS-67.hm.fasta.-1111.000.brhX]

<PRE>

You input 2 sequences
Reference sequence >M29549 from H. sapiens 501 bp long
Homologous sequence 1 >M63335 from M. musculus 501 bp long
Output format:
MOTIFINREFERENCESEQUENCE absolute_score relative_score start_pos end_pos

MOTIFINHOMOLOGOSEQUENCE1 start_pos
MOTIFINHOMOLOGOSEQUENCE2 start_pos


1)
CCTCCCCCCAACTTATGATTTTATAGCCAATAGGTGATGAGGTTTATTTGCATATTTCCAGTCA 70.458 70.4580 -91 -28

CCTCCCCCCAACTTATGATTTTATAGCCAATAGGTGATGAGTCTTATTTGCATATTTCCAGTCA -90 
2)
GCCCTTTCCCCCTCTTCTCGTTGGCAGGGTTGATCCTCATTACTGTTTGCTCAAACGTTTAGAAGTGAATTT 35.7174 35.7174 -168 -97

GCCCTTTCCCCTTCTTCTCGCTGGCACCGTTGAGCCTCGTTACCGTTTGCTCAAATATTTGGAAGTGCATTT -167 
3)
TTTAACAGCTAAACTT 6.53252 6.5325 -330 -315

TTTAAGAGCAAAACTT -325 
4)
GCGAACAGGAGCCTAA 6.14677 6.1468 -204 -189

GCAAACTGGAGTCTAA -206 
5)
ACGTGAATCGATGTAA 4.10004 4.1000 -278 -263

ACATAAATCAGTGTAA -276 
6)
CTGCCCTT 3.21774 3.2177 -170 -163

CTGCCCTT -169 
7)
GGGTGGGG 1.90811 1.9081 -426 -419

GGGTGGGG -425 
8)
CAATGTGTGTCC 1.85714 1.8571 -463 -452

CAATATGTGTCC -470 
9)
TTTCCGTC 1.67765 1.6777 -177 -170

TTTCCTTC -177 
10)
GGGCCCCC 1.21613 1.2161 -238 -231

GGGCTCCC -238 
11)
CACATAAGCAGC 1.08383 1.0838 -29 -18

CACTTAAACAGC -28 
12)
GATTCGTCAAAA 0.957527 0.9575 -374 -363

GATTTATCAAAA -378 
13)
GTGAAAAC 0.872092 0.8721 -11 -4

GTGGAAAC -10 
14)
GTAAACCT 0.860763 0.8608 -266 -259

GTAAACCC -264 
15)
GGATGGGGTGCG 0.745541 0.7455 -420 -409

GGAGGGTGTGCG -418 
16)
TCCTTGGAAAAC 0.552501 0.5525 -310 -299

CCCTTAGAAAAC -305 
17)
ATTTAGGTCCCT 0.440791 0.4408 -100 -89

ATTTAGAGTCCT -99 
18)
ACCAGATT 0.375738 0.3757 -492 -485

ACCAGATT -225 
19)
GATTGTTGAGTA 0.352576 0.3526 -294 -283

GATCGTAGACTA -292 
20)
TAACAAAG 0.299908 0.2999 -191 -184

TAACAAAG -385 
21)
AGCAAATTTTTC 0.298462 0.2985 -185 -174

AGCAAGCTTTCC -184 
22)
TTAAAGTG 0.287533 0.2875 -352 -345

TGAAAGTG -347 
23)
GGGTGAGTGAGG 0.213033 0.2130 -408 -397

GGGTGGGGGAGG -425 
24)
CCGGGTAG 0.183059 0.1831 -232 -225

CCCGGTAG -214 
25)
GTACAAGCACAA 0.143105 0.1431 -484 -473

GTGCAGGCACCA -491 
26)
CTTTCCCT 0.0333506 0.0334 -317 -310

CTTCCCCT -309 
27)
TAAGCGAA 0.0288416 0.0288 -207 -200

TAGGCAAA -209 
28)
GTGTATTA 0.0245199 0.0245 -357 -350

GTGTGTGA -358 
29)
CAAACAGGATTC 0.0230566 0.0231 -381 -370

CAAACTGGAGTC -205 
30)
TGACAAAC 0.0148994 0.0149 -384 -377

TAACAAAG -385 
31)
GAGTGGAACCCC 0.00505776 0.0051 -225 -214

CAGTGTAAACCC -268 
32)
GCGGGGGT 0.00500544 0.0050 -430 -423

GGGTGGGT -429 
33)
TCCCTCTA 0.00183812 0.0018 -454 -447

TCCCTTTG -453 
34)
ATCAAATG 0.00114612 0.0011 -341 -334

ATCAAAAG -373 
35)
TAAGCTAA -0.0026877 -0.0027 -212 -205

TAGGCAAA -209 
36)
TATTTAAC -0.00280923 -0.0028 -284 -277

TACTCAAC -282 
37)
TGCAAGTG -0.004657 -0.0047 -390 -383

TGAAAGTG -347 
38)
CTTAGACA -0.0105141 -0.0105 -248 -241

CTTAGAAA -303 
39)
TGTGTTTGGTGC -0.0134014 -0.0134 -259 -248

AGTGTTAGGTAC -343 
40)
AATTTAAC -0.0165682 -0.0166 -332 -325

AGTTTAAC -389 
41)
GTTAAAACACCA -0.110851 -0.1109 -500 -489

GTCTAAACAACA -196 
42)
GCGGGGTG -0.151636 -0.1516 -411 -404

GGAGGGTG -418 
43)
CTTTGCGG -0.237925 -0.2379 -434 -427

CTTTGGCG -450 
44)
TTGGCGTG -0.303901 -0.3039 -16 -9

TTGGCGCG -448 
45)
AGGTGATT -0.315231 -0.3152 -298 -291

AGGTGATG -59 
46)
GCTGGGAC -0.479553 -0.4796 -472 -465

GCAGGCAC -489 
47)
GGGAGGAC -0.567858 -0.5679 -398 -391

GGGAGGGT -419 
48)
GCCGATCA -0.90407 -0.9041 -345 -338

GCTGAGCA -476 
49)
CCCTTAAG -0.990594 -0.9906 -216 -209

CCGTTGAG -141 
50)
AGAGGTGT -1.47645 -1.4764 -361 -354

ATATGTGT -468 
51)
AGCCTTGG -1.51959 -1.5196 -20 -13

AGCCTCGT -135 
52)
TTGACTTT -1.51959 -1.5196 -438 -431

ATGATTTT -76 
53)
TACATTGA -1.51959 -1.5196 -442 -435

TGCATTTA -102 
54)
TCCCTACA -1.51959 -1.5196 -446 -439

TCCCTAGG -234 
