# Supplementary material for: WeederH: an algorithm for finding conserved regulatory motifs and regions in homologous sequences
Source: BMC Bioinformatics. 2007 Feb 7;8:46. doi: 10.1186/1471-2105-8-46 (PMC1803799; doi:10.1186/1471-2105-8-46)
Supplement: Additional file 3 — Output of WeederH on orthologous sequence sets. Full output of WeederH on the orthologous sequence sets taken from the ABS database used for testing the algorithm. [file 1471-2105-8-46-S3.gz › ABS-68.hm.fasta.-1111.000.brhX]

<PRE>

You input 2 sequences
Reference sequence >extracted50 from H. sapiens 500 bp long
Homologous sequence 1 >extracted51 from M. musculus 500 bp long
Output format:
MOTIFINREFERENCESEQUENCE absolute_score relative_score start_pos end_pos

MOTIFINHOMOLOGOSEQUENCE1 start_pos
MOTIFINHOMOLOGOSEQUENCE2 start_pos


1)
ATGCTGAGGCCGTTTATTTTGCCAGATGGGTT 35.5827 35.5827 -229 -198

ATGCTGAGGCTGTTTATTTTGCCAGATGAGTT -245 
2)
GTAAGCATGTTTACCT 29.7239 29.7239 -103 -88

GTAAGCATGTTTACCT -119 
3)
TATTTCCCTCAAATTCTACCACAAACCACACT 27.1252 27.1252 -161 -130

CATTTCCCTCAGATTCTGCCACAAACCACACT -173 
4)
TATCCATAAATATGCT 9.72897 9.7290 -240 -225

TATCCATGAAAATGCT -256 
5)
AAGTGATGACTCACCA 8.79562 8.7956 -56 -41

AAGTGGTGACTCATCA -72 
6)
AGTAAAAAATGTACTA 8.44426 8.4443 -276 -261

AGTGAAAAATATACTA -292 
7)
AGTGAAGT 6.02011 6.0201 -281 -274

AGTGAAGT -297 
8)
AGAGATGC 5.86454 5.8645 -178 -171

AGAGATGC -191 
9)
CTATAAAA 4.94353 4.9435 -32 -25

CTATAAAA -48 
10)
CTGCTTCT 3.77936 3.7794 -256 -249

CTGCTTCT -272 
11)
TTATTATT 3.20339 3.2034 -346 -339

TTATTATT -362 
12)
AAGAAAAA 2.29072 2.2907 -119 -112

AAGAAAAA -137 
13)
ACGTAAGC 2.18864 2.1886 -105 -98

ATGTAAGC -121 
14)
CTGGGAAG 2.02369 2.0237 -79 -72

CTGGGAAG -25 
15)
AAAGTAGA 1.91045 1.9105 -328 -321

AAAGTAGA -196 
16)
GAAAATGC 1.46687 1.4669 -441 -434

GAAAATGC -249 
17)
CCCACAGTATCC 1.25488 1.2549 -247 -236

CCCACTATATCC -263 
18)
GAAGGCAA 1.08991 1.0899 -308 -301

GAAGACAA -316 
19)
CTGAAACAAGAG 1.07177 1.0718 -186 -175

CTGAAAGTAGAG -199 
20)
CACAAGAC 1.03307 1.0331 -471 -464

CTCAAGAC -458 
21)
CCTTCAAG 0.947087 0.9471 -90 -83

CCTTCAAG -496 
22)
AAAAATTT 0.786446 0.7864 -294 -287

AAAAATAT -288 
23)
TACAGAAG 0.751338 0.7513 -312 -305

TACAAAAG -324 
24)
TAAACATT 0.664141 0.6641 -409 -402

TAACCATT -422 
25)
AAGTTTCTCTTT 0.655317 0.6553 -387 -376

AACTTTGTCTTT -404 
26)
GGTTTTGA 0.609698 0.6097 -201 -194

AGTTTTGA -217 
27)
GGAAGTAAACAT 0.502208 0.5022 -373 -362

GGAAGACAACAT -317 
28)
CTTCCCAC 0.468281 0.4683 -250 -243

CTCCCCAC -266 
29)
ATCTCTCTGTAG 0.406945 0.4069 -463 -452

TTCTCACTGTTG -473 
30)
GTGGAAAC 0.25879 0.2588 -72 -65

GTGGTGAC -70 
31)
TGATACAC 0.25025 0.2503 -354 -347

TGAAAAAC -351 
32)
TTTATGGA 0.237577 0.2376 -378 -371

TTTGTGGA -415 
33)
GGAGGGAAAAGA 0.194047 0.1940 -127 -116

GGAAGAAAAAAA -139 
34)
TCGCCACG 0.169045 0.1690 -110 -103

TCGCCTCA -103 
35)
GAACTTCA 0.134038 0.1340 -485 -478

GAAATACA -488 
36)
CCATCTTG 0.0529188 0.0529 -360 -353

CCATTTTG -419 
37)
GAAGAAGCAAAA 0.0525095 0.0525 -337 -326

GAAGAAAAAAAA -138 
38)
CTAGAGAA 0.0340191 0.0340 -446 -439

GTTGAGAA -442 
39)
CAGGTAGACACA 0.0222411 0.0222 -479 -468

CAGGAACAAACA -387 
40)
TTTGCTAA 0.0170864 0.0171 -288 -281

TTTGCTAT -369 
41)
CTACTCTC 0.00922075 0.0092 -263 -256

CTTCTCCC -269 
42)
TTCTTACA 0.00837101 0.0084 -316 -309

TCCTTACA -393 
43)
ATAATTTACCAG 0.00357229 0.0036 -428 -417

AAAATATACTAG -287 
44)
CTCTCATT 0.00252246 0.0025 -171 -164

CTCAGATT -166 
45)
TGCAGGCC 0.000987425 0.0010 -39 -32

TGCTTGCC -33 
46)
TTTATATT 3.08436e-06 0.0000 -165 -158

TTGATATT -213 
47)
ACTCGGGA -0.002284 -0.0023 -132 -125

ACTTAGGA -144 
48)
AAGTAAAG -0.00270644 -0.0027 -26 -19

AAGGAGAG -20 
49)
CAGTACTA -0.00355177 -0.0036 -394 -387

CAGAACTT -407 
50)
TATTCTAG -0.00635048 -0.0064 -450 -443

TATACTAG -283 
51)
TATCCATA -0.00640399 -0.0064 -63 -56

TATCCATG -256 
52)
TTGGTCCA -0.0116038 -0.0116 -500 -493

TTTGTCCA -304 
53)
GCAGTTTA -0.0143245 -0.0143 -435 -428

GCTGTTTA -237 
54)
AAAAAAAAAAAA -0.0274764 -0.0275 -302 -291

AAGAAAAAAAAA -137 
55)
CTGCTGAA -0.072205 -0.0722 -189 -182

CCACTGAA -202 
56)
CATGCCAT -0.103517 -0.1035 -364 -357

CATGCTAT -52 
57)
GTGACTGG -0.111321 -0.1113 -83 -76

GTGACTCA -67 
58)
CTAGAATC -0.133193 -0.1332 -401 -394

CTATAACC -425 
59)
AATATCGT -0.150722 -0.1507 -493 -486

AATAGAGT -448 
60)
GACCCTGC -0.393679 -0.3937 -193 -186

GATTCTGC -162 
61)
AGGCAGTA -0.445344 -0.4453 -418 -411

AGACAGAA -454 
62)
GATACGTT -0.446423 -0.4464 -322 -315

GATGAGTT -221 
63)
ACCATTGC -0.583586 -0.5836 -44 -37

ACCTTCGC -107 
64)
TAATCTCT -0.623325 -0.6233 -17 -10

TCATCACT -62 
65)
TAGTTATT -1.22881 -1.2288 -454 -447

TTGCTATT -368 
66)
CTGCGGAA -1.23183 -1.2318 -11 -4

CTTAGGAA -143 
67)
TTCGAAGA -1.27816 -1.2782 -340 -333

TTCAAGGA -494 
