# Supplementary material for: WeederH: an algorithm for finding conserved regulatory motifs and regions in homologous sequences
Source: BMC Bioinformatics. 2007 Feb 7;8:46. doi: 10.1186/1471-2105-8-46 (PMC1803799; doi:10.1186/1471-2105-8-46)
Supplement: Additional file 3 — Output of WeederH on orthologous sequence sets. Full output of WeederH on the orthologous sequence sets taken from the ABS database used for testing the algorithm. [file 1471-2105-8-46-S3.gz › ABS-69.mr.fasta.-1111.000.brhX]

<PRE>

You input 2 sequences
Reference sequence >X15128 from M. musculus 501 bp long
Homologous sequence 1 >extracted10 from R. norvegicus 500 bp long
Output format:
MOTIFINREFERENCESEQUENCE absolute_score relative_score start_pos end_pos

MOTIFINHOMOLOGOSEQUENCE1 start_pos
MOTIFINHOMOLOGOSEQUENCE2 start_pos


1)
GTGCAAACCCTTTGCGCCCGGACTCGTCCAACGACTATAAAGAGGGCAGGCTGTCC 50.5196 50.5196 -63 -8

GTGCAAACCCTTTGCGCCCGGACCCGTCCAACGACTATAAAGAGAGCAGACTGTCC -67 
2)
AGGGAGCTCTGCACTCCGCCCGAAAAGTGCGCTCGGCTCT 42.0054 42.0054 -155 -116

AGGGAGCTCTGCACTCCGCCCGAAGAGTGCGCTCGGCTCT -160 
3)
AATCAAGGCTAGTCTTTATAAAACTGTCTCCT 23.1883 23.1883 -458 -427

AATCAAGGCTAGTCTTTATAAAACTGTCTCCT -481 
4)
GGGCTGGAGCAACCGC 18.0866 18.0866 -86 -71

GGGCTGGAGCAACCGC -90 
5)
AGGAACTCCAGGAAAGGAGAAGCT 16.5553 16.5553 -374 -351

AGGAACTCCAGGAAAGGAGAAGCT -396 
6)
CGGTCCCGCTGTGCACACTGGCGC 16.3887 16.3887 -182 -159

CGGTCCCGTTGTGCACACCGGCGC -187 
7)
GATGTTCCACACGTCA 16.339 16.3390 -236 -221

GATGTTCCACACGTCA -256 
8)
TGGGCGGAGCTGGTCG 8.91838 8.9184 -396 -381

TGGGCGGAGCCGGTCG -418 
9)
CTTCGATCCAGAGAGA 7.57764 7.5776 -416 -401

CTTCGATTCAGAGAGA -436 
10)
TCTCGTAA 2.4306 2.4306 -295 -288

TCTCGTAA -316 
11)
GGGCGGTC 2.39462 2.3946 -185 -178

GGGCGGTC -190 
12)
TAATATCGGGGAAAGCACTA 2.1932 2.1932 -265 -246

TAATATCCCGGAAAGCACTA -285 
13)
TAGCTTCG 2.0938 2.0938 -419 -412

TAGCTTCG -439 
14)
AGGACGCGGGGCGCGTGACT 1.80633 1.8063 -112 -93

AGGACGCTGCGCTCGTGACT -116 
15)
CCAAAGGG 1.53251 1.5325 -191 -184

CCAAAGGG -197 
16)
GTCGCTGC 1.27932 1.2793 -384 -377

GTCGCTGC -406 
17)
CTCTGCCA 1.23926 1.2393 -119 -112

CTCTGCCA -124 
18)
CACATGGGTCGTCCTATCCG 0.979583 0.9796 -222 -203

CACACGGGTCCTCCTACCCG -242 
19)
CATGATGT 0.909144 0.9091 -239 -232

CATGATGT -259 
20)
ACGCTGCG 0.3356 0.3356 -341 -334

ACGCTGCG -113 
21)
AGCTGAGG 0.319107 0.3191 -354 -347

AGCTGAGG -376 
22)
GAGACCTGGGCG 0.168071 0.1681 -402 -391

GAGACGTGGGCG -424 
23)
GGGTGCAA 0.160561 0.1606 -65 -58

GAGTGCAA -69 
24)
CGTGGGCT 0.147664 0.1477 -89 -82

CGCGGGCT -93 
25)
CCGTAATA 0.11369 0.1137 -268 -261

CTGTAATA -288 
26)
GTCCTCTA 0.106485 0.1065 -11 -4

GTCCGCTA -15 
27)
GCTCAGGA 0.0939472 0.0939 -378 -371

GCTGAGGA -375 
28)
GTTTACGG 0.0308467 0.0308 -328 -321

GTTTACAG -350 
29)
AACTCCAG 0.0249371 0.0249 -288 -281

AACTCCAG -393 
30)
GCGCTCCAGGGA 0.021443 0.0214 -162 -151

GCGCCCGAGGGA -167 
31)
GGGTGAGTTCTC -0.00937712 -0.0094 -303 -292

AGGTGTGTTCTC -324 
32)
GTCACATG -0.0290286 -0.0290 -224 -217

GTCACACG -244 
33)
CGCCTGCTGGGT -0.0301137 -0.0301 -73 -62

CGCCAACTGAGT -77 
34)
CTCCTAGC -0.0325589 -0.0326 -423 -416

CTGCTAGC -443 
35)
ATAATCAA -0.0629266 -0.0629 -460 -453

GTAATCAA -483 
36)
ACTATGCG -0.0665718 -0.0666 -95 -88

ACTGAGCG -99 
37)
GAGCAGCGATAG -0.113515 -0.1135 -281 -270

GATCAGTGATGG -301 
38)
CCGAGCCAGTCG -0.135207 -0.1352 -205 -194

CGGAGCCGGTCG -414 
39)
ACTATAGGGACA -0.137456 -0.1375 -249 -238

ACTACAGAAACA -269 
40)
GGCTTTCCGGGG -0.155191 -0.1552 -312 -301

GGCTTCCTGAGG -333 
41)
GAGATAGCTGGC -0.187187 -0.1872 -321 -310

GAGACAGTTGGG -343 
42)
CCTCTTCT -0.192215 -0.1922 -429 -422

CCTCTGCT -446 
43)
TGAGATGAGTTC -0.208811 -0.2088 -483 -472

TGAGGTGTGTTC -326 
44)
ATGGGTTT -0.371163 -0.3712 -332 -325

TTGGGCTT -336 
45)
TCGTGCCA -0.545144 -0.5451 -196 -189

TCGGGCCT -211 
46)
AGGAGTAG -0.650905 -0.6509 -501 -494

AGGAGAAG -382 
47)
TACCACGC -0.656089 -0.6561 -345 -338

TAGCGCGC -367 
48)
AGAATAATGTTG -0.860274 -0.8603 -493 -482

AGAAACATGATG -264 
49)
CTGTTGGCTAAA -0.968898 -0.9689 -472 -461

CTGTCCGCTAAG -17 
