# Supplementary material for: WeederH: an algorithm for finding conserved regulatory motifs and regions in homologous sequences
Source: BMC Bioinformatics. 2007 Feb 7;8:46. doi: 10.1186/1471-2105-8-46 (PMC1803799; doi:10.1186/1471-2105-8-46)
Supplement: Additional file 3 — Output of WeederH on orthologous sequence sets. Full output of WeederH on the orthologous sequence sets taken from the ABS database used for testing the algorithm. [file 1471-2105-8-46-S3.gz › ABS-7.hm.fasta.-1111.000.brhX]

<PRE>

You input 2 sequences
Reference sequence >extracted19 from H. sapiens 500 bp long
Homologous sequence 1 >extracted18 from M. musculus 500 bp long
Output format:
MOTIFINREFERENCESEQUENCE absolute_score relative_score start_pos end_pos

MOTIFINHOMOLOGOSEQUENCE1 start_pos
MOTIFINHOMOLOGOSEQUENCE2 start_pos


1)
AGTCTAGTTAATAATCTACAATTATTGGTTAAAGAAGTATATTAGTGC 44.3858 44.3858 -69 -22

AGTATGGTTAATGATCTACAGTTATTGGTTAAAGAAGTATATTAGAGC -69 
2)
AACAGTTCCAGATGGTAAATATACACAAGGGATTTAGTCAAACAATTTTTTGGCAA 38.5705 38.5705 -175 -120

AACAGCTCCAGATGGCAAACATACGCAAGGGATTTAGTCAAACAACTTTTTGGCAA -173 
3)
TCTTATGTAAAATTTG 12.8846 12.8846 -240 -225

TCTTATGTAAAATTTG -256 
4)
GTTTTACACAACTTTA 7.60963 7.6096 -217 -202

GTTTTACATAACTTTA -238 
5)
AATTTTGTAATCGGTT 6.59254 6.5925 -109 -94

GATTTTGTAATGGGGT -108 
6)
GCAGCCAATGAAATAC 6.15395 6.1540 -92 -77

GGAACCAATGAAATGC -91 
7)
ACTTGGAA 5.02284 5.0228 -434 -427

ACTTGGAA -434 
8)
ATTGACAAGGTCTTGT 4.20018 4.2002 -197 -182

ATGGACAAAGTCTTGT -218 
9)
AAATGTTCAAGTGGGA 3.74233 3.7423 -307 -292

AAATGCTCAAATGGGA -288 
10)
TTAAACTCTTAT 1.43806 1.4381 -246 -235

TTAAGCTCTTAT -262 
11)
ATGCAATT 1.25758 1.2576 -416 -409

ATGCAATT -346 
12)
TAATGAAT 1.21064 1.2106 -270 -263

TAATGAAT -224 
13)
CAAAGATG 1.14635 1.1463 -77 -70

CAAAGATG -120 
14)
TATGAATT 0.757342 0.7573 -113 -106

TATGATTT -111 
15)
TAAAAGCA 0.646625 0.6466 -443 -436

TAAAAGCA -373 
16)
TACAGTTA 0.439559 0.4396 -288 -281

TACAGTTA -53 
17)
CAAAGTAT 0.200178 0.2002 -372 -365

AAAAGCAT -372 
18)
ACAAATCGTTTA 0.138284 0.1383 -255 -244

ACAAAGAGATTA -271 
19)
TCATTATCTATA 0.117969 0.1180 -457 -446

TCATTACCTGTA -387 
20)
TAATACATTGAC 0.0965516 0.0966 -203 -192

TAATGAATGGAC -224 
21)
CTAAAATG 0.0800553 0.0801 -310 -303

CTGAAATG -291 
22)
GTGTGCAT 0.0794971 0.0795 -490 -483

GTGTGCTT -476 
23)
AATAGATG 0.0461248 0.0461 -421 -414

AAAAGATG -448 
24)
CTAAGCAA 0.0434699 0.0435 -377 -370

CTATGCAA -348 
25)
GATGTTTT 0.0293088 0.0293 -220 -213

GCTGTTTT -241 
26)
TTTGATAAGATG 0.0249213 0.0249 -228 -217

TTTAAAAAGATG -452 
27)
AAATTTTTCATT 0.0243812 0.0244 -464 -453

ACATTCTTCATT -394 
28)
AAATTGCAAACA 0.0211619 0.0212 -329 -318

AGATGGCAAACA -164 
29)
GAGTACTT 0.0203008 0.0203 -478 -471

GTGTGCTT -476 
30)
AGTTTGGTTAGT 0.0185235 0.0185 -362 -351

AGTATGGTTAAT -69 
31)
ATTTAGTT 0.0158909 0.0159 -366 -359

ATTCAGTT -341 
32)
GGTTGGCA 0.0143915 0.0144 -97 -90

GGTAGGAA -95 
33)
GCAAGAAT 0.0110181 0.0110 -123 -116

GCAAAGAT -121 
34)
ATATTATG 0.00966242 0.0097 -117 -110

ATGGTATG -115 
35)
TTTGGGAC 0.000455597 0.0005 -410 -403

TTTGGGAT -363 
36)
AACACTGA -0.00288465 -0.0029 -342 -335

CACACTGA -295 
37)
GAAAACAG -0.00325396 -0.0033 -178 -171

GGGAACAG -176 
38)
TGGAGAAA -0.00722469 -0.0072 -182 -175

TGGACAAA -217 
39)
ACTCTTTC -0.00976418 -0.0098 -399 -392

ACACATTC -396 
40)
AGGTACAA -0.0358436 -0.0358 -259 -252

ATGTAAAA -252 
41)
AGTATGTCTTAT -0.088317 -0.0883 -391 -380

AGTATGGTTAAT -69 
42)
GAGAACTAAATT -0.0908216 -0.0908 -336 -325

AAGAAGTATATT -38 
43)
ACTTAACT -0.103843 -0.1038 -404 -397

ACATAACT -233 
44)
ATAAAAGG -0.130583 -0.1306 -264 -257

ATAAAAGC -374 
45)
TAGGTAAA -0.146695 -0.1467 -447 -440

TATGTAAA -253 
46)
TGTAAATT -0.154222 -0.1542 -467 -460

TCTAACTT -458 
47)
ATTAGCAA -0.18427 -0.1843 -427 -420

ATGAGAAA -443 
48)
ACACCAAG -0.193851 -0.1939 -320 -313

ATGCCAAG -306 
49)
AGTAATTA -0.229864 -0.2299 -353 -346

AGTTCTTA -337 
50)
TGTGTGTA -0.247263 -0.2473 -471 -464

TGTGTGCT -477 
51)
TACCATGG -0.2776 -0.2776 -278 -271

TGCCAAGG -305 
52)
TATATGTG -0.307074 -0.3071 -499 -492

TAAATGTG -324 
53)
CCCTCCGT -0.357337 -0.3573 -15 -8

CCCTCCCT -407 
54)
GAAATTAC -0.357628 -0.3576 -293 -286

GAGATTAA -266 
55)
TAAATACC -0.578383 -0.5784 -282 -275

TACATAAC -234 
56)
TGAGTCTA -0.628326 -0.6283 -71 -64

CGAGTCTT -22 
57)
ATTTCTAA -0.829379 -0.8294 -381 -374

AGTTCTTA -337 
58)
TACTAAAC -0.958284 -0.9583 -347 -340

TACATAAC -234 
59)
ATGCGTGA -1.15583 -1.1558 -484 -477

ATGGGAGA -278 
60)
AATTTCCC -1.27015 -1.2702 -20 -13

AATTTGCT -246 
61)
TGCTAATT -1.27015 -1.2702 -24 -17

TGCTGTTT -242 
62)
AGAACTAA -1.27015 -1.2702 -314 -307

GGAACCAA -91 
