# Supplementary material for: WeederH: an algorithm for finding conserved regulatory motifs and regions in homologous sequences
Source: BMC Bioinformatics. 2007 Feb 7;8:46. doi: 10.1186/1471-2105-8-46 (PMC1803799; doi:10.1186/1471-2105-8-46)
Supplement: Additional file 3 — Output of WeederH on orthologous sequence sets. Full output of WeederH on the orthologous sequence sets taken from the ABS database used for testing the algorithm. [file 1471-2105-8-46-S3.gz › ABS-70.hm.fasta.-1111.000.brhX]

<PRE>

You input 2 sequences
Reference sequence >extracted41 from H. sapiens 500 bp long
Homologous sequence 1 >M24410 from M. musculus 501 bp long
Output format:
MOTIFINREFERENCESEQUENCE absolute_score relative_score start_pos end_pos

MOTIFINHOMOLOGOSEQUENCE1 start_pos
MOTIFINHOMOLOGOSEQUENCE2 start_pos


1)
ACCCAGCTGACCCAGGGAGCCGCCCCCACTTGATCCGCCTCTTTTCCCGAGATGCCCCGGGGAGGGAGGACAACACCTTCAAAGACAGGCCC 48.0142 48.0142 -148 -57

ACCCAGCTGACCCAGGGAACCGCCCCCACTTGATCCGCCTCTTTTCCCGAGATGCCCCGGGAAGGGAGGACAACACCTTCAAAGACAGGCCC -92 
2)
GAGGCAGATGCGAACCAGAACAATGGGACCTC 20.4838 20.4838 -248 -217

GAGGCAGATGCGATCCAGAACAATGGGACCTC -192 
3)
GGGTTTTATAGGAGACAGCTAGGTCAAGACCC 16.7956 16.7956 -354 -323

GCGTTTTATAGGAGACAGCTAGTTCAAGACCC -297 
4)
TCATATCTCATTGTTG 15.0945 15.0945 -273 -258

TCATATCTCATTGTTG -216 
5)
GCGGTGACTGACTCCAAGCGCACAGCGGACCC 13.03 13.0300 -203 -172

GCGGTGACAGACTCCAAGCACACAGCAGACCC -147 
6)
CCATCCAGGTTAGCTC 9.45098 9.4510 -412 -397

CAATCCAGGTTAGCTC -363 
7)
AAAGCTGCTTTGTCCG 4.31709 4.3171 -315 -300

AAAGCGGCTTTGTCCC -258 
8)
CAGGCCCGTATTCATA 3.39015 3.3901 -284 -269

CAGGCCCACATTCATA -227 
9)
GCCCACCC 1.49624 1.4962 -152 -145

GCCCACCC -96 
10)
GAAGAATG 1.03711 1.0371 -171 -164

GAACAATG -175 
11)
GACACAGCGGTG 0.742373 0.7424 -209 -198

GACACGGCGGTG -153 
12)
GAGTAACT 0.539925 0.5399 -468 -461

GAGCAACT -483 
13)
CGAGCTCC 0.477254 0.4773 -45 -38

CGAGATGC -45 
14)
CTCTCAGG 0.386069 0.3861 -216 -209

CTCTCAGG -445 
15)
TGCAGGAGAGGC 0.366834 0.3668 -255 -244

TGCAGGGGAGGC -199 
16)
AAGACAGT 0.217407 0.2174 -25 -18

AAGACAGG -11 
17)
GCCCTCTG 0.195114 0.1951 -60 -53

GCCCTCTG -432 
18)
TCTCGAGT 0.1829 0.1829 -472 -465

TCTGGAGT -428 
19)
GCCTTCTG 0.175573 0.1756 -446 -439

GCCCTCTG -432 
20)
CTGAGGAA 0.150162 0.1502 -462 -455

CTCAGGAA -477 
21)
ATGAGGAC 0.111245 0.1112 -376 -369

ATGAGAAC -410 
22)
ACCCGAAG 0.104898 0.1049 -175 -168

ACCCAAAG -119 
23)
GCTCCATC 0.0714095 0.0714 -400 -393

GCTCAATC -366 
24)
GCTCCATC 0.0162586 0.0163 -415 -408

GCTCAATC -366 
25)
AGACCATCCAAG 0.0132083 0.0132 -37 -26

ACACCTTCAAAG -20 
26)
AGAAAGCT 0.010176 0.0102 -317 -310

AGACAGCT -285 
27)
CAGCTTTG 0.0036887 0.0037 -294 -287

CGGCTTTG -254 
28)
ACCTCCGA 0.00236335 0.0024 -11 -4

ACCTTCAA -18 
29)
CTAGGCCA 0.000667269 0.0007 -392 -385

CTGAGCCA -388 
30)
CCTCCTCT 6.4922e-05 0.0001 -220 -213

CCCCCTCT -245 
31)
GGTGCATT -0.000117 -0.0001 -497 -490

GGTACAGT -491 
32)
GGCTTTAT -0.000176448 -0.0002 -382 -375

GGCTTGAT -462 
33)
GTGGGTTT -0.00102297 -0.0010 -356 -349

GTGCGTTT -299 
34)
CACAGGCC -0.00313711 -0.0031 -286 -279

TACAGGCC -229 
35)
CCCCTCAG -0.0127787 -0.0128 -325 -318

CCCCTGAG -391 
36)
CTGGCAGG -0.0136945 -0.0137 -162 -155

CTGGCAAG -106 
37)
GGATGCCC -0.0183518 -0.0184 -156 -149

AGATGCCC -43 
38)
CCAGAGCC -0.0507452 -0.0507 -451 -444

CCTGAGCC -389 
39)
TTCTGTGG -0.0998533 -0.0999 -360 -353

TGCTGTGG -454 
40)
AATAAGGCTGCT -0.15109 -0.1511 -424 -413

AAGAAAGCGGCT -261 
41)
CAAATCTC -0.249291 -0.2493 -476 -469

CATATCTC -215 
42)
CGGTGCTC -0.290804 -0.2908 -301 -294

ACGTGCTC -327 
43)
TTGTTTGC -0.32506 -0.3251 -260 -253

TTGATTGC -459 
44)
GAAACACAGAGC -0.367245 -0.3672 -439 -428

CAAGCACACAGC -133 
45)
CTGCACAT -0.54819 -0.5482 -369 -362

CTGAAGAT -402 
46)
CTGGGTGC -0.693454 -0.6935 -484 -477

CTGTGGGC -452 
47)
GAGTCCGA -0.833939 -0.8339 -53 -46

GACTCCAA -138 
48)
AGCCACCT -0.842817 -0.8428 -15 -8

ATCCGCCT -60 
49)
ATTCCCAG -1.38179 -1.3818 -455 -448

ATACCAAG -377 
50)
GTGCAGCC -1.59901 -1.5990 -19 -12

GTACAGGC -230 
51)
CAAGGGCT -1.59901 -1.5990 -386 -379

CTAGGCCT -239 
52)
GCTGCAAT -1.59901 -1.5990 -429 -422

GATGCGAT -186 
