# Supplementary material for: WeederH: an algorithm for finding conserved regulatory motifs and regions in homologous sequences
Source: BMC Bioinformatics. 2007 Feb 7;8:46. doi: 10.1186/1471-2105-8-46 (PMC1803799; doi:10.1186/1471-2105-8-46)
Supplement: Additional file 3 — Output of WeederH on orthologous sequence sets. Full output of WeederH on the orthologous sequence sets taken from the ABS database used for testing the algorithm. [file 1471-2105-8-46-S3.gz › ABS-71.hmr.fasta.-1111.000.brhX]

<PRE>

You input 3 sequences
Reference sequence >extracted07 from H. sapiens 500 bp long
Homologous sequence 1 >X71910 from M. musculus 501 bp long
Homologous sequence 2 >extracted08 from R. norvegicus 500 bp long
Output format:
MOTIFINREFERENCESEQUENCE absolute_score relative_score start_pos end_pos

MOTIFINHOMOLOGOSEQUENCE1 start_pos
MOTIFINHOMOLOGOSEQUENCE2 start_pos


1)
AGAAATGAAAACTAATCAAATTACACCCGACGGCCTCCCGACCCGTGCACAGGAGC 54.2058 54.2058 -257 -202

AGAAATGAAAACTAATCAAATTACAGCCGACGGCCTCCCGACCCGTGCACAGGAGC -260 
AGAAATGAAAACTAATCAAATTACAGCCGACGGCCTCCCGACCCGTGCACAGGAGC -274 
2)
GGCTCAGGTTTCTGTGGCGTTGGCTATATTTATCTCTGGTTCCATGCCAGCGGGGAGGGTTTAAATGGCACCCAGCAGTTGGCG 41.1564 41.1564 -87 -4

GGCTCAGGTTTCTGTGGCGTTGGCTATATTTATCTCTGGGTTCATGCCAGCAGGGAGGGTTTAAATGGCACCCAGCAGTTGGTG -92 
GGCTCAGGTTTCTGTGGCGTTAGCTATATTTATCTCTGGGTCCATGCCAGCAGGGAGGGTTTAAATGGCACCCAGCAGTTGGCG -106 
3)
CCACTGTAAACGCCTTGATGTGCAGCAACAGCTTAGAGGG 30.8289 30.8289 -127 -88

CCACTGGAAACGTCTTGATGTGCAGCAACAGCTTAGAGGG -133 
CCACTGTAAACGTCTTGATGTGCAGCAACAGCTTAGAGGG -147 
4)
TAGGAGTAATTGAAAGGAGCAGAT 24.1483 24.1483 -331 -308

TAGGAGTAATTGAAAGGAGCAGAT -336 
TAGGAGTAATTGAAAGGAGCAGAT -349 
5)
CGCCTGGGCCAGGGGC 15.2256 15.2256 -200 -185

CGCCTGGGCCAGGGGC -204 
CGCCTGGGCCAGGGGC -218 
6)
CCTGCCCCACAGGGGC 14.4509 14.4509 -278 -263

CCTGCCCCACAGGGGC -281 
CCTGCCCCACAGGGGC -295 
7)
AGGGTGGGGTGGGGGC 13.0993 13.0993 -176 -161

AGGGTGGGGTGGGGGC -180 
AGGGTGGGGTGGGGGC -194 
8)
GGAATCACATCTAATC 10.7614 10.7614 -142 -127

GGAATCACATGTAATC -148 
GGAATCACATGTAATC -162 
9)
TAAGGTGC 1.68019 1.6802 -476 -469

TAAGGTGC -484 
TAAGGTGC -490 
10)
TTGTTCCC 1.25499 1.2550 -402 -395

TTGTTCCC -405 
TTGTTCCC -415 
11)
GGGGAATG 1.18711 1.1871 -303 -296

GGGGAATG -306 
GGGGAATG -320 
12)
GGGGAATC 1.16542 1.1654 -144 -137

GGGGAATC -150 
GGGGAATC -164 
13)
AATCCACT 1.14633 1.1463 -130 -123

AATCCACT -136 
AATCCACT -150 
14)
GGGGGCTC 1.05236 1.0524 -90 -83

GGGGGCTC -95 
GGGGGCTC -109 
15)
CACCAGCT 0.887208 0.8872 -379 -372

CACCAGCT -384 
CACCAGCT -395 
16)
GCAGGGTG 0.860268 0.8603 -178 -171

GCAGGGTG -182 
GCAGGGTG -196 
17)
AGATGAGA 0.805933 0.8059 -311 -304

AGATGAGA -316 
AGATGAGA -329 
18)
AGATGGAT 0.784339 0.7843 -453 -446

AAGTGGAT -453 
AGATGGAT -459 
19)
GGGCAGGC 0.736851 0.7369 -188 -181

GGGCAGGC -192 
GGGCAGGC -206 
20)
AGCAGGCA 0.312606 0.3126 -350 -343

AGTAGGCA -355 
AGCAGGCA -368 
21)
ACCCTTCC 0.227286 0.2273 -410 -403

TCCCTTCC -401 
ACCCTTCC -443 
22)
CCCCTTCC 0.13597 0.1360 -429 -422

CCCCTTCC -437 
CCCCTTTC -423 
23)
CTCCCCCA 0.0126498 0.0126 -291 -284

CACCCCCA -294 
CTGCCCCA -294 
24)
GCTGGCAG 0.0111517 0.0112 -182 -175

GCCTGCAG -186 
GCTGGCAG -200 
25)
CTGCTGAGAAAT 0.00231944 0.0023 -263 -252

CTGTGGAGAAAT -266 
CTGTGGAGAAAT -280 
26)
GCCCAGCTAGGA -0.000706582 -0.0007 -338 -327

GCCCGGGTAGGA -343 
GCCCGGGTAGGA -356 
27)
CCCGCCTG -0.0142067 -0.0142 -202 -195

GCCGCCTG -206 
GCCGCCTG -220 
28)
GAGAAAGAAGGG -0.0215771 -0.0216 -153 -142

GAGAGGGAAGGG -159 
GAGAGGGAAGGG -173 
29)
CCCCTGCC -0.0837547 -0.0838 -280 -273

TCCCTGCC -283 
TCCCTGCC -297 
30)
AAGGCCCC -0.116799 -0.1168 -433 -426

AAGACCCC -441 
AAGGCAAC -430 
31)
CCATGCGGGAGA -0.227905 -0.2279 -161 -150

CCATGGAGGAGA -368 
CCATGGAGGAGA -379 
32)
TGCAAGGA -0.23259 -0.2326 -361 -354

TGAAAGGA -326 
TGAAAGGA -339 
33)
GGGCCATG -0.269314 -0.2693 -164 -157

GGGCCAGG -199 
GGGCCAGG -213 
34)
CCCTATAC -0.428177 -0.4282 -388 -381

CCCTGTCC -391 
CCCTGTCC -402 
35)
AGTGTGGT -0.504201 -0.5042 -484 -477

AGTATGGT -493 
AGTACGGT -499 
36)
AAGCCTAC -0.562837 -0.5628 -416 -409

AAGACAAC -420 
AAGGCAAC -430 
37)
GGACTGCA -0.567177 -0.5672 -365 -358

GGAATGCA -304 
GGAGAGCA -372 
38)
GGCCGCCC -0.61633 -0.6163 -342 -335

GGAGGCCC -347 
GGCCTCCC -243 
39)
ATCGACTG -0.690185 -0.6902 -496 -489

ATCCACTG -135 
ATCCACTG -149 
40)
GTCAGGAA -0.718236 -0.7182 -467 -460

AGCAGGAA -471 
AGCAGGAA -477 
41)
AGACAGCA -0.777609 -0.7776 -354 -347

AGGCAGGA -352 
AGGCAGGA -365 
42)
GGGCTGCT -0.831284 -0.8313 -266 -259

GGGCTGTG -269 
GGGCTGTG -283 
43)
TGTCCTCC -0.879433 -0.8794 -295 -288

TGTCCACC -388 
TGTCCACC -399 
44)
GCAAGGAG -0.886678 -0.8867 -459 -452

GGAAAGAG -467 
GAAAGGAG -338 
45)
CCTCCCCC -0.910795 -0.9108 -393 -386

CCTGCCCT -395 
CCGCCCCC -309 
46)
AACGCCCC -0.998478 -0.9985 -284 -277

AATGCACC -302 
CCCGCCCC -310 
47)
GATGTAGT -1.01471 -1.0147 -489 -482

GACATAGT -498 
GATGGATT -458 
48)
AGTTGGCT -1.14321 -1.1432 -444 -437

AGAAGGCT -461 
AGATGGAT -459 
49)
TCTTAAGG -1.55068 -1.5507 -437 -430

GTTTAAGG -487 
TCTGAAGA -451 
50)
AGCCTAAG -1.57742 -1.5774 -421 -414

AGGCTAAG -458 
AGCCGACG -250 
51)
CTTCTTCG -1.72286 -1.7229 -373 -366

CTTGTTCC -406 
CTTGTTCC -416 
