# Supplementary material for: WeederH: an algorithm for finding conserved regulatory motifs and regions in homologous sequences
Source: BMC Bioinformatics. 2007 Feb 7;8:46. doi: 10.1186/1471-2105-8-46 (PMC1803799; doi:10.1186/1471-2105-8-46)
Supplement: Additional file 3 — Output of WeederH on orthologous sequence sets. Full output of WeederH on the orthologous sequence sets taken from the ABS database used for testing the algorithm. [file 1471-2105-8-46-S3.gz › ABS-72.hm.fasta.-1111.000.brhX]

<PRE>

You input 2 sequences
Reference sequence >X00371 from H. sapiens 501 bp long
Homologous sequence 1 >extracted09 from M. musculus 500 bp long
Output format:
MOTIFINREFERENCESEQUENCE absolute_score relative_score start_pos end_pos

MOTIFINHOMOLOGOSEQUENCE1 start_pos
MOTIFINHOMOLOGOSEQUENCE2 start_pos


1)
CAAGCTTAGAAACATGACAGGTCC 27.265 27.2650 -375 -352

CAAGCTTAGAAACATGACAAGTCC -395 
2)
CCACAATGGCACCTGCCCTAAAATAGCTTCCCATGTGAGGGCTAGAGA 26.2744 26.2744 -185 -138

CCACAATGGCACTTGCCCCAAAATAGCTGCCCATGTGAGGGCCAGAGA -227 
3)
GTGCCCTTTCTGTCGG 15.0825 15.0825 -291 -276

GTGCCCTTTCTGTGGG -316 
4)
AGTCCAGACAGTGCCC 12.5387 12.5387 -268 -253

AGTCCAGACAGTGACC -292 
5)
GATTAGAC 5.6733 5.6733 -129 -122

GATTAGAC -171 
6)
GAAGGTATAAAA 5.57788 5.5779 -38 -27

GAAGGTATAAAA -92 
7)
GTGAGAGG 5.26422 5.2642 -428 -421

GTGAGAGG -438 
8)
TTCTGTGG 4.70962 4.7096 -298 -291

TTCTGTGG -309 
9)
GGGTTTCA 4.66697 4.6670 -322 -315

GGGTTTCA -343 
10)
GTCGGCTT 4.53519 4.5352 -304 -297

GTGGGCTT -305 
11)
CTGCTGGC 3.58829 3.5883 -312 -305

CTGCTGGC -334 
12)
AGCTGTCC 3.12449 3.1245 -200 -193

AGCTGTCC -241 
13)
CACCCCCT 2.78272 2.7827 -216 -209

CACCCCCT -258 
14)
GGACCAGG 2.48683 2.4868 -17 -10

GGACCAGG -72 
15)
GAGAAAGG 2.0243 2.0243 -141 -134

GAGAAAGG -183 
16)
CGCACAAC 1.43024 1.4302 -229 -222

CCCACAAT -228 
17)
GGAGCGTTGGGT 1.26037 1.2604 -330 -319

GGAGAATTGGGT -351 
18)
CAGAAGGT 1.18187 1.1819 -438 -431

CAGAAAGT -444 
19)
GACAGCGAGCCA 1.07057 1.0706 -76 -65

GACAGCCAGCCC -46 
20)
GGTGGCCAAGCT 1.06405 1.0641 -381 -370

TGTGCCCAAGCT -401 
21)
CCCAACCT 0.954006 0.9540 -255 -248

CCCAAGCT -245 
22)
AGAGAAAG 0.893295 0.8933 -105 -98

AGAGAAAG -184 
23)
CCTTTCTG 0.883347 0.8833 -482 -475

CCTTTCTG -312 
24)
GTCCTCTT 0.801555 0.8016 -355 -348

GTCCTCTT -19 
25)
CCTGGCCA 0.608872 0.6089 -401 -394

CCTGGCCA -113 
26)
GGAGGGCA 0.563117 0.5631 -93 -86

GGAAGGTA -93 
27)
GCAGCCTC 0.559014 0.5590 -10 -3

GAAGCCAC -9 
28)
GGGGCACC 0.506819 0.5068 -390 -383

GGGGCAGC -367 
29)
CCCCTTCT 0.483381 0.4834 -244 -237

CCCCTACT -255 
30)
AAACGCCC 0.430261 0.4303 -28 -21

AAAAGCCC -84 
31)
GGCCTGAG 0.33791 0.3379 -206 -199

GGCCAGAG -188 
32)
CACTTCTGGCGG 0.233363 0.2334 -473 -462

GACTTCTAGGGG -426 
33)
GTGAGGGG 0.227091 0.2271 -461 -454

GTGAGAGG -438 
34)
GACTGTCC 0.209757 0.2098 -407 -400

GCCTGTGC -404 
35)
GGAGGGCTGACC 0.178311 0.1783 -346 -335

GGAGGGTTGAGC -159 
36)
CAAGCATC 0.126152 0.1262 -49 -42

CTAGCATC -103 
37)
GCAGGGAG 0.123965 0.1240 -334 -327

GCTGGCAG -332 
38)
TCCTCCCC 0.122952 0.1230 -248 -241

CCCTCCCC -265 
39)
ACCACCCC 0.108823 0.1088 -223 -216

CCCACCCC -260 
40)
CTCGCCAC 0.105184 0.1052 -189 -182

CTCCCCAC -263 
41)
CCCTGGAT 0.0859652 0.0860 -118 -111

CCCTGGAG -163 
42)
ACAAAACC 0.0455088 0.0455 -498 -491

ACAAAAGC -455 
43)
GTGAAGGA 0.0427162 0.0427 -98 -91

GGGAAGGT -94 
44)
CAGGCTGC 0.0290969 0.0291 -316 -309

CTGGCTGC -277 
45)
CAAAGGGGCAGA 0.0244694 0.0245 -446 -435

GACAGGGGGAGA -358 
46)
GGTTGCGAATGG 0.00294551 0.0029 -422 -411

GGTTGAGCACGG -155 
47)
TTCCACAC 0.000903205 0.0009 -236 -229

TCCCACAA -229 
48)
CTGTGGCC -0.0246402 -0.0246 -210 -203

CTGTGGGC -307 
49)
CCATTGAG -0.0255597 -0.0256 -67 -60

CCCTTCAG -79 
50)
CCTGGTGG -0.0593796 -0.0594 -384 -377

CCCTGTGG -373 
51)
AGGGGGAC -0.0771038 -0.0771 -81 -74

AGGTGGCC -67 
52)
CAGGGGAG -0.0924102 -0.0924 -87 -80

CTGGGAAG -96 
53)
ACCCTCCC -0.141282 -0.1413 -123 -116

CCCCTCCC -266 
54)
TGTCACTT -0.234521 -0.2345 -476 -469

TGGCACTT -221 
55)
GAGAGTCC -0.249196 -0.2492 -271 -264

GCAAGTCC -295 
56)
TCCCAGAA -0.266757 -0.2668 -43 -36

TCCCACAA -229 
57)
TCTGGCAA -0.276961 -0.2770 -451 -444

TCTGGGAA -97 
58)
TGGCAGGA -0.343938 -0.3439 -413 -406

TAGCAGGA -143 
59)
GCGATCTT -0.357242 -0.3572 -60 -53

GTGATCCT -118 
60)
TTTGTCAA -0.467309 -0.4673 -54 -47

TTTGTCCT -22 
61)
CAGCCGGG -0.552929 -0.5529 -395 -388

CAGACAGG -360 
62)
CCTGCCTC -0.674354 -0.6744 -194 -187

CTTGCCCC -216 
63)
AGAGAGAG -0.677593 -0.6776 -109 -102

AGAGAAAG -184 
64)
GAAAAGAT -0.805155 -0.8052 -134 -127

GCAGAGAT -176 
65)
ATCCGGTT -0.858327 -0.8583 -490 -483

ATTGGGTT -346 
66)
CTATGAGA -0.943234 -0.9432 -275 -268

CCATGTGA -197 
67)
GGTCTCTG -1.39204 -1.3920 -455 -448

AGTCCCTG -376 
68)
TTGGGAGG -1.51082 -1.5108 -349 -342

GTGAGAGG -438 
69)
CCTTGGGA -1.51684 -1.5168 -22 -15

CCATGTGA -197 
