# Supplementary material for: WeederH: an algorithm for finding conserved regulatory motifs and regions in homologous sequences
Source: BMC Bioinformatics. 2007 Feb 7;8:46. doi: 10.1186/1471-2105-8-46 (PMC1803799; doi:10.1186/1471-2105-8-46)
Supplement: Additional file 3 — Output of WeederH on orthologous sequence sets. Full output of WeederH on the orthologous sequence sets taken from the ABS database used for testing the algorithm. [file 1471-2105-8-46-S3.gz › ABS-73.rm.fasta.-1111.000.brhX]

<PRE>

You input 2 sequences
Reference sequence >M84685 from R. norvegicus 501 bp long
Homologous sequence 1 >U18131 from M. musculus 500 bp long
Output format:
MOTIFINREFERENCESEQUENCE absolute_score relative_score start_pos end_pos

MOTIFINHOMOLOGOSEQUENCE1 start_pos
MOTIFINHOMOLOGOSEQUENCE2 start_pos


1)
TGTAATCACTTTGGGAGACTGATGCTCCATGACAGCTAGAAGTTGGATTGAGTTTCAGTAGCTACTATATATAAAGCTGGGTCGACTT 66.5012 66.5012 -90 -3

TGTAATCACTTTGGGAGACTGATGCTCCATGACAGCTAGAAGTTGGATTGAGTTTCAGTAGCTACTATATATAAAGCTGGGTCGACTT -180 
2)
TGTTAATCCCCAGTTGTTTTTGAAGTTGCCTGGTTAGCAGGTTAGTGT 35.8074 35.8074 -295 -248

TGTTAATCCCCAGTTGTTTTTGAAGTTGCCTGGTTAGCAGGTTAGTGT -387 
3)
CTCCGATTTCTTTCAAACTAGATG 13.3633 13.3633 -131 -108

CTCCGTTTTCTTTCAAACTAGATG -221 
4)
TAACCTGTTTGTCTTA 11.5551 11.5551 -181 -166

TAACCTGTTTGTCTTA -271 
5)
ATTCACTCTGAGAGGTGACATTTCTCCG 4.68974 4.6897 -154 -127

ATTCACTCTCAGAGGTGATATTTCTCCG -244 
6)
GGACTGTCATATTCAC 2.78993 2.7899 -164 -149

GGACGGTCACATTCAC -254 
7)
GCTGTAAT 1.88718 1.8872 -92 -85

GCTGTAAT -182 
8)
GATGTTCT 1.72237 1.7224 -111 -104

GATGTTCT -201 
9)
TTTAACCT 1.5981 1.5981 -183 -176

TTTAACCT -273 
10)
CAAAATGG 1.43386 1.4339 -237 -230

CAAAATGG -329 
11)
CTTAGGGA 1.39777 1.3978 -169 -162

CTTTGGGA -172 
12)
ATGCTTTC 1.36067 1.3607 -220 -213

ATGCTTTC -312 
13)
GGCAGTGT 1.02104 1.0210 -300 -293

GGCACTGT -304 
14)
CTCTGGGT 0.679401 0.6794 -200 -193

CTCTGGGT -55 
15)
CACTAGCT 0.2651 0.2651 -97 -90

CAGTAGCT -125 
16)
CTGGGGAG 0.261963 0.2620 -105 -98

CTGGGTCG -104 
17)
GAACTCTC 0.19396 0.1940 -364 -357

GAACTGTC -337 
18)
TTTTGTTT 0.0861344 0.0861 -189 -182

TTTTGTTT -280 
19)
CTGCGACT 0.0316132 0.0316 -208 -201

CTGTGACT -300 
20)
TTAATCAC 0.0108972 0.0109 -469 -462

TTAATCCC -385 
21)
GGATAGCA 0.00152938 0.0015 -459 -452

GGTTAGCA -356 
22)
GGAGCGATGGCT 0.00067676 0.0007 -385 -374

GGAGCGCTCGCT -191 
23)
TATTATGG 0.000353158 0.0004 -391 -384

TCTTATGG -260 
24)
TTTTTGAC 1.00005e-05 0.0000 -448 -441

TTTTTGAA -371 
25)
TGTCTAAA -0.00104441 -0.0010 -250 -243

TGTCCAAA -333 
26)
GTCTATTT -0.00138648 -0.0014 -194 -187

GTGTATTT -286 
27)
ATTGCCTA -0.00239401 -0.0024 -373 -366

GTTGCCTG -363 
28)
AAGTGATC -0.0216936 -0.0217 -244 -237

AGGTGATA -232 
29)
TTTGAAGG -0.0485794 -0.0486 -490 -483

TTTGAAGT -369 
30)
CCACATTGGAAA -0.0586801 -0.0587 -415 -404

CCAAAATGGAAG -330 
31)
CAGAACAGAGCA -0.0683054 -0.0683 -437 -426

CAGATCAGATCA -31 
32)
AATGGTTT -0.0789143 -0.0789 -476 -469

AATGCTTT -313 
33)
TGAACTCT -0.0841806 -0.0842 -327 -320

GGAACTGT -338 
34)
GAGTCTAT -0.0937211 -0.0937 -349 -342

GAGTCCAT -43 
35)
TATTAATG -0.118142 -0.1181 -403 -396

TGTTAATC -387 
36)
ATTCAGTT -0.119479 -0.1195 -334 -327

ATTGAGTT -134 
37)
ATGTAATC -0.12517 -0.1252 -498 -491

CTGTAATC -181 
38)
GGAAACGC -0.27839 -0.2784 -231 -224

GGGAGCGC -192 
39)
AGGCTATT -0.42651 -0.4265 -395 -388

AGGTTAGT -349 
40)
TTAGAATT -0.4547 -0.4547 -339 -332

TTTGAAGT -369 
41)
CGAACCAC -0.55142 -0.5514 -419 -412

GGAAGCAC -323 
42)
AGGAGCAG -0.578253 -0.5783 -308 -301

AGGAGGAG -8 
43)
GCACAATG -0.610555 -0.6106 -225 -218

GCTCCATG -157 
44)
CTGGAGAG -0.701644 -0.7016 -321 -314

CTGGTTAG -358 
45)
GAGCCGAA -0.7446 -0.7446 -423 -416

GCACCGAA -319 
46)
CAGGCAGA -0.766954 -0.7670 -441 -434

CAGTCAGA -21 
47)
CTGGTAAT -0.863323 -0.8633 -481 -474

GTGTTAAT -388 
48)
AGGGGGGA -1.19087 -1.1909 -315 -308

AGAGGTGA -234 
49)
CCGGCTGC -1.21404 -1.2140 -212 -205

CCGAATGC -316 
50)
TCATGAGT -1.25266 -1.2527 -353 -346

TTTTGAGT -47 
51)
TCTCATCA -1.25266 -1.2527 -358 -351

TGTAATCA -180 
52)
CAAAGAGC -1.25266 -1.2527 -427 -420

CAAGGAGG -10 
53)
ATCTTTTT -1.25266 -1.2527 -452 -445

TTGTTTTT -374 
