# Supplementary material for: WeederH: an algorithm for finding conserved regulatory motifs and regions in homologous sequences
Source: BMC Bioinformatics. 2007 Feb 7;8:46. doi: 10.1186/1471-2105-8-46 (PMC1803799; doi:10.1186/1471-2105-8-46)
Supplement: Additional file 3 — Output of WeederH on orthologous sequence sets. Full output of WeederH on the orthologous sequence sets taken from the ABS database used for testing the algorithm. [file 1471-2105-8-46-S3.gz › ABS-74.hm.fasta.-1111.000.brhX]

<PRE>

You input 2 sequences
Reference sequence >X58723 from H. sapiens 501 bp long
Homologous sequence 1 >M60348 from M. musculus 501 bp long
Output format:
MOTIFINREFERENCESEQUENCE absolute_score relative_score start_pos end_pos

MOTIFINHOMOLOGOSEQUENCE1 start_pos
MOTIFINHOMOLOGOSEQUENCE2 start_pos


1)
AGGCTGATTGGC 27.687 27.6870 -81 -70

AGGCTGATTGGC -69 
2)
CAGAAAAATTTC 25.5049 25.5049 -431 -420

CAGAAAAATTTC -395 
3)
ACCTGTTTCGCA 17.931 17.9310 -149 -138

TCCTGTTTCGCA -116 
4)
AGGAAGCC 14.9441 14.9441 -11 -4

AGGAAGCC -9 
5)
AATCCGGG 9.44319 9.4432 -111 -104

AATCCGGG -22 
6)
TACAGAAT 7.75054 7.7505 -380 -373

TACAGAAT -340 
7)
CCGGGGCGTGGG 6.84161 6.8416 -54 -43

CCGGGCCTTAGG -55 
8)
AAGACGTGTCTA 6.58241 6.5824 -263 -252

AAGACAAGTCTA -189 
9)
TTAACTGTATTA 6.08061 6.0806 -350 -339

TTAATTATATTA -309 
10)
AAAATTTC 5.85851 5.8585 -323 -316

AAAATTTC -391 
11)
CTTAACTACGTC 5.81996 5.8200 -314 -303

ATTAGCTATGTC -296 
12)
ACTTATGTGAAC 5.33663 5.3366 -280 -269

ACTTACCTGAAC -206 
13)
TTCTCCTAGCCT 5.32729 5.3273 -422 -411

TTCTACCAGCCT -386 
14)
TATGAAGACTTA 5.16932 5.1693 -287 -276

TATGGACACTTA -213 
15)
CAGCCGCT 3.81358 3.8136 -35 -28

CGGCCGCT -42 
16)
TAGTTATA 3.73921 3.7392 -299 -292

TAATTATA -308 
17)
AAGACCAC 3.31965 3.3196 -441 -434

AAGACCAT -451 
18)
TGATTCAGCTGA 3.08895 3.0890 -230 -219

TGACTCATCAGA -262 
19)
CAAAGGTGTTAG 2.85267 2.8527 -407 -396

CAATGCTGTCAG -368 
20)
TTTATCATCAAA 2.30588 2.3059 -500 -489

ACTATCATCCAA -466 
21)
CGCGTTTCTCTA 2.23032 2.2303 -216 -205

CGCCCTTCTCAA -155 
22)
GAAACTGT 2.17105 2.1710 -464 -457

GAAATTGT -479 
23)
TTTCAAAG 2.16636 2.1664 -410 -403

TTTCACAG -400 
24)
TACTTGCC 2.08672 2.0867 -206 -199

CACTTACC -207 
25)
TCTCGAGGAATC 1.97351 1.9735 -134 -123

GCCCGAGGAAGC -14 
26)
GCAGTCATCTGT 1.90054 1.9005 -97 -86

GCTGGCATCTAT -37 
27)
TAGGAAGC 1.82651 1.8265 -398 -391

TAGAAAGC -375 
28)
AGTTTCTC 1.80508 1.8051 -138 -131

AGTATCTC -122 
29)
GGAACAGCGCCG 1.72652 1.7265 -63 -52

GAACCAGCGCCC -162 
30)
ATTGGAGAGGTC 1.59359 1.5936 -374 -363

ATTGTATAGGAC -476 
31)
CCGAGAAA 1.38152 1.3815 -328 -321

CCTAGAAA -377 
32)
CCAGAACA 1.24515 1.2452 -174 -167

CCTGAACA -201 
33)
TGTATTAA 1.04894 1.0489 -354 -347

TTTATTAA -313 
34)
CCACAGGA 0.990634 0.9906 -15 -8

CCCGAGGA -13 
35)
CTGGAAAT 0.935207 0.9352 -160 -153

CTGGAAGT -127 
36)
TGGATATG 0.914374 0.9144 -291 -284

TAGCTATG -294 
37)
GAAATGTC 0.700517 0.7005 -243 -236

TAAATGTC -175 
38)
AACTTTGA 0.576335 0.5763 -271 -264

AAGTATGA -267 
39)
AGAAAGGT 0.480182 0.4802 -390 -383

AGCAAGGT -331 
40)
AGAGAGGT 0.426783 0.4268 -192 -185

AGACAAGT -188 
41)
CGAATCCC 0.382916 0.3829 -334 -327

CCAATCCC -84 
42)
TCCCCAAT 0.240878 0.2409 -237 -230

TGCCCAAT -87 
43)
CGGAAGCC 0.173003 0.1730 -180 -173

AGGAAGCC -9 
44)
CTCAGAAA 0.14157 0.1416 -468 -461

CACAGAAA -397 
45)
GGGCTGAG 0.115888 0.1159 -45 -38

GGCCTTAG -52 
46)
ATCAGCAT 0.0958422 0.0958 -125 -118

ATCAGGGT -139 
47)
TCTCTTTG 0.0723756 0.0724 -23 -16

TCTATTTT -30 
48)
TAAAGGAT 0.0310065 0.0310 -488 -481

TATAGGAC -472 
49)
TCAACCTG 0.0167209 0.0167 -152 -145

TAAGCCTG -132 
50)
ATGTAACT 0.00551987 0.0055 -474 -467

ATGTAAAT -178 
51)
GCTGGGCA 0.00411496 0.0041 -71 -64

GCCGGGCC -56 
52)
CCTTTCTA -0.00510507 -0.0051 -199 -192

CATTTCTA -491 
53)
CATGCTGA -0.00604026 -0.0060 -452 -445

CAGGCTGA -70 
54)
GGCCGGGA -0.0128128 -0.0128 -105 -98

AGCCTGGA -130 
55)
GAACAGAT -0.0186067 -0.0186 -480 -473

GACCATAT -449 
56)
TGCAACGG -0.0546539 -0.0547 -185 -178

CGCAACCG -108 
57)
TACATAAG -0.081294 -0.0813 -253 -246

TAGATTAG -299 
58)
AGTCAATC -0.117178 -0.1172 -115 -108

AGTCTATG -183 
59)
TGATGCGC -0.150222 -0.1502 -221 -214

TGTTTCGC -113 
60)
GTGAGGCT -0.177652 -0.1777 -84 -77

GTAAGCCT -133 
61)
CCTCCTGG -0.312764 -0.3128 -164 -157

TCTCCTGT -118 
62)
GTCCTGTA -0.354118 -0.3541 -305 -298

CTTCTGTA -219 
63)
TAAATGCG -0.449819 -0.4498 -340 -333

TAAATGTC -175 
64)
TCCCTTAA -0.592804 -0.5928 -317 -310

TACCTGAA -203 
65)
GTCGGAGT -0.604294 -0.6043 -365 -358

GTCTGAGG -170 
66)
CAAGCATG -0.696723 -0.6967 -456 -449

TAAGCAAG -333 
67)
CTGCAGAA -0.705934 -0.7059 -434 -427

TTACAGAA -341 
68)
TTCGCTCT -0.736061 -0.7361 -28 -21

TTAGCTAT -295 
69)
AGCACAGC -0.736061 -0.7361 -39 -32

AGCAATGC -370 
70)
ATTCAGTC -0.736061 -0.7361 -119 -112

ATGCTGTC -366 
71)
CATTCCTC -0.736061 -0.7361 -168 -161

CATTTCTA -491 
72)
AGTTGAAA -0.736061 -0.7361 -247 -240

CCTTGAAA -483 
73)
TTTTTGTA -0.736061 -0.7361 -358 -351

TCTTTTTA -274 
74)
AAGAAAGA -0.736061 -0.7361 -445 -438

CAGAAAAA -395 
