# Supplementary material for: WeederH: an algorithm for finding conserved regulatory motifs and regions in homologous sequences
Source: BMC Bioinformatics. 2007 Feb 7;8:46. doi: 10.1186/1471-2105-8-46 (PMC1803799; doi:10.1186/1471-2105-8-46)
Supplement: Additional file 3 — Output of WeederH on orthologous sequence sets. Full output of WeederH on the orthologous sequence sets taken from the ABS database used for testing the algorithm. [file 1471-2105-8-46-S3.gz › ABS-75.hm.fasta.-1111.000.brhX]

<PRE>

You input 2 sequences
Reference sequence >M21487 from H. sapiens 501 bp long
Homologous sequence 1 >M21390 from M. musculus 501 bp long
Output format:
MOTIFINREFERENCESEQUENCE absolute_score relative_score start_pos end_pos

MOTIFINHOMOLOGOSEQUENCE1 start_pos
MOTIFINHOMOLOGOSEQUENCE2 start_pos


1)
CAGCCCATACAAGGCCATGGGGCT 39.0715 39.0715 -183 -160

CAGCCCATACAAGGCCATGGGGCT -182 
2)
CTCCTCCCTGGGGACAACCCCTCC 23.2292 23.2292 -82 -59

CCCCTCCCTGGGGACAGCCCCTCC -82 
3)
GCCTGGGTTCAGGGTGGGTATGGTGCCGGAGC 15.5391 15.5391 -146 -115

GCCTGGGTCCGGGGTGGGCACGGTGCCCGGGC -145 
4)
GTCCCATGTTCCCGGC 10.9225 10.9225 -287 -272

GTTCCATGTTCCCGGC -272 
5)
TAGGTCCCCCTATATA 10.6241 10.6241 -41 -26

TAGGCTCCTCTATATA -41 
6)
GGGCCAGCTGTCCCCA 8.90328 8.9033 -269 -254

GGGCCAGCTGTCCCCC -253 
7)
AGGCTCAGCTGCCCTC 8.03841 8.0384 -103 -88

AAGCTCATCTGCTCTC -103 
8)
TCTACGTGCTTGGGAC 6.97448 6.9745 -316 -301

TATACGTGCCTGGGAC -303 
9)
TGGTTCCCCGAGGTGC 6.13878 6.1388 -438 -423

TGGTTCTCCCAGCTGC -441 
10)
GGCTGAAGGAGACTCA 5.5827 5.5827 -352 -337

GGCTGTGGGGGACTGA -352 
11)
AACTCAGCACTTGGTT 5.51294 5.5129 -243 -228

GACTCAGCACTTAGTT -229 
12)
GGCTGGGC 4.15714 4.1571 -163 -156

GGCTGGGC -162 
13)
CCGCCAGC 2.74758 2.7476 -253 -246

CCGCCAGC -239 
14)
GGGGGCCA 1.86986 1.8699 -271 -264

GGGGGCCA -316 
15)
GGGGCCAG 1.80807 1.8081 -336 -329

GGGGCCAG -315 
16)
GCATGCCT 1.31537 1.3154 -150 -143

GCACGCCT -149 
17)
CAGCCCTGGGGC 0.825722 0.8257 -198 -187

CAGCCCTTGGGG -194 
18)
TGGGACTC 0.74274 0.7427 -419 -412

TGGGACTC -293 
19)
CACAGCCT 0.725653 0.7257 -48 -41

CACACCCT -50 
20)
CTTCTACG 0.708046 0.7080 -318 -311

CTTATACG -305 
21)
GCAGGGAGGTGA 0.626978 0.6270 -116 -105

GCAACGAGCTGA -115 
22)
ACAGGGTA 0.504946 0.5049 -470 -463

ACAGAGTA -477 
23)
TATAAGGC 0.425039 0.4250 -29 -22

TATAACCC -29 
24)
GCTGGCCC 0.408005 0.4080 -14 -7

GCTGCCCC -9 
25)
GTGAGCCC 0.366878 0.3669 -205 -198

GTCAGCCC -196 
26)
CTCAGGGG 0.303118 0.3031 -340 -333

CTCAGGGG -90 
27)
GGGCCCAGGGGC 0.28783 0.2878 -399 -388

GGGCACAGGGGC -19 
28)
ATCTGCTC 0.285795 0.2858 -463 -456

ATCTGCTC -97 
29)
ACGTTCCC 0.183661 0.1837 -302 -295

ATGTTCCC -267 
30)
TGGTGGCT 0.154852 0.1549 -356 -349

TGCTGGCT -366 
31)
TAGGGTATCAGC 0.15392 0.1539 -228 -217

TAGGGTTTCAGG -501 
32)
AGGGGACGGTGG 0.130832 0.1308 -330 -319

GGGGGACTGAGG -346 
33)
GTGGGGGCGTGA 0.120462 0.1205 -213 -202

GTGGGGGACTGA -348 
34)
CTCCCAGC 0.108625 0.1086 -62 -55

CTCCTGGC -62 
35)
CTCAGCCC 0.107006 0.1070 -185 -178

GTCAGCCC -196 
36)
GGCGACAGGGGG 0.0337175 0.0337 -390 -379

GGGGACTGAGGG -345 
37)
CGAGGGCCACAG 0.0335182 0.0335 -375 -364

CCAGGGGCACAG -23 
38)
CCTCCTGG 0.0318664 0.0319 -456 -449

CCTCCTGG -63 
39)
AGCCACACCTTG 0.0187108 0.0187 -448 -437

AGTCACACCCTG -53 
40)
TCCTTCTCCCGG 0.00851565 0.0085 -501 -490

TGGTTCTCCCAG -441 
41)
TTCCTCCAGCTC 0.00665312 0.0067 -482 -471

TTCTCCCAGCTG -438 
42)
AGGGCTGG 0.00010745 0.0001 -361 -354

AGGGCAGG -337 
43)
GGGGTGAGGGCC -2.37271e-06 -0.0000 -406 -395

GGACTGAGGGCA -343 
44)
GCCCAACT -0.0021475 -0.0021 -247 -240

GGCCAGCT -252 
45)
ACGGCTGC -0.0348481 -0.0348 -20 -13

GGGGCTGC -12 
46)
GCTTGGTG -0.0716463 -0.0716 -218 -211

GCTTGGGG -320 
47)
CAAAGCAT -0.106279 -0.1063 -154 -147

CAAAGTAT -284 
48)
ACCGTCCC -0.122024 -0.1220 -290 -283

ACTGTTCC -275 
49)
AACTCCTC -0.190676 -0.1907 -84 -77

ATCTGCTC -97 
50)
GGTTAGGG -0.202695 -0.2027 -231 -224

GTTTAGGA -216 
51)
GGGAGCCG -0.221586 -0.2216 -381 -374

GGGTGCTG -369 
52)
CAGGAAGG -0.223537 -0.2235 -366 -359

AAGGAGGG -374 
53)
CCCACCGC -0.269713 -0.2697 -257 -250

TCCCCCGC -243 
54)
CAATAGCA -0.29741 -0.2974 -54 -47

CATTAGCA -394 
55)
CGGCGGGG -0.357294 -0.3573 -275 -268

CGGCGAAG -260 
56)
AGAGGCTC -0.366228 -0.3662 -105 -98

AGGGGCCC -87 
57)
CCTCCAGA -0.638683 -0.6387 -91 -84

CCTCCTGG -63 
58)
GTAGGGGT -0.821457 -0.8215 -409 -402

GTGGGGGA -348 
59)
GCCGCTGG -0.922799 -0.9228 -424 -417

GGTGCTGG -368 
60)
CCTCTGCT -0.97775 -0.9777 -489 -482

CATCTGCT -98 
61)
GGCGCTCA -1.01813 -1.0181 -189 -182

TGCTCTCA -94 
62)
CCAGCCAC -1.12446 -1.1245 -296 -289

CCCGCCAG -240 
63)
TCGGGTAG -1.38527 -1.3853 -413 -406

TGGGGCAG -187 
