# Supplementary material for: WeederH: an algorithm for finding conserved regulatory motifs and regions in homologous sequences
Source: BMC Bioinformatics. 2007 Feb 7;8:46. doi: 10.1186/1471-2105-8-46 (PMC1803799; doi:10.1186/1471-2105-8-46)
Supplement: Additional file 3 — Output of WeederH on orthologous sequence sets. Full output of WeederH on the orthologous sequence sets taken from the ABS database used for testing the algorithm. [file 1471-2105-8-46-S3.gz › ABS-76.hm.fasta.-1111.000.brhX]

<PRE>

You input 2 sequences
Reference sequence >extracted54 from H. sapiens 500 bp long
Homologous sequence 1 >extracted55 from M. musculus 500 bp long
Output format:
MOTIFINREFERENCESEQUENCE absolute_score relative_score start_pos end_pos

MOTIFINHOMOLOGOSEQUENCE1 start_pos
MOTIFINHOMOLOGOSEQUENCE2 start_pos


1)
CCCAGTTCCATCAAAACGAACCCGGGCCAGCGCAAGGATCTCCGAGTTGCGAGTGTGCTGAGGCTGGGACTGTCACTCATTCTCCGAT 67.2175 67.2175 -90 -3

CCCAGTTCCATCAAAGCCAACCCGGGCCAGCGCAGGGATCTCCGAGTTGCGAGTGTGCTGAGGCTGGGACTGTCACTCATTCTCCGCT -106 
2)
TATTTGTGGCCGGCGTGGTGGAAGGACACAGTGAGGTTCTCACCCCCGCCCCCCGC 34.9494 34.9494 -159 -104

TATTTGTGGTCGGCGTGGTGGAAGGACACAGTGAGGCTCTCACCTCCGCCCCCCGC -176 
3)
CTCCAGGCCGCGTTTT 18.1216 18.1216 -228 -213

CTCCAGGCCGCGTTTT -244 
4)
AGTGTGAAAAGAAATCCCAGCTCT 14.9991 14.9991 -294 -271

AGGGTGAAAAGAAATCCCAGCTCT -310 
5)
AAAGAGCCCGGCTCCC 14.7873 14.7873 -251 -236

AAAGAGCCCGGCTCCC -267 
6)
CTTACCTCCTTGATGT 10.1802 10.1802 -182 -167

CTTACCTCCTGGATGT -199 
7)
AACCAAATCTAAAATT 9.32158 9.3216 -401 -386

AACCGAATCTAAAATT -416 
8)
TCCGCATCTGCCTCCC 8.88501 8.8850 -205 -190

GCCGCATCTGCCTCCC -221 
9)
ATGTTCGGCACTATTT 6.64413 6.6441 -170 -155

ATGTTAGGAACTATTT -187 
10)
CTGATTAAGGAA 2.05363 2.0536 -345 -334

CTGATTAAGGAA -365 
11)
TCTCTTAC 1.73314 1.7331 -185 -178

TCTCTTAC -202 
12)
TTGCAAGG 1.55332 1.5533 -448 -441

TTGCAAGG -473 
13)
GTGAAAGA 1.51915 1.5192 -254 -247

GTGAAAGA -270 
14)
ACAACTTT 1.36939 1.3694 -413 -406

ACAACTTT -432 
15)
CCCTGTCT 0.749186 0.7492 -192 -185

CCCTGTCT -207 
16)
TCGCTCCCATCC 0.709374 0.7094 -100 -89

TCGCTCGCATCC -117 
17)
GAATCGAA 0.306401 0.3064 -434 -427

AAATCGAA -422 
18)
CTCCAAAG 0.155608 0.1556 -496 -489

CTCCAAAG -334 
19)
CTAGTTATCAAA 0.0816318 0.0816 -369 -358

CTAATTATTAAA -390 
20)
CAGGCTTCCGCA 0.0668502 0.0669 -211 -200

CAGGCAGCCGCA -227 
21)
TTTGACAA 0.0658214 0.0658 -417 -410

TTTGAAAA -427 
22)
CGTAGGGTAGAA 0.0646071 0.0646 -305 -294

CGGAGGGCAGAA -350 
23)
CAAACTGCTGAT 0.0526521 0.0527 -352 -341

CAAATTCCTGAT -372 
24)
CCGCTCCTCGCT 0.0290302 0.0290 -107 -96

CCGCCCGTCGCT -124 
25)
TTGCAGGC 0.0107643 0.0108 -214 -207

TTACAGGC -230 
26)
ATTATTTA 0.00312035 0.0031 -377 -370

ATTATTAA -387 
27)
CCTGCGAA 0.00111722 0.0011 -315 -308

CCTGTGAA -273 
28)
AGGCTGGG -0.00208848 -0.0021 -334 -327

AGGCTGGG -46 
29)
AATGGAGG -0.00461398 -0.0046 -427 -420

ACTGGAGG -451 
30)
AGGAGCGC -0.00769975 -0.0077 -322 -315

AGGAACGC -358 
31)
AGCTCCAG -0.00851368 -0.0085 -230 -223

AACTCCAG -246 
32)
TCTCCCAGGGAG -0.0313121 -0.0313 -273 -262

TCTGCCTGGAAG -289 
33)
TTTCCCGC -0.122615 -0.1226 -482 -475

TTTCCCCC -397 
34)
GTTCTAAT -0.192659 -0.1927 -489 -482

GTTCAAAT -375 
35)
TTAAAGTCCTGG -0.212908 -0.2129 -472 -461

TCAAATTCCTGA -373 
36)
ACCTAACC -0.239763 -0.2398 -405 -398

ACCGAATC -415 
37)
GCACTTAA -0.252232 -0.2522 -476 -469

GGACTTTA -467 
38)
AAGGCGTA -0.372393 -0.3724 -309 -302

AAGACGTG -329 
39)
ATCTTAGA -0.386033 -0.3860 -440 -433

AACTTTGA -430 
40)
GCGTGTGA -0.386723 -0.3867 -258 -251

GCGCGTGA -16 
41)
TGCTTTTA -0.460667 -0.4607 -384 -377

TGCTTTTT -482 
42)
GGGCTATC -0.509111 -0.5091 -462 -455

GGGGTGTC -441 
43)
TCCCCCAA -0.522876 -0.5229 -239 -232

TCCCCCTA -395 
44)
GACTGCGT -0.530922 -0.5309 -262 -255

GGCCGCGT -239 
45)
TCCTTGTG -0.630783 -0.6308 -456 -449

TCCCTGTG -275 
46)
GAAGTGTG -0.687913 -0.6879 -296 -289

AAAGGGTG -312 
47)
ATATGCAA -0.758748 -0.7587 -357 -350

ATCTCCAA -336 
48)
AATTTTGC -1.22057 -1.2206 -389 -382

AACTTTGA -430 
49)
GGTAGCAG -2.04732 -2.0473 -328 -321

GGCAGCCG -225 
50)
GGGATTTG -2.22071 -2.2207 -421 -414

GGGATCTC -72 
51)
CCCTCTCC -2.22071 -2.2207 -500 -493

CCGGCTCC -260 
