# Supplementary material for: WeederH: an algorithm for finding conserved regulatory motifs and regions in homologous sequences
Source: BMC Bioinformatics. 2007 Feb 7;8:46. doi: 10.1186/1471-2105-8-46 (PMC1803799; doi:10.1186/1471-2105-8-46)
Supplement: Additional file 3 — Output of WeederH on orthologous sequence sets. Full output of WeederH on the orthologous sequence sets taken from the ABS database used for testing the algorithm. [file 1471-2105-8-46-S3.gz › ABS-77.hm.fasta.-1111.000.brhX]

<PRE>

You input 2 sequences
Reference sequence >M14295 from H. sapiens 500 bp long
Homologous sequence 1 >extracted20 from M. musculus 500 bp long
Output format:
MOTIFINREFERENCESEQUENCE absolute_score relative_score start_pos end_pos

MOTIFINHOMOLOGOSEQUENCE1 start_pos
MOTIFINHOMOLOGOSEQUENCE2 start_pos


1)
GGCCCCTCCTGCCGCG 19.9913 19.9913 -59 -44

GGCCCCTCCTGCCGCG -68 
2)
TGGGGTGTGGGTGGCT 18.8131 18.8131 -175 -160

TGGGGTGTGGGTGGCT -183 
3)
GGAGTCACCCAAGCGTGACTGCCC 17.7649 17.7649 -85 -62

GGAGTCACCCGGGCGTGACTGCCC -96 
4)
GGGCGGGAAGTGGCGG 11.0591 11.0591 -104 -89

GGGCGGGAAGTGGCTG -114 
5)
CGACACTCGTGCGGCTGCGGTTCCAGCCCCCT 10.2013 10.2013 -151 -120

CGCCACTCGAGCGGCAGTGGCTCCAGCCTCCT -159 
6)
GCGACCCGCTCT 8.82739 8.8274 -16 -5

GCGACCCGCTCT -25 
7)
TCCATAAAAGCC 8.00333 8.0033 -33 -22

TCCATAAAAGCC -42 
8)
CGAGGCCC 4.61688 4.6169 -62 -55

CGAGGCCC -71 
9)
TGGGAGTC 3.98149 3.9815 -87 -80

TGGGAGTC -98 
10)
CGCCACTC 3.58625 3.5863 -114 -107

CGCCACTC -159 
11)
GCGCTCGGAGTGCGCT 3.48746 3.4875 -249 -234

GGGCTCCGAGGGTGCT -245 
12)
GCGCAGTT 2.97486 2.9749 -492 -485

GCGCAGTT -400 
13)
CCCCCGCC 2.89895 2.8989 -118 -111

CCCCCGCC -127 
14)
CCTCCCCC 2.38217 2.3822 -122 -115

CCTCCCCC -130 
15)
GCGGTCCC 2.26334 2.2633 -222 -215

GCGGTCCC -296 
16)
CCCGCTTC 2.11924 2.1192 -210 -203

CCCGCTTC -291 
17)
ATTCAGGT 2.04789 2.0479 -432 -425

ATTCAGGT -356 
18)
GCTCACGC 1.65736 1.6574 -228 -221

GCTCACTC -232 
19)
GGGCGTGA 1.35473 1.3547 -333 -326

GGGCGTGA -86 
20)
AGGAAGCTCCAT 1.31026 1.3103 -40 -29

AGGGCGCTCCAT -49 
21)
GGGCGGGA 1.12976 1.1298 -187 -180

GGGCGGGA -114 
22)
CCTCGCTC 1.07399 1.0740 -232 -225

CCTCGCTC -428 
23)
TCTCTGGCAGGACTAGACGG 1.00727 1.0073 -352 -333

TCCCTAGCGGGACTCGACGG -280 
24)
CCCTGTCGCGAC 0.9779 0.9779 -23 -12

TCCTGCCGCGAC -62 
25)
GTTGGGGT 0.762162 0.7622 -177 -170

ATTGGGGT -185 
26)
AGAATCGTCTGG 0.573044 0.5730 -374 -363

AGAATATTCAGG -361 
27)
CCAACAGCGCGC 0.567644 0.5676 -500 -489

CCCAGAGCGCGC -408 
28)
CACCCAGT 0.530724 0.5307 -410 -403

CTCCCAGA -410 
29)
TCCCTAAGTCGA 0.434518 0.4345 -160 -149

TCCCCAAGTAGA -370 
30)
ATGCCGCG 0.373956 0.3740 -471 -464

ATCCCGCG -392 
31)
AGGGGCGG 0.349956 0.3500 -106 -99

AGTGGCTG -106 
32)
TCCGGCAC 0.334705 0.3347 -415 -408

TCCCGCAC -459 
33)
GATCGGGC 0.155861 0.1559 -298 -291

GAGCGGGC -201 
34)
AGCGCGCT 0.131719 0.1317 -252 -245

AGAGGGCT -248 
35)
CCCGAGGG 0.100502 0.1005 -286 -279

TCCGAGGG -241 
36)
GAGATGCCCCAC 0.0512941 0.0513 -454 -443

GATATGCTCCCC -377 
37)
GCAGTGCC 0.0479431 0.0479 -197 -190

GCAGTGGC -146 
38)
AGGAAAGC 0.0387801 0.0388 -309 -302

AGGCAACC -307 
39)
ACTTGGGCTTTG 0.0207003 0.0207 -273 -262

AATTGGGGTGTG -186 
40)
TGTTGTCCAGCG 0.0197471 0.0197 -260 -249

AGTTATCCCGCG -396 
41)
GAGGGTTG 0.0167362 0.0167 -181 -174

GTGGGTGG -177 
42)
CGCGGCGA 0.0126246 0.0126 -47 -40

CGCGACAA -56 
43)
CGGGTGGG 0.00657296 0.0066 -91 -84

CGGGCGTG -87 
44)
GTCGTGGA 0.00148534 0.0015 -460 -453

GTCGGGGA -261 
45)
CTTCCTAC 0.000625131 0.0006 -423 -416

CTGCCTCC -418 
46)
CTGCTCCTATCT 0.000429922 0.0004 -361 -350

CTGTTCCCTTCT -220 
47)
CAGGGATC 8.2303e-05 0.0001 -302 -295

CAGGCAAC -308 
48)
CGGCGAGGATGC 2.46839e-06 0.0000 -479 -468

CTCCGAGGGTGC -242 
49)
GCTGCCTC -0.000116894 -0.0001 -236 -229

GCTCACTC -232 
50)
ACTGCCCG -0.0106024 -0.0106 -290 -283

ACTGCCCC -79 
51)
AGTCCTGTTGGC -0.0118193 -0.0118 -394 -383

AAGCCTGTGGGC -35 
52)
GGCTCCCT -0.0222647 -0.0223 -163 -156

GGCTCCAG -171 
53)
AGGCCCCG -0.0311492 -0.0311 -214 -207

AGGCCCCT -69 
54)
TGGTAGTC -0.0377195 -0.0377 -398 -391

TGGGAGTC -98 
55)
CGCTAGTC -0.078619 -0.0786 -465 -458

CGCTCGCC -425 
56)
ACAAGAAT -0.0797751 -0.0798 -377 -370

AGTAGAAT -364 
57)
TCTTCAGG -0.0879837 -0.0880 -204 -197

TATTCAGG -357 
58)
GGGCTGCT -0.102699 -0.1027 -364 -357

GGGCCGCT -197 
59)
GTGGGTTG -0.104892 -0.1049 -404 -397

GTGGGTGG -177 
60)
GCAGATAC -0.426073 -0.4261 -279 -272

GCAGAGAG -332 
61)
GAGGATTC -0.621113 -0.6211 -436 -429

GAATATTC -360 
62)
GGAGACAA -0.673996 -0.6740 -381 -374

GCTGACAA -325 
63)
CACCACAA -0.705657 -0.7057 -445 -438

CTCCCCAA -371 
64)
AAGAAGGA -0.796426 -0.7964 -321 -314

AAGTAGAA -365 
65)
TGGTGTTG -0.90704 -0.9070 -263 -256

GGGTGTGG -181 
66)
AAGAAGGA -0.907093 -0.9071 -313 -306

AAGTAGAA -365 
67)
CCTGGGGC -0.951652 -0.9517 -191 -184

GCTGGGGG -119 
68)
AGGAAAGA -1.0723 -1.0723 -325 -318

GGGATAGA -257 
69)
GGCAGGAG -1.0723 -1.0723 -385 -378

GGCAGTGG -147 
70)
GCCCGGCG -1.0723 -1.0723 -482 -475

CCCCGCCG -126 
71)
TTGTGCCC -1.0723 -1.0723 -486 -479

CTGTTCCC -220 
