# Supplementary material for: WeederH: an algorithm for finding conserved regulatory motifs and regions in homologous sequences
Source: BMC Bioinformatics. 2007 Feb 7;8:46. doi: 10.1186/1471-2105-8-46 (PMC1803799; doi:10.1186/1471-2105-8-46)
Supplement: Additional file 3 — Output of WeederH on orthologous sequence sets. Full output of WeederH on the orthologous sequence sets taken from the ABS database used for testing the algorithm. [file 1471-2105-8-46-S3.gz › ABS-78.hm.fasta.-1111.000.brhX]

<PRE>

You input 2 sequences
Reference sequence >extracted11 from H. sapiens 500 bp long
Homologous sequence 1 >extracted22 from M. musculus 500 bp long
Output format:
MOTIFINREFERENCESEQUENCE absolute_score relative_score start_pos end_pos

MOTIFINHOMOLOGOSEQUENCE1 start_pos
MOTIFINHOMOLOGOSEQUENCE2 start_pos


1)
GCAGCAGCACTTGGGC 23.3015 23.3015 -17 -2

GCTGTAGCACTTGGGC -17 
2)
GGTTGCCACAGCAATTGACATCAG 15.8824 15.8824 -301 -278

GGTTGCCACAGCAGTTGATATCAG -269 
3)
GAGAACTGAGTGGGGC 14.927 14.9270 -157 -142

GAGAACTGGGTGGGGC -143 
4)
AGGCTCCAGCCCACTT 13.7918 13.7918 -51 -36

AGGATCCAGCCCACTT -72 
5)
CTTCACAAACAAGCCA 13.1961 13.1961 -346 -331

CTTCACAAACAAGCAA -319 
6)
GGTGGCCTCTTCTCTC 12.0555 12.0555 -76 -61

GGTGGCCTCTTCTCTT -96 
7)
GACACACA 7.8528 7.8528 -174 -167

GACACACA -172 
8)
GTAGTCAGGGCGGTTG 7.42436 7.4244 -312 -297

GTAGTCAAGGTGGTTG -280 
9)
AAAGGGAG 5.38946 5.3895 -124 -117

AAAGGGAG -115 
10)
TACCTCCA 4.88481 4.8848 -409 -402

TACCTCCA -377 
11)
GGTGGCAG 4.87585 4.8759 -21 -14

GGTGGCAG -33 
12)
TGGTCCCC 4.24105 4.2410 -272 -265

TGGTCCCC -240 
13)
GTGGGGCC 3.42897 3.4290 -91 -84

GTGGGGCC -134 
14)
GGAGGCAGATGG 3.27097 3.2710 -200 -189

GGAGGCAGTTGG -183 
15)
CAGCCCTG 3.25939 3.2594 -320 -313

CAGCCCTG -341 
16)
ATCAGTGC 2.98556 2.9856 -373 -366

ATCAGTGC -250 
17)
AGTGGCAA 2.78385 2.7838 -130 -123

AGTGGCAA -27 
18)
GCCTGCCTGCAG 2.56811 2.5681 -245 -234

GCCTGCCTACAG -212 
19)
CTCCTGTGTACC 1.95293 1.9529 -417 -406

CTCCTGTGTCCC -162 
20)
TGGTCCCC 1.89882 1.8988 -393 -386

TGGTCCCC -240 
21)
TGCCACCT 1.72062 1.7206 -256 -249

TGCCACCT -406 
22)
AGTGCTCT 1.44639 1.4464 -357 -350

AGTGCTCT -247 
23)
CACCCTCC 1.29965 1.2997 -383 -376

CACCCTCC -221 
24)
TCTGGTCC 1.25739 1.2574 -461 -454

TCTGGTCC -242 
25)
CGTTGGTG 1.25248 1.2525 -25 -18

CGCTGGTG -46 
26)
CTGGGAAGAGCC 1.05395 1.0540 -142 -131

CTGGGTGGGGCC -138 
27)
GGTGACTTCAGA 0.992491 0.9925 -493 -482

GCTGACTACAGA -453 
28)
TTGAGAAC 0.846073 0.8461 -159 -152

CTGAGAAC -145 
29)
AGGGGAAGAGGG 0.82553 0.8255 -118 -107

AAGGGAGGCGGG -114 
30)
CCAGCCCA 0.659773 0.6598 -326 -319

CCAGCCCA -67 
31)
GCCTGCAT 0.568368 0.5684 -232 -225

GCCTGCCT -212 
32)
ACTTGGGTCCTT 0.546652 0.5467 -39 -28

ACTTGATTCCCT -60 
33)
CACCCCTG 0.527949 0.5279 -181 -174

CACTCCTG -164 
34)
GGGAAGGG 0.518363 0.5184 -109 -102

GGAAAGGG -117 
35)
ATCTTCAC 0.502803 0.5028 -348 -341

TTCTTCAC -321 
36)
CTTGGCGT 0.474021 0.4740 -30 -23

CTTGGCAT -83 
37)
CAGAAAGT 0.258715 0.2587 -101 -94

CAGAAAGG -127 
38)
AACCTGCC 0.200167 0.2002 -260 -253

AGCCTGCC -213 
39)
TTGCATCTTCTC 0.158791 0.1588 -426 -415

TGGCCTCTTCTC -94 
40)
TTGGTGGC 0.153674 0.1537 -78 -71

GTGGTGGC -35 
41)
GATCTCCAATCA 0.0766546 0.0767 -483 -472

TATCTCCCAACA -351 
42)
GTAGGTGG 0.0704133 0.0704 -95 -88

TCAGGTGG -99 
43)
CTGCCTTC 0.0664261 0.0664 -454 -447

CTGACTAC -452 
44)
TGAGGAGT 0.0634825 0.0635 -400 -393

TGTGGAGT -335 
45)
CTGGAGTGGAGG 0.050623 0.0506 -207 -196

CTGTAGTCAAGG -282 
46)
ACTCCCAC 0.00116362 0.0012 -186 -179

ACTACCAC -289 
47)
CCCCATCA -0.00459887 -0.0046 -377 -370

GCCCATCA -227 
48)
GGGCTGGG -0.00644844 -0.0064 -145 -138

GAACTGGG -141 
49)
TGGTAGTC -0.00982842 -0.0098 -314 -307

TGGTAGTG -40 
50)
CAGCACCC -0.0162747 -0.0163 -332 -325

CATCACCC -224 
51)
AGCCCTCT -0.0216181 -0.0216 -468 -461

AGCCCTGT -340 
52)
CGGGTCTT -0.0260615 -0.0261 -432 -425

CGGGCCTT -106 
53)
CCCCATTT -0.0309133 -0.0309 -166 -159

CCCCTGTT -153 
54)
CCACCACC -0.0487102 -0.0487 -387 -380

CCACTACC -291 
55)
GCTCCTGC -0.0841426 -0.0841 -439 -432

GCTCCAGC -302 
56)
CTCCACCT -0.10338 -0.1034 -447 -440

CTCCAGCT -301 
57)
CCAAGGAA -0.118778 -0.1188 -266 -259

CCATGGAA -471 
58)
GGCCCCAG -0.12802 -0.1280 -57 -50

GGATCCAG -71 
59)
CCCTTTGG -0.128154 -0.1282 -82 -75

CCCTGTGG -338 
60)
TTCCGCCT -0.273675 -0.2737 -249 -242

TCCAGCCT -216 
61)
GACCTGGT -0.275912 -0.2759 -276 -269

GCTCTGGT -244 
62)
TTAGGTGA -0.321651 -0.3217 -496 -489

TTGGCTGA -456 
63)
CAGCGACC -0.383231 -0.3832 -280 -273

CAGGGAGC -233 
64)
TGGGGACT -0.578697 -0.5787 -191 -184

TGAGAACT -144 
65)
CTTCTGCG -0.612744 -0.6127 -219 -212

CTCCTGTG -162 
66)
ACCAAGCC -0.622645 -0.6226 -472 -465

ACCCCGCC -415 
67)
ACTTACGA -0.850062 -0.8501 -365 -358

AGTTAGGA -188 
68)
GGACTGGA -0.914083 -0.9141 -210 -203

GAACTGGG -141 
69)
TTATCGCT -1.09377 -1.0938 -225 -218

CAATCGCT -22 
70)
CCACGGCC -1.33219 -1.3322 -61 -54

CCACAGCA -264 
71)
CAGGGCCT -1.33219 -1.3322 -236 -229

GCGGGCCT -107 
