# Supplementary material for: WeederH: an algorithm for finding conserved regulatory motifs and regions in homologous sequences
Source: BMC Bioinformatics. 2007 Feb 7;8:46. doi: 10.1186/1471-2105-8-46 (PMC1803799; doi:10.1186/1471-2105-8-46)
Supplement: Additional file 3 — Output of WeederH on orthologous sequence sets. Full output of WeederH on the orthologous sequence sets taken from the ABS database used for testing the algorithm. [file 1471-2105-8-46-S3.gz › ABS-79.hr.fasta.-1111.000.brhX]

<PRE>

You input 2 sequences
Reference sequence >AB004306 from H. sapiens 501 bp long
Homologous sequence 1 >J04500 from R. norvegicus 501 bp long
Output format:
MOTIFINREFERENCESEQUENCE absolute_score relative_score start_pos end_pos

MOTIFINHOMOLOGOSEQUENCE1 start_pos
MOTIFINHOMOLOGOSEQUENCE2 start_pos


1)
ATGACCCCCAAATAGCCCTGGCAG 34.3867 34.3867 -100 -77

ATGACCCCCAATTAGTCCTGGCAG -96 
2)
CCAACCACAATATCCTTTGG 10.4976 10.4976 -145 -126

CCAACCACAGCATCCTTTGG -134 
3)
AACCTATTTTAGGTCT 10.1212 10.1212 -368 -353

AACCGATTTTAGATCT -351 
4)
GGGTTTGGCTCC 8.72637 8.7264 -442 -431

GGGTTTGGCTCC -422 
5)
AAATCACAGGCT 7.92393 7.9239 -409 -398

AAATCACAGGCT -389 
6)
GCCAGTGCTCAACCTGAGGC 7.88135 7.8813 -314 -295

GCCAGTGCTCCAGCTGAGGC -288 
7)
CTGATTGT 6.84913 6.8491 -202 -195

CTGATTGT -187 
8)
CTCACCGGGTGAACGG 5.97218 5.9722 -483 -468

CCCACTGGATGAGCGG -487 
9)
GGGTTTGGCCTA 5.00931 5.0093 -126 -115

GGGTTTGACCTA -116 
10)
AGCTGAGG 4.49655 4.4966 -266 -259

AGCTGAGG -277 
11)
TGCCCCTC 4.23265 4.2327 -41 -34

TGCCCCTC -65 
12)
CAGCCAGT 3.86906 3.8691 -316 -309

CAGCCAGT -290 
13)
GTCTGGGG 3.35579 3.3558 -257 -250

GTCTGGGG -217 
14)
TGAGAGAG 3.24567 3.2457 -241 -234

TGAGAGAG -268 
15)
GTTGGAGC 2.71658 2.7166 -271 -264

GTTGGAGC -371 
16)
TGTCAAGAGCCG 2.19191 2.1919 -220 -209

TGTCAGGACCCG -206 
17)
CCTCTTTAGACT 2.10058 2.1006 -339 -328

CCTCTCTAGGCT -329 
18)
CCGCAGCT 1.71279 1.7128 -154 -147

CGGCAGCT -149 
19)
CAGAGGGTATAA 1.70937 1.7094 -15 -4

CAGTGGATATAA -35 
20)
CCCAGCAGCCGC 1.32064 1.3206 -162 -151

CCCGGCAGCTGC -151 
21)
GGTCAGGC 1.32002 1.3200 -50 -43

GCTCAGGC -42 
22)
GCTGGAGC 1.2716 1.2716 -389 -382

GCTGGAGC -242 
23)
AGGCAGTG 1.10175 1.1018 -226 -219

AGGCAGTG -38 
24)
CCTCCCTGGGTT 0.98822 0.9882 -449 -438

CCTTCCTGGGGT -430 
25)
GGCAGTCT 0.880343 0.8803 -208 -201

GGCAGCCT -195 
26)
TTGGGGTT 0.78879 0.7888 -129 -122

TTTGGGTT -119 
27)
TAGAGCTC 0.649732 0.6497 -323 -316

TAGATCTC -342 
28)
ACCCTCCA 0.645656 0.6457 -189 -182

ACCCTCCC -174 
29)
CCCCTGGC 0.638198 0.6382 -169 -162

CCCCTTCC -169 
30)
CTGAGGAAGAGT 0.610307 0.6103 -285 -274

CTGAGGCTGAGA -275 
31)
GTCTCTGATCCC 0.482234 0.4822 -356 -345

ATCTCTGTACCC -339 
32)
GGCTGACA 0.477841 0.4778 -421 -414

GGCAGACA -401 
33)
CTACGGAGCTGG 0.459524 0.4595 -117 -106

CTAAGGAGCTCG -312 
34)
CACTCCCAGGGC 0.434593 0.4346 -180 -169

CCCTTCCAGGCC -168 
35)
AGGGGCCA 0.432235 0.4322 -235 -228

TGGGGCCA -214 
36)
TCCTGCCC 0.389873 0.3899 -433 -426

TCCTGCCC -68 
37)
GCATTGCG 0.386137 0.3861 -465 -458

GCACTGGG -462 
38)
CGGATGAC 0.297218 0.2972 -103 -96

CACATGAC -99 
39)
GACCCGCC 0.285355 0.2854 -66 -59

GCCCCTCC -64 
40)
GCTGGCACAGCC 0.224695 0.2247 -27 -16

GCTGGAGCAGCC -242 
41)
GGCATCCCCTCC 0.167498 0.1675 -456 -445

AGCAGCCCCTCC -237 
42)
GCTGCCTT 0.167328 0.1673 -497 -490

GCTGCCCT -470 
43)
AGCTCTGC 0.0901402 0.0901 -379 -372

GGCTATGC -381 
44)
GCAGATTC 0.05959 0.0596 -80 -73

GCAGCATC -76 
45)
AGGCTGGG 0.0557823 0.0558 -298 -291

AGGCTGAG -272 
46)
GTGAGACAGCTG 0.0214135 0.0214 -397 -386

CTGAGAGAGATG -269 
47)
GGTCTCTG 0.00545368 0.0055 -290 -283

GATCTCTG -340 
48)
TGGCTCAC 0.00397288 0.0040 -195 -188

TGGCACAC -259 
49)
GTGAGTTG 0.000567955 0.0006 -275 -268

GCGAGTTG -375 
50)
TGTCCCCT -0.00714415 -0.0071 -248 -241

TGTACCCT -334 
51)
CCCGCACC -0.00856109 -0.0086 -60 -53

CCTGCCCC -67 
52)
TCCCCCTA -0.0102842 -0.0103 -74 -67

TGCCCCTC -65 
53)
GGGGGCAT -0.038149 -0.0381 -469 -462

GGGTGAAT -457 
54)
ACTCCCCT -0.0565111 -0.0565 -330 -323

CCTCCCCT -172 
55)
TCCCAACC -0.0791387 -0.0791 -147 -140

CACCAACC -136 
56)
CCGCTTCC -0.102902 -0.1029 -345 -338

CCCCTTCC -169 
57)
GCTGTGAG -0.116709 -0.1167 -400 -393

GCTGAGAG -270 
58)
TAGAAATC -0.275059 -0.2751 -412 -405

TGAAAATC -392 
59)
CCACGGGG -0.377734 -0.3777 -427 -420

GCACTGGG -462 
60)
GGTGACTC -0.396854 -0.3969 -488 -481

GGTGAATG -456 
61)
CATCACTC -1.21807 -1.2181 -183 -176

CATGACCC -97 
62)
GGGGCGGA -1.248 -1.2480 -107 -100

GGGGCTCA -45 
63)
GCTTGAAC -1.46055 -1.4606 -373 -366

GCTGGAGC -242 
64)
GCCCAGCT -1.53866 -1.5387 -383 -376

GCCCTGCA -467 
65)
GCCCAGAG -1.75554 -1.7555 -18 -11

GCACACAG -257 
66)
ATCGCTGG -1.75554 -1.7555 -30 -23

ATCTCTGT -339 
67)
TCCTCATC -1.75554 -1.7555 -35 -28

TCCCCTTC -170 
68)
CCATGGTC -1.75554 -1.7555 -54 -47

CTATGCTC -319 
69)
CGAGGCAT -1.75554 -1.7555 -459 -452

CCAGGCCT -163 
70)
GCAGGCTG -1.75554 -1.7555 -501 -494

ACAGGCTA -384 
