# Supplementary material for: WeederH: an algorithm for finding conserved regulatory motifs and regions in homologous sequences
Source: BMC Bioinformatics. 2007 Feb 7;8:46. doi: 10.1186/1471-2105-8-46 (PMC1803799; doi:10.1186/1471-2105-8-46)
Supplement: Additional file 3 — Output of WeederH on orthologous sequence sets. Full output of WeederH on the orthologous sequence sets taken from the ABS database used for testing the algorithm. [file 1471-2105-8-46-S3.gz › ABS-8.hm.fasta.-1111.000.brhX]

<PRE>

You input 2 sequences
Reference sequence >M32656 from H. sapiens 501 bp long
Homologous sequence 1 >M18472 from M. musculus 500 bp long
Output format:
MOTIFINREFERENCESEQUENCE absolute_score relative_score start_pos end_pos

MOTIFINHOMOLOGOSEQUENCE1 start_pos
MOTIFINHOMOLOGOSEQUENCE2 start_pos


1)
GAATAATCTAATGGGTGTGGCTTAAAGACCTAGATCATGTGTGG 23.3529 23.3529 -109 -66

GAATAAACTGAAGGGTGTGTCGTAAAGGGCCAGATCACGTGTGG -93 
2)
AGCCAAAC 13.3273 13.3273 -441 -434

AGCCAAAC -402 
3)
AGCACCTT 11.7552 11.7552 -496 -489

AGCACCTT -448 
4)
AGCAAAAAAAAT 10.5347 10.5347 -43 -32

AGCAAACAAAAT -32 
5)
TTAACTTA 9.68108 9.6811 -216 -209

TTAACTTA -112 
6)
TGCTGTGATTGA 9.66022 9.6602 -488 -477

TGCTGTGACTGA -441 
7)
GAAAACAG 9.22976 9.2298 -324 -317

GAAAACAG -281 
8)
CTTTATTTGCCC 7.22201 7.2220 -407 -396

CTTTTTTTCCCC -394 
9)
AAATACCTATGC 6.76576 6.7658 -27 -16

AAATATGTGTGC -24 
10)
TAATGAAAACAA 5.27863 5.2786 -198 -187

TAATAAAAGCAA -184 
11)
GGAGAAGA 4.81129 4.8113 -247 -240

GGGGAAGA -242 
12)
ATTGCCCT 4.16487 4.1649 -141 -134

ACTGCCCT -125 
13)
GCTCCTGGCTGT 4.04017 4.0402 -422 -411

GCACCTTGCTGT -447 
14)
GTGAATAA 3.90234 3.9023 -111 -104

GAGAATAA -95 
15)
ACAAGAAA 3.87353 3.8735 -279 -272

AAAAGAAA -285 
16)
GCAGATAAAGGG 3.69367 3.6937 -335 -324

GCTGAGAAAGGG -251 
17)
CAGATGAG 3.60713 3.6071 -266 -259

CAGCTGAG -253 
18)
CAAAATCT 3.53348 3.5335 -189 -182

CAAAATGT -175 
19)
TTCTTTAT 3.47122 3.4712 -132 -125

TTCTTGAT -138 
20)
TTCTTTGC 3.01572 3.0157 -392 -385

TTTTTTCC -392 
21)
CACATTCCTCTG 2.92508 2.9251 -434 -423

CACCTTGCTGTG -446 
22)
AGGAGAAA 2.54115 2.5411 -286 -279

AAAAGAAA -285 
23)
AAATGATTAAGC 2.39832 2.3983 -237 -226

AAATGAGAAAGG -208 
24)
GGAATAAAGTGA 2.37101 2.3710 -259 -248

AGAATAAACTGA -94 
25)
TCCTAACTGCAC 2.20223 2.2022 -374 -363

TCCATACTACAC -335 
26)
AAAATCAA 2.15361 2.1536 -167 -160

AAAAGCAA -180 
27)
AACTTTGAATGA 2.07211 2.0721 -316 -305

AACTTGCAATGA -105 
28)
TCAAAGCT 1.95979 1.9598 -353 -346

CCAAAGCT -383 
29)
TAACCTAA 1.67134 1.6713 -203 -196

TAACCTGA -268 
30)
CTATGAAG 1.49131 1.4913 -464 -457

CTTTGAAG -416 
31)
TCCTCCTTCCTA 1.4848 1.4848 -381 -370

TCCTGCCTCCTT -355 
32)
GTGGAACT 1.24848 1.2485 -69 -62

GTGCAACT -16 
33)
TGACCACT 1.15435 1.1543 -307 -300

TGTCCACT -370 
34)
GGAGCTTAATGC 1.09823 1.0982 -345 -334

GGAGATAAATGA -214 
35)
GGGGAGTC 0.917986 0.9180 -452 -445

GGGGCCTC -456 
36)
TAAATAAA 0.902871 0.9029 -32 -25

CAAACAAA -30 
37)
AATTTGAC 0.873862 0.8739 -273 -266

AACCTGAC -267 
38)
TTGAAATTGGAA 0.84217 0.8422 -178 -167

TTGCAATGAGAA -102 
39)
TGGGACTAAGAG 0.739355 0.7394 -298 -287

TGTGACTGAAAG -438 
40)
GATTTGAC 0.609073 0.6091 -124 -117

GTTTTAAC -115 
41)
AGAAGGGG 0.452718 0.4527 -456 -449

ACCAGGGG -460 
42)
CGTTTGGATTCA 0.395395 0.3954 -362 -351

CGTGTGGGATCA -56 
43)
CTGGTTCA 0.340036 0.3400 -148 -141

CTCGTCCA -156 
44)
CTGGCTCC 0.239002 0.2390 -425 -418

CTGCCTCC -353 
45)
CTTTATCA 0.235439 0.2354 -226 -219

CTCTATCA -364 
46)
CTGTGGGA 0.230373 0.2304 -301 -294

CTGTAGGT -293 
47)
TCCTGAGC 0.226639 0.2266 -446 -439

GCCTCAGC -453 
48)
TCAAGCAA 0.220299 0.2203 -46 -39

CCCAGCAA -35 
49)
GCTCTTCC 0.186987 0.1870 -386 -379

GCTCTGTC -378 
50)
GAGAAAAT 0.143314 0.1433 -241 -234

GAGAAAGG -248 
51)
TCATCTTT 0.0560328 0.0560 -411 -404

TCTGCTTT -420 
52)
TTCTCTAT 0.0483209 0.0483 -468 -461

TTCTCCAT -338 
53)
GTATTGAT 0.0454785 0.0455 -158 -151

TTCTTGAT -138 
54)
CACCGTTT 0.00693778 0.0069 -365 -358

AACCTTTT -397 
55)
GGGTGTTA 0.0019208 0.0019 -55 -48

GGGTGTGT -81 
56)
CAGTCTGT -0.0182308 -0.0182 -117 -110

CTGTCTGT -375 
57)
ACACCTGC -0.0254603 -0.0255 -12 -5

ACCCCAGC -37 
58)
CTGGAATT -0.049651 -0.0497 -63 -56

CTGGAAGT -313 
59)
GTATCTGA -0.13067 -0.1307 -476 -469

GTGACTGA -437 
60)
ATATTTAA -0.158623 -0.1586 -208 -201

ATAATAAA -185 
61)
CCGGCTTC -0.176079 -0.1761 -397 -390

CCTGCCTC -354 
62)
TGCAATAC -0.350013 -0.3500 -18 -11

TGCAATGA -101 
63)
TTATTTGA -0.473286 -0.4733 -182 -175

TTTCTTGA -139 
64)
ATTGCTGG -1.35672 -1.3567 -152 -145

ATTTCTGC -423 
65)
CACTTTAA -1.35672 -1.3567 -220 -213

CACTCTAT -366 
66)
GGTGAGCA -1.35672 -1.3567 -500 -493

GCTGAGAA -251 
