# Supplementary material for: WeederH: an algorithm for finding conserved regulatory motifs and regions in homologous sequences
Source: BMC Bioinformatics. 2007 Feb 7;8:46. doi: 10.1186/1471-2105-8-46 (PMC1803799; doi:10.1186/1471-2105-8-46)
Supplement: Additional file 3 — Output of WeederH on orthologous sequence sets. Full output of WeederH on the orthologous sequence sets taken from the ABS database used for testing the algorithm. [file 1471-2105-8-46-S3.gz › ABS-80.hm.fasta.-1111.000.brhX]

<PRE>

You input 2 sequences
Reference sequence >extracted43 from H. sapiens 500 bp long
Homologous sequence 1 >S79407 from M. musculus 501 bp long
Output format:
MOTIFINREFERENCESEQUENCE absolute_score relative_score start_pos end_pos

MOTIFINHOMOLOGOSEQUENCE1 start_pos
MOTIFINHOMOLOGOSEQUENCE2 start_pos


1)
TAATGTACCAAGTCTTGCCAAAGC 28.5698 28.5698 -137 -114

TAATGTACCAAGTCTTGCCAAAGC -210 
2)
GTTCACGCCCCTCACA 22.7322 22.7322 -205 -190

GTTCACGCCCCTCACA -278 
3)
CAGTGCCAGCCAATTC 19.8784 19.8784 -65 -50

CAGTGCCAGCCAATTC -134 
4)
TTCTGTGTTTATTCCC 16.2727 16.2727 -37 -22

TTCTGTGTTTATTCCC -106 
5)
CTCTCCCAAATATTTG 14.775 14.7750 -19 -4

CTCTCCCAAATATTTG -88 
6)
GGTCACCGGCGAGACA 14.6377 14.6377 -173 -158

GGTCACTGGCGAGACA -246 
7)
TTGAACAGTCTCTGCTCTGATAAT 10.2399 10.2399 -244 -221

TTGAACAATCTCTGCTCTGGTAAT -317 
8)
AAAACTTTGCCCAAAT 9.373 9.3730 -351 -336

AAAACTTTGGCCAAAT -428 
9)
TAGAGATT 7.84115 7.8411 -382 -375

TAGAGATT -388 
10)
CATTATGACACA 4.08378 4.0838 -107 -96

CATTATGACACA -177 
11)
GTGATTAG 3.47544 3.4754 -387 -380

GTGATTAG -465 
12)
CAACGTTT 3.43054 3.4305 -440 -433

CAACGTTT -224 
13)
GTACAGTT 3.19182 3.1918 -210 -203

GTACAGTT -283 
14)
TATTGAAC 3.11219 3.1122 -246 -239

TATTGAAC -319 
15)
TTCAACCA 2.9172 2.9172 -376 -369

TTCAACCA -453 
16)
GACAGTGC 2.78273 2.7827 -67 -60

GACAGTGC -136 
17)
GTGGGTCA 2.70761 2.7076 -176 -169

GTGGGTCA -249 
18)
TGTAATGT 2.55172 2.5517 -139 -132

TGTAATGT -212 
19)
TTTGTCAC 2.55072 2.5507 -91 -84

TTTGTCAC -161 
20)
TTTCATAA 1.91813 1.9181 -322 -315

TTTCATAA -398 
21)
AACTATGG 1.82309 1.8231 -431 -424

AACTTTGG -426 
22)
AATTCCAA 1.71834 1.7183 -412 -405

AATTCCAA -296 
23)
TTAAGAAGCAAT 1.35391 1.3539 -292 -281

TTAAAAAGCAAT -334 
24)
CTTTCTGT 1.29023 1.2902 -39 -32

CTTTCTGT -108 
25)
TGTGAATTTTAC 0.888195 0.8882 -280 -269

TGTGTATTTTAC -353 
26)
GAGATTTAAGTTTTCCATTT 0.711685 0.7117 -310 -291

GAGATTAAGGTTTTCTATTT -386 
27)
AGGAATAT 0.676075 0.6761 -472 -465

AAGAATAT -484 
28)
TCAGTAGA 0.666259 0.6663 -491 -484

TGAGTACA -491 
29)
TGCAAGTG 0.624257 0.6243 -256 -249

TGAATGTG -256 
30)
TCCCATCTCTCC 0.489529 0.4895 -25 -14

TCCCACCTCTCC -94 
31)
GATACATA 0.426438 0.4264 -424 -417

GATAAATA -443 
32)
AGACACCG 0.372237 0.3722 -363 -356

AGCCACTG -362 
33)
TATTTGAA 0.356104 0.3561 -418 -411

TATTTGAA -78 
34)
GGTATTTC 0.34743 0.3474 -326 -319

GGTAATTC -299 
35)
TTCTGGTA 0.196673 0.1967 -330 -323

CTCTGGTA -303 
36)
GACAGTGT 0.164903 0.1649 -161 -154

GACAGTGC -136 
37)
GCAATATTTTCC 0.115706 0.1157 -152 -141

GCAACGTTTTCC -225 
38)
TACAGTAC 0.104736 0.1047 -214 -207

TACAGTTC -282 
39)
AATTCTAAATAC 0.0940264 0.0940 -223 -212

AATTCCAACTAC -296 
40)
TTTCAGTA 0.0880881 0.0881 -460 -453

TTTGAGTA -493 
41)
ACAGCTGGCTCC 0.0878746 0.0879 -85 -74

ACAACTGGCTCT -155 
42)
TAAGCTTT 0.0524637 0.0525 -336 -329

TAAGGTTT -381 
43)
ATTCAAGC 0.0458596 0.0459 -53 -46

ATTCAGGC -122 
44)
TACCTTAG 0.0284506 0.0285 -478 -471

TAACTTAG -393 
45)
ATTTTTCTTCAA 0.0263449 0.0263 -404 -393

ATTTTACTGCAA -348 
46)
CCTAATAG 0.0082846 0.0083 -75 -68

CCAAATAT -83 
47)
AGACACTG 0.00299099 0.0030 -189 -182

AGACAATG -235 
48)
TAAGTACC -2.07552e-05 -0.0000 -482 -475

TGAGTACA -491 
49)
TCCCTGTA -0.000797881 -0.0008 -143 -136

TCCTTGTA -216 
50)
CACAAGAC -0.00437658 -0.0044 -193 -186

CAGCAGAC -187 
51)
ATACCAAC -0.00509072 -0.0051 -444 -437

ATTCCAAC -295 
52)
AGCAGTGAACAT -0.00530684 -0.0053 -116 -105

AGCAGACAGCAT -186 
53)
AAGAGATT -0.00977788 -0.0098 -312 -305

TAGAGATT -388 
54)
AAAATGCA -0.0265551 -0.0266 -260 -253

AAAAAGCA -332 
55)
ACAACAAT -0.0337213 -0.0337 -270 -263

AGAACAGT -263 
56)
TTCACAAATCAG -0.0350891 -0.0351 -499 -488

TTCATAACTTAG -397 
57)
CGAAAGAAAACT -0.0536072 -0.0536 -357 -346

CCAAAGATAAAT -448 
58)
CAGGAATA -0.0539064 -0.0539 -370 -363

CAAGAATA -485 
59)
GCATGCTGATAC -0.0854429 -0.0854 -452 -441

GCATTATGACAC -178 
60)
CAACTTTT -0.0910617 -0.0911 -97 -90

CAACGTTT -224 
61)
AATAATGT -0.124663 -0.1247 -393 -386

ATTAAGGT -383 
62)
AAGCAAGA -0.164177 -0.1642 -316 -309

AATCAATA -325 
63)
ATAACATT -0.29116 -0.2912 -466 -459

AGAATATT -483 
64)
AGTCCTTT -0.430516 -0.4305 -43 -36

AAGCCTTT -24 
65)
AATTGTGA -0.430821 -0.4308 -283 -276

AACAGTGA -261 
66)
ACATGTGG -0.461896 -0.4619 -180 -173

ACAACTGG -155 
67)
TGGATATT -1.0139 -1.0139 -250 -243

TGGTAATT -300 
68)
GTGGCAAT -1.05772 -1.0577 -155 -148

GTAGCAAC -228 
69)
GCCCAGTC -1.52887 -1.5289 -47 -40

GCCAATTC -126 
70)
ATAAAAAA -2.03382 -2.0338 -264 -257

TTAAAAAG -334 
