# Supplementary material for: WeederH: an algorithm for finding conserved regulatory motifs and regions in homologous sequences
Source: BMC Bioinformatics. 2007 Feb 7;8:46. doi: 10.1186/1471-2105-8-46 (PMC1803799; doi:10.1186/1471-2105-8-46)
Supplement: Additional file 3 — Output of WeederH on orthologous sequence sets. Full output of WeederH on the orthologous sequence sets taken from the ABS database used for testing the algorithm. [file 1471-2105-8-46-S3.gz › ABS-81.hm.fasta.-1111.000.brhX]

<PRE>

You input 2 sequences
Reference sequence >X13323 from H. sapiens 501 bp long
Homologous sequence 1 >M33961 from M. musculus 501 bp long
Output format:
MOTIFINREFERENCESEQUENCE absolute_score relative_score start_pos end_pos

MOTIFINHOMOLOGOSEQUENCE1 start_pos
MOTIFINHOMOLOGOSEQUENCE2 start_pos


1)
AGTGGGTGGGGCTGGAACATGAGTTCATCTATTTCCTGCCCACATCTGGTATAAAAGGAGGCAG 66.9871 66.9871 -80 -17

AGTGGGTGGGGCTGGAACATGAGTTCATCTATTTCCGGCTCACATCTGGTATAAAGGGAGGCAG -78 
2)
GGGTTTGCTCAATTGT 10.1564 10.1564 -228 -213

GGGTTTGCTCAATTAT -207 
3)
TACACACGTACACACA 8.47631 8.4763 -199 -184

TTCACACGTACACACA -180 
4)
AGCAAGTC 4.50177 4.5018 -149 -142

AGCAAGTC -156 
5)
GAGGGAGG 2.82192 2.8219 -136 -129

GAGGGAGG -139 
6)
GTCAAGGG 2.66543 2.6654 -259 -252

GTCAAGGG -220 
7)
CGAGGGGG 2.55354 2.5535 -125 -118

AGAGGGGG -125 
8)
CAGAGCAC 2.10451 2.1045 -491 -484

CAGGGCAC -491 
9)
ACACACAC 1.51384 1.5138 -170 -163

ACACACAC -171 
10)
GCCAAGGC 1.19192 1.1919 -241 -234

GCCAAAGC -243 
11)
GGCAGACA 1.13469 1.1347 -319 -312

GGCAGACA -399 
12)
ACACACAC 0.963996 0.9640 -174 -167

ACACACAC -171 
13)
TCCCAGAG 0.931019 0.9310 -94 -87

TTCCAGAG -92 
14)
CACACACATGCC 0.861142 0.8611 -163 -152

CACACACGTGTC -170 
15)
ACATCCGG 0.746413 0.7464 -297 -290

ACACCAGG -297 
16)
GGACCCGCTGGC 0.641361 0.6414 -119 -108

GGGCCGGCGGGC -115 
17)
TGAGTGGG 0.599506 0.5995 -82 -75

TGGGTGGG -76 
18)
GGGGTCCT 0.589131 0.5891 -350 -343

GGGGTCGT -342 
19)
AGGCTTTTTGGG 0.492352 0.4924 -342 -331

AGGCTTTGTAGG -292 
20)
GCCAAAGG 0.416877 0.4169 -407 -400

GCACAAGG -407 
21)
TCTCCAAG 0.263643 0.2636 -368 -361

TCTCCAAA -355 
22)
GGAGGTTC 0.255361 0.2554 -253 -246

GGATGTTC -230 
23)
TGTTCCTG 0.22569 0.2257 -215 -208

TGTTCCAG -227 
24)
TTTGATGGAGGT 0.216122 0.2161 -450 -439

TTTCCTGGATGT -430 
25)
GCAGGCAAACGT 0.192862 0.1929 -395 -384

CCAGGCCAACTT -441 
26)
GAAAGGTC 0.185883 0.1859 -264 -257

CAAGGGTC -265 
27)
ATGCTCTT 0.178012 0.1780 -206 -199

ATGCCCTT -186 
28)
GGCCCACA 0.143705 0.1437 -15 -8

GGCTCACA -42 
29)
GCTATTGGGGTT 0.136876 0.1369 -235 -224

GCTCTTGTGGTA -281 
30)
GTTCAGACGGAC 0.135609 0.1356 -106 -95

CTTCACACGTAC -181 
31)
CACCCGGC 0.135371 0.1354 -329 -322

CACCAGGC -296 
32)
CTGAACACTAGG 0.110685 0.1107 -360 -349

CCAAACACCAGG -301 
33)
GACAGACACAGG 0.0899011 0.0899 -285 -274

GACAATCACAGG -499 
34)
ACCGGGTGGACA 0.0868595 0.0869 -485 -474

CCAGGGTGCACA -414 
35)
CAGTGACC 0.0525049 0.0525 -421 -414

CAGTAACC -459 
36)
ACAGAGCAGCAC 0.0500814 0.0501 -184 -173

CCAAAGCAGCAG -242 
37)
CAGTGGCC 0.0431272 0.0431 -19 -12

CAGCAGCC -17 
38)
CAGAGAGG 0.035095 0.0351 -140 -133

GAGGGAGG -139 
39)
GGTTATCTTTGA 0.0314441 0.0314 -441 -430

GCTTCTCTGTGA -373 
40)
CAGTCAAC 0.00918023 0.0092 -313 -306

CAGTCAAG -222 
41)
CCCTGGGG 4.02357e-05 0.0000 -472 -465

CCCTCTGG -475 
42)
GCCAGTGA -2.70391e-05 -0.0000 -87 -80

GCCAGGGA -12 
43)
AGAGGGCAGAAA -0.00269897 -0.0027 -272 -261

AAGGGGCAGACA -403 
44)
ACAGCCCT -0.00929269 -0.0093 -476 -469

ACAGCACT -394 
45)
GGTCCAGA -0.02107 -0.0211 -495 -488

GGTCCATA -381 
46)
AGGTGGTC -0.0252855 -0.0253 -499 -492

AGGGGGTC -344 
47)
CTTCCACG -0.0266709 -0.0267 -459 -452

CTTCCAAG -269 
48)
GGCTGTTC -0.0274993 -0.0275 -110 -103

GGATGTTC -230 
49)
CTGGCAGG -0.0339829 -0.0340 -305 -298

CTGTCAGG -388 
50)
CCTCAGCA -0.0440875 -0.0441 -153 -146

TCCCAGCA -160 
51)
CCTGGTTC -0.110086 -0.1101 -415 -408

CCTGGATG -427 
52)
TCAGGCCA -0.136609 -0.1366 -245 -238

CCAGGCCA -441 
53)
AAAGCAGG -0.173902 -0.1739 -398 -391

AAAGCAGC -240 
54)
GGGAAAAC -0.198956 -0.1990 -466 -459

GAGAAAGC -448 
55)
CACACAGA -0.239645 -0.2396 -187 -180

CACACGTA -178 
56)
TAACTCCA -0.272757 -0.2728 -429 -422

TAACCCAA -456 
57)
AGCTGTTT -0.314822 -0.3148 -382 -375

GGCTGTCT -360 
58)
GGCAGAGG -0.343961 -0.3440 -275 -268

GGGAGAGG -128 
59)
GGGAGAGA -0.395468 -0.3955 -291 -284

GGGAGGGA -145 
60)
GGTGTCGA -0.73203 -0.7320 -130 -123

GGTCTAGA -261 
61)
CGTTTTGA -0.863023 -0.8630 -453 -446

CGTGTTGC -337 
62)
GCATGGCA -1.17195 -1.1719 -323 -316

GCTGGGCA -465 
63)
CAGAGGAG -1.20061 -1.2006 -9 -2

GAGAGGGG -126 
64)
GGGTCACC -1.20061 -1.2006 -333 -326

GGCTCACA -42 
65)
TTTTTCTC -1.20061 -1.2006 -372 -365

TTTTCCTG -431 
66)
CGTGAGCT -1.20061 -1.2006 -386 -379

CATGAGTT -61 
