# Supplementary material for: WeederH: an algorithm for finding conserved regulatory motifs and regions in homologous sequences
Source: BMC Bioinformatics. 2007 Feb 7;8:46. doi: 10.1186/1471-2105-8-46 (PMC1803799; doi:10.1186/1471-2105-8-46)
Supplement: Additional file 3 — Output of WeederH on orthologous sequence sets. Full output of WeederH on the orthologous sequence sets taken from the ABS database used for testing the algorithm. [file 1471-2105-8-46-S3.gz › ABS-82.hm.fasta.-1111.000.brhX]

<PRE>

You input 2 sequences
Reference sequence >D88270 from H. sapiens 501 bp long
Homologous sequence 1 >extracted47 from M. musculus 500 bp long
Output format:
MOTIFINREFERENCESEQUENCE absolute_score relative_score start_pos end_pos

MOTIFINHOMOLOGOSEQUENCE1 start_pos
MOTIFINHOMOLOGOSEQUENCE2 start_pos


1)
TCCAGCAGGTGCTTCCTCCCTGAATGCT 23.5402 23.5402 -236 -209

TCCAGCAGGTGCTTCCTCCCAGAATGCT -98 
2)
AGTTGAGGTCAC 13.7302 13.7302 -300 -289

AGTTGAGGTCAC -159 
3)
CAGAGCCACAAA 13.5688 13.5688 -193 -182

CAGAGCCACAAA -55 
4)
TTTATTTA 13.2482 13.2482 -334 -327

TTTATTTA -336 
5)
CAGTGTCT 9.86504 9.8650 -427 -420

CAGTGGCT -427 
6)
CTGGGCCA 7.56933 7.5693 -66 -59

CTGGGTCA -67 
7)
ACCAAGCATTTA 6.04876 6.0488 -361 -350

ACCAGGCATTTA -217 
8)
GCTTCCAT 5.78909 5.7891 -211 -204

GCTTCCAT -42 
9)
AGGATGCT 4.75232 4.7523 -72 -65

AGAATGCT -78 
10)
CAAAGGCCTCCA 4.53043 4.5304 -267 -256

CAAAGGCTTCCA -47 
11)
CTCTCAGA 4.44565 4.4457 -89 -82

CTCCCAGA -83 
12)
CCTCAGGG 4.36736 4.3674 -311 -304

CCTCAGGG -143 
13)
ACGTTGCA 3.28097 3.2810 -153 -146

ACGTTCCA -102 
14)
AGCAGGTG 2.77415 2.7741 -407 -400

AGCAGGTG -95 
15)
GAGTCAGA 2.67849 2.6785 -26 -19

GAGTCACA -12 
16)
GCTGTACA 2.52808 2.5281 -416 -409

GCTGGCCA -414 
17)
AATGCTGCCCCG 2.36108 2.3611 -183 -172

AATGCTTCCCTG -76 
18)
AAATGTAG 1.66616 1.6662 -350 -343

AAATGTAA -380 
19)
CCTTAACC 1.64287 1.6429 -275 -268

CCTTTACC -222 
20)
TCCGGTAA 1.56667 1.5667 -164 -157

TCTGGTAA -26 
21)
GGGCACTGGCCC 1.40885 1.4089 -255 -244

GGGTTCTGGCCC -117 
22)
AAGATCAG 1.37501 1.3750 -198 -191

CAGATCTG -195 
23)
CATGGAAG 1.35696 1.3570 -466 -459

CAAGTAAG -463 
24)
GGAGAGGAGCAT 1.15065 1.1507 -499 -488

GTAGAGGAACAT -313 
25)
TATCTGGG 1.12201 1.1220 -328 -321

TATTTGGG -271 
26)
GAAAATTT 1.0466 1.0466 -339 -332

GGAGATTT -341 
27)
GTGTCCTC 0.945244 0.9452 -381 -374

GTGTGCTC -328 
28)
ACGGCCCCACCT 0.898783 0.8988 -99 -88

ACAGCCCCAACT -486 
29)
CCCAGAGTCTCC 0.883448 0.8834 -245 -234

CCCAGTGACTGC -292 
30)
GGCTCACC 0.812729 0.8127 -366 -359

GGCTCAGC -442 
31)
ATATGGCA 0.718428 0.7184 -205 -198

ATATGGTA -318 
32)
TAGTGGCC 0.66014 0.6601 -123 -116

TTCTGGCC -114 
33)
AGGCAGTG 0.653966 0.6540 -480 -473

AGACAGTG -430 
34)
GAACATCC 0.507748 0.5077 -453 -446

GAACATCT -307 
35)
CCCTGAGGTACC 0.463173 0.4632 -285 -274

CCATGACGTTCC -107 
36)
GCAACATG 0.422415 0.4224 -470 -463

CCAACTTG -480 
37)
ACTGTTCC 0.42124 0.4212 -169 -162

ACTGCTCC -285 
38)
GACCCAAG 0.404797 0.4048 -145 -138

GAGACAAG -136 
39)
GCTCTGCATGTC 0.359014 0.3590 -18 -7

GCTCAGCCTCTC -177 
40)
GCAGGGAG 0.329526 0.3295 -81 -74

TCAGGGAG -141 
41)
ATGGTAGT 0.308675 0.3087 -127 -120

ATGGTAGA -316 
42)
GGGAAGTT 0.230423 0.2304 -304 -297

GGGGAGTT -163 
43)
GGCCCCCA 0.221053 0.2211 -433 -426

GGCTGCCA -423 
44)
GTCTGGGA 0.214948 0.2149 -134 -127

CTCAGGGA -142 
45)
AGGCACCGTGGC 0.182697 0.1827 -43 -32

AGGCCCAGTGAC -295 
46)
CCCCCGAGGATG 0.135043 0.1350 -392 -381

CCTCCCAGAATG -84 
47)
CCCTTGGG 0.104962 0.1050 -57 -50

CCCTGGGT -69 
48)
GGGGTGTG 0.097728 0.0977 -109 -102

GGGTTCTG -117 
49)
GACCCCAG 0.0890839 0.0891 -49 -42

AAACCCAG -60 
50)
GTTTCCTC 0.03704 0.0370 -315 -308

GTGTGCTC -328 
51)
CCAACCCG 0.0148081 0.0148 -446 -439

CCAAGCTG -418 
52)
GCCACAGG 0.00136258 0.0014 -33 -26

GCCACAAA -51 
53)
GGCAGAAC 0.000150863 0.0002 -457 -450

GGCAGACA -433 
54)
TCTGGGCC -0.0344136 -0.0344 -437 -430

TCTGGCCC -113 
55)
TGCGGTTT -0.0429327 -0.0429 -319 -312

TGGGGTCT -267 
56)
TCCTGGCT -0.0522961 -0.0523 -370 -363

TCCTGGGT -121 
57)
CGACCCCT -0.114158 -0.1142 -289 -282

TGTCCCCT -227 
58)
AGACAGAA -0.142335 -0.1423 -344 -337

AGAGATAA -367 
59)
TGCTGCAA -0.171752 -0.1718 -474 -467

GGCTGCCA -423 
60)
CTGAAGGC -0.212501 -0.2125 -484 -477

CAGCAGGC -438 
61)
CCGACACT -0.279103 -0.2791 -174 -167

CCCACACA -279 
62)
CATGGGCT -0.296288 -0.2963 -490 -483

CAGTGGCT -427 
63)
GTTTTCAC -0.429487 -0.4295 -400 -393

GTGCTCAC -326 
64)
GAAAGTCT -0.642532 -0.6425 -138 -131

CAAAGGCT -47 
65)
CCAGGGCA -0.919236 -0.9192 -258 -251

CAAGGGGA -166 
66)
GTCTGCAC -0.929959 -0.9300 -9 -2

GACTGCTC -286 
67)
TGCCACGG -0.929959 -0.9300 -103 -96

TGCCAAGC -420 
68)
GGAACGGG -0.929959 -0.9300 -114 -107

GGAAGGAG -345 
69)
CCCTTCCT -0.929959 -0.9300 -374 -367

CTCTCCCT -148 
70)
TTCTGCTG -0.929959 -0.9300 -420 -413

ATCTGCTT -192 
