# Supplementary material for: WeederH: an algorithm for finding conserved regulatory motifs and regions in homologous sequences
Source: BMC Bioinformatics. 2007 Feb 7;8:46. doi: 10.1186/1471-2105-8-46 (PMC1803799; doi:10.1186/1471-2105-8-46)
Supplement: Additional file 3 — Output of WeederH on orthologous sequence sets. Full output of WeederH on the orthologous sequence sets taken from the ABS database used for testing the algorithm. [file 1471-2105-8-46-S3.gz › ABS-83.hr.fasta.-1111.000.brhX]

<PRE>

You input 2 sequences
Reference sequence >X00368 from H. sapiens 501 bp long
Homologous sequence 1 >V01244 from R. norvegicus 501 bp long
Output format:
MOTIFINREFERENCESEQUENCE absolute_score relative_score start_pos end_pos

MOTIFINHOMOLOGOSEQUENCE1 start_pos
MOTIFINHOMOLOGOSEQUENCE2 start_pos


1)
TTCTGGCCAGTATGTCTTCCTGAATATGAATAAGAAATAAAATACCATTTGATGTTTGAAATTA 56.8988 56.8988 -179 -116

TTCTGGCCACTATGTCTTCCTGAATATGAATAAGAAATAAAATACCATTTGATGTTTAAAATTA -181 
2)
ATGACGGAAATAGATG 22.3504 22.3504 -101 -86

ATGACGGAAATAGATG -103 
3)
TTAATCAAAATCCTTC 14.39 14.3900 -208 -193

TTAATCAAAATCCTTC -199 
4)
CTTGGTATTTAGTGTAAAAATTTT 13.4909 13.4909 -446 -423

CTTGGTATTTAGTGGAAACATTTT -450 
5)
GGTTTATAAAGCCAAT 13.1245 13.1245 -32 -17

GGTTTATAAAGTCAAT -34 
6)
CTCTCATTTCCTTTTG 12.5287 12.5287 -230 -215

CTCTCATTTCCTTTTG -221 
7)
TTATATTCATGAAGAT 7.35329 7.3533 -54 -39

ATATATTCATGAAGGT -56 
8)
TTACCTAGCAATCTTG 6.138 6.1380 -415 -400

TTACCCAATAATCTTG -414 
9)
AGTTTTATAGATCCTC 5.6372 5.6372 -284 -269

CGTTTTATAGATTCTC -279 
10)
AAGGTTTA 2.90428 2.9043 -34 -27

AAGGTTTA -36 
11)
ATGCCTGA 2.72102 2.7210 -66 -59

ATGCCTGA -70 
12)
ATCTCAATGACG 2.20305 2.2030 -107 -96

ATCTTAATGACG -109 
13)
AATTAATC 2.11398 2.1140 -210 -203

AATTAATC -201 
14)
TAAATTTT 1.8977 1.8977 -310 -303

TAAATTTT -307 
15)
TTCTCTCA 1.29684 1.2968 -232 -225

TTCTCTCA -223 
16)
ATTATGGG 0.646104 0.6461 -119 -112

ATTATTGG -121 
17)
CAATATCT 0.530975 0.5310 -20 -13

CAATGTCT -22 
18)
GTTCATTTCTGG 0.451916 0.4519 -185 -174

CTTCCTTTCTGG -187 
19)
AAACTTGATAAC 0.437384 0.4374 -393 -382

AAAATTTAAAAC -393 
20)
GAAATAAG 0.37102 0.3710 -319 -312

GAAATGAG -317 
21)
ATTCTATATCTC 0.27987 0.2799 -457 -446

ATTCTCTATCTC -269 
22)
TTAAAGTA 0.200429 0.2004 -304 -297

TTAAAGGA -300 
23)
TAAATGACTTCT 0.192212 0.1922 -298 -287

TAAAGGAATTAT -299 
24)
GGAAAAGG 0.151305 0.1513 -81 -74

GGAAGAGG -78 
25)
AGATCTCA 0.12536 0.1254 -251 -244

AGATGTCA -245 
26)
CATTATAT 0.122915 0.1229 -56 -49

GATTATAT -64 
27)
CAATCTAGTCTC 0.121428 0.1214 -263 -252

CAAACGAGACTC -258 
28)
GGGAAACGAATG 0.115492 0.1155 -75 -64

GGGAAGAGGATG -79 
29)
ATATATTC 0.109246 0.1092 -340 -333

ATATATTC -56 
30)
TGGGAAAG 0.107449 0.1074 -13 -6

TGAGAAAG -9 
31)
AAAATCCT 0.044459 0.0445 -480 -473

AAAATCCT -193 
32)
AACTTTAGAGAA 0.0385296 0.0385 -328 -317

AACGTTTGAGAA -377 
33)
AATCTTTA 0.00242621 0.0024 -420 -413

AATCTTGA -405 
34)
GAAATATAATCC -0.00115724 -0.0012 -353 -342

GAAATAAAATAC -148 
35)
TACCTAAG -0.00191991 -0.0019 -362 -355

TTCCAAAG -360 
36)
CTGATAATACAT -0.00548028 -0.0055 -382 -371

CTGATTATATAT -66 
37)
TATCAAAG -0.0162919 -0.0163 -39 -32

TGTCGAAG -41 
38)
TTTAAAAT -0.02707 -0.0271 -425 -418

TTTAAAAT -127 
39)
GGAAGAAA -0.0456711 -0.0457 -398 -391

GAATGAAA -399 
40)
GAACGAAA -0.0798556 -0.0799 -485 -478

GAATGAAA -399 
41)
ATTTCTCA -0.103096 -0.1031 -471 -464

ATTTTTAA -474 
42)
CTCTTGGT -0.105384 -0.1054 -448 -441

ACCTTGGT -452 
43)
GCCTAATT -0.105887 -0.1059 -214 -207

GCCTGATT -68 
44)
AAACCAAT -0.145869 -0.1459 -267 -260

AAAGCAAT -349 
45)
CTGTAGTT -0.159961 -0.1600 -288 -281

CTGTAATT -205 
46)
CAACAATT -0.209468 -0.2095 -238 -231

CAGCATTT -229 
47)
CAATCCTT -0.264137 -0.2641 -465 -458

CATACCTT -455 
48)
CAACAAAC -0.269071 -0.2691 -333 -326

CAACATAC -458 
49)
GACCAGGA -0.286593 -0.2866 -86 -79

GAAGAGGA -77 
50)
CTTCCTAG -0.318738 -0.3187 -196 -189

CTTCCTTT -187 
51)
ATGACAGT -0.485931 -0.4859 -501 -494

ATGTCAGT -243 
52)
ATTGTTAC -0.492393 -0.4924 -367 -360

AATGGTAC -344 
53)
GAATCATT -0.587195 -0.5872 -60 -53

GAAACATT -436 
54)
AGAATGTT -0.679478 -0.6795 -190 -183

AGAATGTG -493 
55)
CACCTTTC -0.714259 -0.7143 -245 -238

CTCATTTC -219 
56)
CTTGAGGA -0.773832 -0.7738 -403 -396

TTTGAGAA -373 
57)
TTTGGCCT -0.899705 -0.8997 -218 -211

TCTGGCCA -180 
58)
TCCTATAT -0.986886 -0.9869 -344 -337

TCTTCTAT -288 
59)
GGGGTAAT -1.0708 -1.0708 -113 -106

GCTGTAAT -206 
60)
ATGAGATT -1.11963 -1.1196 -372 -365

ATGAGGGT -314 
61)
CTCCAAAC -1.40865 -1.4086 -271 -264

TTCCAAAG -360 
62)
AGCGAAAT -1.49326 -1.4933 -356 -349

ATCAAAAT -196 
63)
GTAACAGG -1.64347 -1.6435 -493 -486

GGAAGAGG -78 
