# Supplementary material for: WeederH: an algorithm for finding conserved regulatory motifs and regions in homologous sequences
Source: BMC Bioinformatics. 2007 Feb 7;8:46. doi: 10.1186/1471-2105-8-46 (PMC1803799; doi:10.1186/1471-2105-8-46)
Supplement: Additional file 3 — Output of WeederH on orthologous sequence sets. Full output of WeederH on the orthologous sequence sets taken from the ABS database used for testing the algorithm. [file 1471-2105-8-46-S3.gz › ABS-84.hm.fasta.-1111.000.brhX]

<PRE>

You input 2 sequences
Reference sequence >J04718 from H. sapiens 501 bp long
Homologous sequence 1 >extracted42 from M. musculus 500 bp long
Output format:
MOTIFINREFERENCESEQUENCE absolute_score relative_score start_pos end_pos

MOTIFINHOMOLOGOSEQUENCE1 start_pos
MOTIFINHOMOLOGOSEQUENCE2 start_pos


1)
ACGATTGGCCCT 23.3249 23.3249 -102 -91

ACGATTGGTCCT -90 
2)
GCGCAGGG 20.3172 20.3172 -37 -30

GCGCAGGG -36 
3)
GGCGGGCCTCGC 17.3519 17.3519 -127 -116

GGCGGGCCTTGC -115 
4)
CACTTTCGTGGC 15.575 15.5750 -332 -321

CACTTCCGTGGC -264 
5)
GCGCGCGC 14.4755 14.4755 -24 -17

GCGCGCGC -23 
6)
GCGTGGTGACGT 13.886 13.8860 -58 -47

GCGCTGTGGCGT -57 
7)
GGAAACTTTCTA 11.9613 11.9613 -319 -308

GGAAACTTCCTA -250 
8)
CGCTGCCCCGCC 10.0646 10.0646 -172 -161

CGCAGCCCCGCC -143 
9)
TTTGCAGC 6.88239 6.8824 -406 -399

TTTGCAGC -368 
10)
GACGCGGC 6.22658 6.2266 -11 -4

GCCGCGGC -8 
11)
GCTTGATTTGCATTTCACTTTCAC 6.12573 6.1257 -353 -330

GCTCGATTTGCCTGTGACTTCCAC -285 
12)
CCTCTTTA 5.05354 5.0535 -467 -460

CCTCTTTA -387 
13)
CTGCGCGA 4.98937 4.9894 -180 -173

CTACGCGA -187 
14)
ACAGAACAATTC 4.54209 4.5421 -480 -469

AGAGAAAAGTTC -464 
15)
TAGGGAGCTAAG 3.91462 3.9146 -496 -485

TAGAGAGAAAAG -467 
16)
AAAATAAAGTGC 3.2109 3.2109 -421 -410

AAAATATGGTGG -399 
17)
ACCTAAAGCTGG 3.03795 3.0379 -282 -271

TCCTAAGGATGG -243 
18)
ACGTAGTG 2.86758 2.8676 -304 -297

CCGTAGTG -334 
19)
GGACAGCG 2.36789 2.3679 -63 -56

GATCAGCG -62 
20)
GCCGTGGG 2.29146 2.2915 -73 -66

GAGGTGGG -72 
21)
GACTTCTTCTGC 2.27315 2.2731 -225 -214

GACTTCCACTTC -270 
22)
CCCGCAAGGCCG 2.2476 2.2476 -81 -70

CCCGCAGCCCCG -145 
23)
TGGGGCTT 2.03601 2.0360 -273 -266

TGTGACTT -273 
24)
GGCTGGAC 2.01205 2.0121 -67 -60

GGGTGGAT -67 
25)
GCGGGGAGACCT 1.98915 1.9891 -190 -179

GCGCGGAAACTT -254 
26)
GAGCATGGACAC 1.31318 1.3132 -112 -101

AAGGATGGAAAC -239 
27)
TACGAGCG 1.303 1.3030 -447 -440

TCAGAGCG -454 
28)
CTTGCGGA 1.16597 1.1660 -17 -10

CTTGAGGA -80 
29)
TGTGACACCTAC 1.09462 1.0946 -456 -445

TGTGACTTCCAC -273 
30)
CCGGTAGGCTTG 0.893523 0.8935 -360 -349

CGGGTACGATTG -95 
31)
GGGGGCGG 0.86951 0.8695 -130 -123

TGGGGCGG -118 
32)
ACGCGGCG 0.832056 0.8321 -42 -35

ACGCGGTG -124 
33)
GACGAAGCCGGG 0.79865 0.7987 -265 -254

TAGGAAGCCGCG -14 
34)
GTACTCTC 0.760795 0.7608 -394 -387

ATACTCTC -320 
35)
GCATATTT 0.682457 0.6825 -411 -404

GCGTATTT -362 
36)
TGTAATTG 0.60384 0.6038 -430 -423

TGAAATGG -426 
37)
GCGGGGAG 0.566843 0.5668 -117 -110

GTGGGGCG -119 
38)
TTCCCCGC 0.519622 0.5196 -84 -77

TACCCCGC -148 
39)
GAGAGCGC 0.500997 0.5010 -28 -21

GCGCGCGC -23 
40)
GCTGCAAG 0.418723 0.4187 -381 -374

GCTTCAAG -310 
41)
GCCCTGCG 0.234572 0.2346 -163 -156

GCCCCTCG -169 
42)
CCTAAAGT 0.228242 0.2282 -93 -86

CCTAAACT -222 
43)
TGCGGCCG 0.161433 0.1614 -216 -209

TGCAGCCT -227 
44)
TTAACAGA 0.157496 0.1575 -483 -476

TTAAGAGG -490 
45)
GCTGGAAA 0.147392 0.1474 -322 -315

GATGGAAA -236 
46)
CCGCTTCC 0.113449 0.1134 -154 -147

CCACTTCC -265 
47)
AAGAGGCG 0.0999695 0.1000 -195 -188

AAAAGGCG -28 
48)
CTCCAATG 0.0594356 0.0594 -147 -140

CTCCCAGG -160 
49)
TTCAGGAG 0.0385098 0.0385 -206 -199

TTGAGGAG -79 
50)
TCTTGTGA 0.0177007 0.0177 -459 -452

TCTTTAGA -471 
51)
CTAGAGGA 0.00717312 0.0072 -293 -286

CTTGAGGA -80 
52)
TTTCCTCC 0.00282557 0.0028 -367 -360

TTTCTTAC -357 
53)
TGCCCGGA -9.12619e-05 -0.0001 -231 -224

GGCGCGGA -255 
54)
GGAGGCTT -0.00209016 -0.0021 -374 -367

GGTGGCCT -392 
55)
CCACATAT -0.00422492 -0.0042 -238 -231

CCACAAAC -213 
56)
CCCGATCT -0.00892141 -0.0089 -246 -239

CTCGATTT -284 
57)
TGAAAAAT -0.0138569 -0.0139 -424 -417

AGAAAAGT -438 
58)
ATGCTCTA -0.0175605 -0.0176 -138 -131

TTGCTCAA -107 
59)
TTCACCTC -0.0386837 -0.0387 -471 -464

TTCACGTT -496 
60)
AAGTTTAA -0.100331 -0.1003 -487 -480

AAGTTCAG -458 
61)
CGCAACGC -0.11362 -0.1136 -46 -39

CGCAGCCC -143 
62)
GCCACCTA -0.189813 -0.1898 -285 -278

GCAGCCTA -226 
63)
ATTCTGTA -0.198122 -0.1981 -434 -427

AGTCTTTA -473 
64)
ATGATAGG -0.231074 -0.2311 -500 -493

GTGATATG -432 
65)
CGCATCAA -0.281367 -0.2814 -441 -434

AGCTTCAA -311 
66)
CGGGTTCA -0.303232 -0.3032 -210 -203

CAGCTTCA -312 
67)
CGGGACCC -0.314483 -0.3145 -251 -244

CGCGAACC -184 
68)
ACCCACGT -0.484259 -0.4843 -308 -301

AACCCCGT -180 
69)
CTTCAGGC -0.595276 -0.5953 -387 -380

CTTCAAGG -309 
70)
CAGCTGTA -0.599108 -0.5991 -399 -392

CAGCTTCA -312 
71)
GAGGCTAG -0.905804 -0.9058 -297 -290

GGGGGTAG -414 
72)
GGACCGGG -0.906151 -0.9062 -255 -248

GGGGCGGG -117 
