# Supplementary material for: WeederH: an algorithm for finding conserved regulatory motifs and regions in homologous sequences
Source: BMC Bioinformatics. 2007 Feb 7;8:46. doi: 10.1186/1471-2105-8-46 (PMC1803799; doi:10.1186/1471-2105-8-46)
Supplement: Additional file 3 — Output of WeederH on orthologous sequence sets. Full output of WeederH on the orthologous sequence sets taken from the ABS database used for testing the algorithm. [file 1471-2105-8-46-S3.gz › ABS-85.hm.fasta.-1111.000.brhX]

<PRE>

You input 2 sequences
Reference sequence >L11910 from H. sapiens 501 bp long
Homologous sequence 1 >M86180 from M. musculus 501 bp long
Output format:
MOTIFINREFERENCESEQUENCE absolute_score relative_score start_pos end_pos

MOTIFINHOMOLOGOSEQUENCE1 start_pos
MOTIFINHOMOLOGOSEQUENCE2 start_pos


1)
GGGCGCGTCCGGTTTTTCTCAGGGGACGTTGAAATTATTTTTGTAACGGGAGTCGGGAGAGGACGGGGCGTG 59.977 59.9770 -145 -74

GGGCGCGTCCGGTTTTCCTCGGGGGACGTTCCCATTATTTTTGTAACGGGAGTCGGGTGAGGACGGGGCGTG -145 
2)
CGCGGGCGGAAGTGACGTTTTCCCGCGGTTGG 22.6435 22.6435 -205 -174

CGCGGGCGGAAGTGACGTTTTCCCGCGGTTGG -194 
3)
GAGCCTCGCGGACGTG 13.8441 13.8441 -225 -210

GAGCCTCGCGGACGTG -212 
4)
GCTCAGTTGCCGGGCG 6.6874 6.6874 -166 -151

GCTCGGTTGCCGGGCG -156 
5)
GCGCGCGC 2.57572 2.5757 -64 -57

GCGCGCGC -64 
6)
CCTCCCCG 2.26455 2.2646 -51 -44

CCTCCCCG -49 
7)
ACCAGCGCCCCAGTTCCCCA 1.98101 1.9810 -264 -245

ACCGCCGCCCCGGTTCCCCA -249 
8)
CCCGACGT 1.59175 1.5917 -72 -65

CCCGGCGT -73 
9)
CGTGCCCC 1.27775 1.2778 -77 -70

CGTGCCCG -77 
10)
GCCCGCGC 1.15106 1.1511 -276 -269

GCCCGCGC -290 
11)
GCGCTCCT 0.8153 0.8153 -43 -36

GCGCGCCT -42 
12)
CGCGGCGC 0.589995 0.5900 -172 -165

CGCGGCGC -220 
13)
TCCCGCCG 0.493736 0.4937 -20 -13

TCGCGCCG -23 
14)
GGCCCGGG 0.382067 0.3821 -232 -225

GGCCCGGG -164 
15)
CAGCTCGC 0.360661 0.3607 -32 -25

CTGCTCGC -27 
16)
GGCCGCGC 0.347492 0.3475 -356 -349

GGCCGCGC -445 
17)
TGACGCCG 0.323198 0.3232 -211 -204

TGACGCCC -227 
18)
GGTTTCCC 0.302196 0.3022 -313 -306

GGCTTCCC -309 
19)
CCCACAGACGCC 0.29948 0.2995 -248 -237

CCAACTGACGCC -232 
20)
CCTGGAAGGCGC 0.2276 0.2276 -339 -328

CCGGGCAGGCGC -321 
21)
GAGGGCGC 0.0841514 0.0842 -147 -140

CCGGGCGC -147 
22)
GGGGCCCG 0.0736348 0.0736 -487 -480

GTGGCCCG -475 
23)
GCCGGCGG 0.0235304 0.0235 -239 -232

GCCCGCGG -223 
24)
CTTTGTATAGCC 0.00681801 0.0068 -421 -410

TTTTGTTTTGCC -457 
25)
GTCCGGGC 0.00654064 0.0065 -361 -354

GCCCGGGC -323 
26)
GCGGGGGA 0.00413645 0.0041 -153 -146

TCGGGGGA -127 
27)
CCCGGCCT 0.00204261 0.0020 -396 -389

CCCCGCCT -371 
28)
GCTGGCTC 0.000652842 0.0007 -26 -19

GCTCGCGC -25 
29)
CCCACGCC -0.000715729 -0.0007 -322 -315

CCCGCGCC -289 
30)
AGTCACCCACCA -0.000893773 -0.0009 -437 -426

AGCCACCTCCCA -487 
31)
GCCCCGTT -0.0300274 -0.0300 -412 -405

GCCCTGTC -420 
32)
AGCGTCCCAGCC -0.0334741 -0.0335 -285 -274

AGCGGGCCGGCC -381 
33)
GTGCACCC -0.0359838 -0.0360 -402 -395

GTTCTCCC -408 
34)
ATTCCCTGCGGG -0.0568306 -0.0568 -496 -485

CTTCCCCGCGGC -307 
35)
TCCCTATCAGAC -0.0637722 -0.0638 -472 -461

TCCCCAACTGAC -235 
36)
CGGATGCC -0.0638581 -0.0639 -348 -341

CGGTTGCC -153 
37)
GCACGTCC -0.0673833 -0.0674 -365 -358

GCGCGTCC -143 
38)
GCCTGGAC -0.0839156 -0.0839 -329 -322

GCCCGGGC -323 
39)
GCACCGACCAGC -0.0857384 -0.0857 -270 -259

GCGCCGGCCCGC -21 
40)
CCCCGGGATAGG -0.0936305 -0.0936 -461 -450

CCCGGGGCTCGG -162 
41)
GCCCACAG -0.115562 -0.1156 -443 -436

GCCCACGG -352 
42)
GGGGGTGGTTCT -0.135354 -0.1354 -385 -374

GGGGGACGTTCC -125 
43)
TGGACGCG -0.148271 -0.1483 -176 -169

TGAGCGCG -198 
44)
TCGTCCTC -0.174014 -0.1740 -55 -48

TCGCCCTC -280 
45)
CGAGAGTC -0.183815 -0.1838 -481 -474

CGGGAGTC -99 
46)
GGAGGGGG -0.226492 -0.2265 -388 -381

GCAGCGGG -383 
47)
TGAGGCCC -0.291002 -0.2910 -447 -440

TGACGCCC -227 
48)
CCAGACTC -0.469731 -0.4697 -428 -421

CCAGAGGC -402 
49)
CCTCCTGG -0.584195 -0.5842 -342 -335

CCGCCTCG -369 
50)
CTGGGTAG -0.76174 -0.7617 -375 -368

CCGGGCAG -321 
51)
ATTCCTCA -0.796169 -0.7962 -299 -292

GTTCCCCA -237 
52)
CGCGGAAA -0.879813 -0.8798 -14 -7

GGCGGAAG -190 
53)
AGGGATGA -1.12913 -1.1291 -452 -445

GGGGACGA -346 
54)
TCCACAGC -1.15328 -1.1533 -36 -29

TCCCCAAC -235 
55)
CATGACTT -1.15328 -1.1533 -293 -286

CATTATTT -113 
56)
GTTTAATT -1.15328 -1.1533 -304 -297

GTTTGTTT -463 
57)
TCTTCCCT -1.15328 -1.1533 -475 -468

GCTTCCCC -308 
58)
GATATTCC -1.15328 -1.1533 -499 -492

GGTTTTCC -135 
