# Supplementary material for: WeederH: an algorithm for finding conserved regulatory motifs and regions in homologous sequences
Source: BMC Bioinformatics. 2007 Feb 7;8:46. doi: 10.1186/1471-2105-8-46 (PMC1803799; doi:10.1186/1471-2105-8-46)
Supplement: Additional file 3 — Output of WeederH on orthologous sequence sets. Full output of WeederH on the orthologous sequence sets taken from the ABS database used for testing the algorithm. [file 1471-2105-8-46-S3.gz › ABS-87.hmr.fasta.-1111.000.brhX]

<PRE>

You input 3 sequences
Reference sequence >extracted56 from H. sapiens 500 bp long
Homologous sequence 1 >extracted57 from M. musculus 500 bp long
Homologous sequence 2 >extracted58 from R. norvegicus 500 bp long
Output format:
MOTIFINREFERENCESEQUENCE absolute_score relative_score start_pos end_pos

MOTIFINHOMOLOGOSEQUENCE1 start_pos
MOTIFINHOMOLOGOSEQUENCE2 start_pos


1)
GGTCACTTTATAAGGGTCTGGGGG 31.5076 31.5076 -35 -12

GGTCACTTTATAAGGGTCTGGGGG -55 
GGTCACTTTATAAGGGTCTGGGGG -50 
2)
GTCACCTTGGCCCCTC 25.2529 25.2529 -154 -139

GTCACCTTGGCCCCTC -163 
GTCACCTTGGCCCCTC -158 
3)
GAAGCCAATTAGGCCC 14.6046 14.6046 -135 -120

CAAGCCAATTAGGCCC -145 
CAAGCTAATTAGGCCC -140 
4)
ATCTCCCAGATGCTGA 9.8841 9.8841 -76 -61

ATCTCGCGGATGCTGA -96 
ATCTCCCGGATGCTGA -91 
5)
AGGCCACCAGAC 6.44635 6.4463 -275 -264

AGGCCACCAGAC -261 
AGGCCACCAGAG -251 
6)
GGGGGGTC 5.79763 5.7976 -15 -8

GGGGGGTC -34 
GGGGGGTC -29 
7)
TGGGGACTGGAT 3.17123 3.1712 -424 -413

TGGGGACTGGAT -387 
AGGGGACTGGTT -376 
8)
TGTGACGAGATG 2.19994 2.1999 -368 -357

TGGGAAGAGATG -359 
TGGGAAGAGATG -349 
9)
GGGGGAGGTCAC 1.75463 1.7546 -41 -30

GGGGGGGGTCAG -36 
GGGGGGGGTCAG -31 
10)
CAGACAAG 1.74626 1.7463 -245 -238

CAGACAAG -215 
CAAACAAG -205 
11)
GAGACTGG 1.65257 1.6526 -355 -348

GAGACTGG -459 
GAGACTGG -449 
12)
CTGATTCAGCCA 1.62707 1.6271 -64 -53

CTGAATCAGCCT -84 
CTGAATCAGCCT -79 
13)
GTGTCACC 1.5675 1.5675 -156 -149

ATGTCACC -165 
ATGTCACC -160 
14)
GGGGATTA 1.42591 1.4259 -105 -98

TGGGATTA -117 
TGGGATTA -112 
15)
GTAAGGGG 1.28984 1.2898 -379 -372

GTCAGGGG -373 
GCCAGGGG -379 
16)
TAGGGGAC 1.05167 1.0517 -225 -218

CAGAGGAC -230 
TGGGGGAC -220 
17)
ACCTCAGG 1.04963 1.0496 -174 -167

ACCTAAGG -184 
ACCTAAGG -179 
18)
GCAGCGGG 1.00978 1.0098 -110 -103

GCAGTGGG -121 
GCAGTGGG -116 
19)
TAATATGA 1.00703 1.0070 -99 -92

TAGTATGA -105 
TAGTGTGA -100 
20)
ATGGAGCT 0.993643 0.9936 -450 -443

ACGGAGCT -442 
ATGGAGCG -436 
21)
CCAGAGGA 0.782967 0.7830 -319 -312

CCAGAGGA -231 
CCAGGGGA -378 
22)
GACTGAGCTGGG 0.708695 0.7087 -266 -255

GACTGACATGGG -252 
AAGTGAGCTGGT -397 
23)
GGCTTCCT 0.656265 0.6563 -168 -161

GGCCTCCA -177 
GGCTTCCA -172 
24)
AGCCCCTG 0.541803 0.5418 -463 -456

AGCCGCTG -487 
AGCCGCTG -471 
25)
GACCTTGGGACA 0.5056 0.5056 -255 -244

GACTCTGGGGCA -225 
GACATGGGGAGA -238 
26)
GACTCCAG 0.472144 0.4721 -412 -405

GACTGGAG -457 
GACTCCAG -269 
27)
CTCCCTTT 0.401926 0.4019 -211 -204

CACCCTTT -201 
CACCCTTT -191 
28)
CATGCAGA 0.379618 0.3796 -236 -229

CATGGGGA -246 
CATGGGGA -236 
29)
GAGCTTAGGAGG 0.328578 0.3286 -51 -40

GAGTTCAGGAGG -339 
GAGTTCAGGAGG -329 
30)
GACATAGCACAG 0.271729 0.2717 -313 -302

CACACAGCTCAG -427 
GAGATGGCATAG -343 
31)
CCTCTCCT 0.2619 0.2619 -187 -180

CCTTTCCT -198 
CCTTTCTT -188 
32)
TCCTGGATCCTG 0.234602 0.2346 -203 -192

TCGCGGATGCTG -93 
TCCCGGATGCTG -88 
33)
AAGTTAGG 0.178436 0.1784 -229 -222

AATTTAGG -294 
AACTTAGG -284 
34)
GAGGAGTGTGGG 0.134119 0.1341 -432 -421

GAGGACTCTGGG -228 
GAGCAATGTGGA -302 
35)
CATGGTCCCTAT 0.115672 0.1157 -296 -285

CTTGGCCCCTCT -158 
CTTGGCCCCTCT -153 
36)
TGTCAGAG 0.106591 0.1066 -437 -430

TGTCAGGG -397 
TGTCAGGG -386 
37)
TGTGGGGG 0.0851861 0.0852 -396 -389

TGTCAGGG -397 
TGTCAGGG -386 
38)
CAGTTTCTGCAG 0.0784777 0.0785 -118 -107

CAGTGCCTGGAG -27 
CAGTGCCTGGAG -22 
39)
CTGCAGGT 0.0590572 0.0591 -474 -467

CTGGAGGC -455 
CTGGAGGT -445 
40)
GATTATGA 0.0476146 0.0476 -93 -86

GATGCTGA -88 
GATGCTGA -83 
41)
CAGAGGCC 0.0396381 0.0396 -304 -297

CTGAGGCC -264 
CTGAGGCC -254 
42)
AAGTCTCTAGCT 0.0165714 0.0166 -333 -322

CAGCCTCTGGCT -78 
CAGCCTCTGGCT -73 
43)
CCTGACCT 0.000715965 0.0007 -178 -171

CTTTACCT -188 
CTTTACCT -183 
44)
TATGTGTCTGGC -0.0152592 -0.0153 -500 -489

TAAGGGTCTGGG -45 
TAAGGGTCTGGG -40 
45)
ATGAGAGA -0.0300033 -0.0300 -359 -352

ATGGGATA -350 
ATGAGACA -197 
46)
GTTGCAGC -0.0384344 -0.0384 -468 -461

GTCGCAGC -272 
GTGGCAGC -122 
47)
GGTAACTT -0.0467144 -0.0467 -403 -396

GGTCACTT -55 
GGTCACTT -50 
48)
GCACCAGA -0.0493183 -0.0493 -490 -483

CCACCAGA -258 
CCACCAGA -248 
49)
TCAGAACC -0.0649538 -0.0650 -9 -2

TCAGTGCC -28 
TCAGTGCC -23 
50)
AGAAAGTC -0.0684451 -0.0684 -336 -329

AGAAGGTC -59 
AGAAATTC -229 
51)
GAACAGGT -0.0764821 -0.0765 -385 -378

GAAGAGAT -356 
GAGCTGGT -393 
52)
CGGAAGCT -0.0826983 -0.0827 -480 -473

CGGATGCT -90 
CGGATGCT -85 
53)
GGAGAATA -0.0988874 -0.0989 -348 -341

GGAGGAGA -332 
GGAGGAGA -322 
54)
CCCTCAGT -0.119406 -0.1194 -122 -115

CCCTCTGC -152 
GCCCCAGT -128 
55)
ACCTTCTC -0.187736 -0.1877 -219 -212

ACCCTTTC -200 
ACCCTTTC -190 
56)
CCCAGGCC -0.222337 -0.2223 -278 -271

CTGAGGCC -264 
CTGAGGCC -254 
57)
TCCTAGTG -0.361159 -0.3612 -161 -154

TCCCAGAG -233 
CCCCAGTG -127 
58)
CTGAGTAC -0.37007 -0.3701 -194 -187

CAGAGGAC -230 
CTGAGGCC -254 
59)
CAGGAGCT -0.418102 -0.4181 -54 -47

CTGGAGTT -21 
CTGGAGTT -16 
60)
CTGTCCAG -0.419683 -0.4197 -323 -316

CTGTCAAG -413 
CCGTCAAG -402 
61)
TAAACCAG -0.442345 -0.4423 -342 -335

TAAGTCAG -376 
TACACAAG -418 
62)
CCCCCAAT -0.46676 -0.4668 -82 -75

CACCCGAT -171 
GCCCCAGT -128 
63)
CTCCTGTC -0.508104 -0.5081 -441 -434

CTCCTGGG -363 
CTCCAGTC -267 
64)
GGAACGAA -0.605059 -0.6051 -390 -383

GGGAGGAA -242 
GGAGCGGA -434 
65)
GCTGTGTG -0.673438 -0.6734 -372 -365

GCTGTGGG -11 
GCAATGTG -300 
66)
TTAGAAGC -0.755638 -0.7556 -138 -131

TTATAAGG -48 
TTATAAGG -43 
67)
GAACACCC -0.776678 -0.7767 -87 -80

AGACACCC -204 
AGACACCC -194 
68)
CCTCATGG -0.863059 -0.8631 -454 -447

TCTCCTGG -364 
CCTAAGGG -178 
