# Supplementary material for: WeederH: an algorithm for finding conserved regulatory motifs and regions in homologous sequences
Source: BMC Bioinformatics. 2007 Feb 7;8:46. doi: 10.1186/1471-2105-8-46 (PMC1803799; doi:10.1186/1471-2105-8-46)
Supplement: Additional file 3 — Output of WeederH on orthologous sequence sets. Full output of WeederH on the orthologous sequence sets taken from the ABS database used for testing the algorithm. [file 1471-2105-8-46-S3.gz › ABS-88.hm.fasta.-1111.000.brhX]

<PRE>

You input 2 sequences
Reference sequence >extracted52 from H. sapiens 500 bp long
Homologous sequence 1 >extracted53 from M. musculus 500 bp long
Output format:
MOTIFINREFERENCESEQUENCE absolute_score relative_score start_pos end_pos

MOTIFINHOMOLOGOSEQUENCE1 start_pos
MOTIFINHOMOLOGOSEQUENCE2 start_pos


1)
GTTTAGGCAGCAGCCCCGGAACAGATGAGGCA 25.5479 25.5479 -212 -181

GTTTAGGCAGGAGCCCCAGAACAGATGAGACA -245 
2)
GGGGAAGGAGGAGACA 20.5838 20.5838 -80 -65

GGGGAAGGAGGAGACA -112 
3)
GAGAAGGAGGAGGCCG 15.7636 15.7636 -96 -81

GAGGAGGAGGAGGGCC -96 
4)
GACCCAGCCCAGAGCT 14.4567 14.4567 -30 -15

GACCCTGCCCAGAGCT -54 
5)
AGACAGCTTTGG 7.86194 7.8619 -114 -103

AGACAGCTTTGG -151 
6)
TGTACAGTGGTAAGTC 7.04216 7.0422 -476 -461

TGTACATTGCTAAGCC -462 
7)
CTGAACAA 5.94894 5.9489 -280 -273

CTGAACAA -309 
8)
ACAGGAGGAGGAGGGA 5.51988 5.5199 -67 -52

AGAGGAGGAGGAGGGC -97 
9)
AAAGACAG 4.12744 4.1274 -122 -115

AAAGACAG -153 
10)
GGGAGAAG 3.61737 3.6174 -98 -91

GGGAGAAG -134 
11)
CCAGCCCT 3.58817 3.5882 -236 -229

CCAGCCCT -266 
12)
CCAGGCCT 3.18608 3.1861 -298 -291

CCTGGCCT -299 
13)
AGAGGAGG 2.53136 2.5314 -139 -132

AGAGGAGG -97 
14)
GAAAGAAA 2.04575 2.0458 -132 -125

GAAAGAAA -159 
15)
GTTCTGGG 1.88485 1.8848 -262 -255

GTTCTGGG -140 
16)
GGCTGTTC 1.88219 1.8822 -266 -259

AGCTGTTC -273 
17)
TGGTTCTG 1.75207 1.7521 -340 -333

TGGTTCTG -142 
18)
GAGATAGACCCA 1.63817 1.6382 -36 -25

GAGACAGACCCT -60 
19)
CGGTTTAG 1.57558 1.5756 -214 -207

CTGTTTAG -247 
20)
AAGAGGCT 1.45867 1.4587 -270 -263

AAGAGGCT -36 
21)
CTCTGTGA 1.42415 1.4241 -224 -217

CTCTGTGA -379 
22)
AGCCCACCGCAA 1.39476 1.3948 -153 -142

AGCCTACCACAA -184 
23)
CCTGGCCT 1.32279 1.3228 -461 -454

CCTGGCCT -299 
24)
ATTGCTTGGCCC 1.27992 1.2799 -424 -413

ATTGCTAAGCCC -457 
25)
AGGACAGC 1.25217 1.2522 -158 -151

AAGACAGC -152 
26)
TCCAGGCCTGTC 1.18589 1.1859 -247 -236

TCCAGCCCTGAC -267 
27)
GGTAATTC 1.14853 1.1485 -316 -309

GGTGATTC -285 
28)
TCTGTACA 1.01917 1.0192 -478 -471

GCTGTACA -464 
29)
GCAGTCTC 0.9681 0.9681 -305 -298

GCAGCCTC -321 
30)
TCTCAGCATTGC 0.8147 0.8147 -411 -400

TCTCTGCCTTGC -474 
31)
AGGCAGGG 0.75073 0.7507 -181 -174

AGGCAAGG -173 
32)
CGGGGGAA 0.743445 0.7434 -82 -75

CAGGGGAA -114 
33)
GTTTGGTCAGGA 0.741304 0.7413 -166 -155

GTTTAGGCAGGA -245 
34)
TGCCTTTGTGGC 0.724557 0.7246 -453 -442

TGCCTCTGTGAC -382 
35)
TGTAAAGC 0.661708 0.6617 -379 -372

TGTAAAGT -409 
36)
TCATCCCT 0.522566 0.5226 -254 -247

TCATGTCT -253 
37)
AGCTCTGAGTGG 0.352052 0.3521 -18 -7

AGCTCCAAGAGG -42 
38)
GGGCCATTGGGT 0.349617 0.3496 -325 -314

GGGCCTTTGAGT -85 
39)
GTGGAGGG 0.262418 0.2624 -44 -37

GCGGAGGG -69 
40)
GAGGACTC 0.220964 0.2210 -388 -381

TAGGACTC -337 
41)
GGCCTGGT 0.185359 0.1854 -344 -337

GGCCTGGC -301 
42)
CTCACTGG 0.111594 0.1116 -372 -365

CTCGCTGG -422 
43)
TGCCCCTG 0.0841367 0.0841 -334 -327

TGCCTCTG -382 
44)
GACACTTGGGCC 0.0457629 0.0458 -352 -341

GACAGGTGGGGC -217 
45)
GGACCACGGGGT 0.0314991 0.0315 -54 -43

GGGCCAGGGTGT -209 
46)
AAGATCAAGACA 0.0270164 0.0270 -360 -349

AAGCCCAAGAGA -451 
47)
CAGCTTGT 0.0206874 0.0207 -490 -483

CAGCGTGC -484 
48)
ATATTAGG 0.0126352 0.0126 -396 -389

AAAGTAGG -406 
49)
CCCTTCTC 0.00258453 0.0026 -415 -408

CTCTTCTC -357 
50)
TCACTTGC 0.00186969 0.0019 -291 -284

TCACTCGC -425 
51)
GCAAATAC -0.000462659 -0.0005 -443 -436

GCAAGTTC -431 
52)
GGTTGGGA -0.00141874 -0.0014 -175 -168

GGAAGGGA -167 
53)
GCTATGGG -0.00607995 -0.0061 -103 -96

GCCAGGGG -116 
54)
CCTTGCAG -0.0446979 -0.0447 -309 -302

CCTTGCTG -468 
55)
GGCACTCT -0.0489814 -0.0490 -228 -221

TGCACTCT -479 
56)
TCTTGTCT -0.0677236 -0.0677 -483 -476

TCTTCTCT -356 
57)
AAAAAGAG -0.211621 -0.2116 -143 -136

AAAGACAG -153 
58)
GCCTAATA -0.233305 -0.2333 -401 -394

GCCCAAGA -449 
59)
AACCCCCT -0.234878 -0.2349 -435 -428

AAACCCCT -11 
60)
TGAATTGC -0.255816 -0.2558 -427 -420

TACATTGC -460 
61)
TGGTTTCC -0.317962 -0.3180 -9 -2

AGGCTTCC -33 
62)
AAGAAAGA -0.39337 -0.3934 -274 -267

GAGAAAGA -161 
63)
CCCTCTGA -0.437088 -0.4371 -284 -277

GGCTCTGA -313 
64)
GTTAGAAG -0.458995 -0.4590 -365 -358

GTCAGCAG -325 
65)
AATGAAAG -0.567979 -0.5680 -126 -119

AAAGACAG -153 
66)
GACGTTTG -0.629359 -0.6294 -169 -162

GGCCTTTG -84 
67)
TAGTAGCA -0.884425 -0.8844 -496 -489

AAGTAGGA -405 
68)
GAGTCGGT -1.14752 -1.1475 -218 -211

GAGGCGGA -72 
69)
TGGGGGCC -1.63859 -1.6386 -328 -321

GTGGGGCC -212 
70)
CCACTAGT -1.63859 -1.6386 -500 -493

CCACAAGG -178 
