# Supplementary material for: WeederH: an algorithm for finding conserved regulatory motifs and regions in homologous sequences
Source: BMC Bioinformatics. 2007 Feb 7;8:46. doi: 10.1186/1471-2105-8-46 (PMC1803799; doi:10.1186/1471-2105-8-46)
Supplement: Additional file 3 — Output of WeederH on orthologous sequence sets. Full output of WeederH on the orthologous sequence sets taken from the ABS database used for testing the algorithm. [file 1471-2105-8-46-S3.gz › ABS-89.mr.fasta.-1111.000.brhX]

<PRE>

You input 2 sequences
Reference sequence >AJ404961 from M. musculus 501 bp long
Homologous sequence 1 >AF156727 from R. norvegicus 501 bp long
Output format:
MOTIFINREFERENCESEQUENCE absolute_score relative_score start_pos end_pos

MOTIFINHOMOLOGOSEQUENCE1 start_pos
MOTIFINHOMOLOGOSEQUENCE2 start_pos


1)
TAACTGGGAGGGGGGTTGAAATAGCTTTTAGAAACCCGATCTGTTGTTTGCGAAACACAATCGC 118.011 118.0111 -488 -425

TAACTGGGAGGGGGGTTGAAATAGCTTTTAGAAACCCGATCTGTTGTTTGCGAAACACAATCGC -435 
2)
AGCGACAGGGTGTCTAGACGGCCACGTGACGAGGCCGGAGCCGGGCGC 92.0179 92.0179 -409 -362

AGCGACAGGGTGTCTAGACGGCCACGTGACGAGGCCGGAGCCGGGCGC -357 
3)
AGCAGAGCCAGCCGGGCGCCTCGCTCGGTCCGCTCGCCGCGCCGGAGA 83.6715 83.6715 -161 -114

AGCAGAGCCAGCCGGGCGCCTCGCTCGGTCCGCTCGCCGCGCCGGAGA -110 
4)
CAGCCAGCCAGCCGGCGCCACGCCGCCGAGCGCTCGGCCCCGGAGTCC 77.3111 77.3111 -94 -47

CAGCCAGCCAGCCGGCGCCACGCCGCCGAGCGCTCGGCCCCGGAGTCC -49 
5)
GGGAGGCGGCGAGCCCTGGGCACATTCGCTCG 54.2223 54.2223 -233 -202

GGGAGGCGGCGAGCCCTGGGCACATTCGCTCG -181 
6)
GCTGGGGGCGGGGGAGGGAGGGGTAGAGGGGG 41.7301 41.7301 -296 -265

GCTGGGGGCGGGGGAGGGAGGGGTAGAGGGGG -244 
7)
ACTGCGCAGTGGAACCAGCCGAGC 41.6531 41.6531 -359 -336

ACTGCGCAGTGGAACCAGCCGAGC -306 
8)
GCACAGAGGATCTTGTCCCCGAGC 37.5601 37.5601 -191 -168

GCACAGAGGATCTTGTCCCCGAGC -140 
9)
GGGGGAGGGAAGGGGGCGGAGGCG 35.6473 35.6473 -268 -245

GGGGGCGGGAAGGAGGCGGCGGCG -268 
10)
CGGGAAGGAGGCGGCGGCGGCTGG 35.4962 35.4962 -315 -292

CGGGAAGGAGGCGGCGGCGGCTGG -263 
11)
GAGCTGCCTGAGACGC 27.5631 27.5631 -113 -98

GAGCTGCCTGAGACGC -64 
12)
GGGAGGCCTTGCGGGA 27.1479 27.1479 -245 -230

GGGAGGCCTTGCGGGA -193 
13)
GGGACGGGTGGGGGGG 23.4681 23.4681 -332 -317

GGGACGGGTGGGGGGG -279 
14)
TAAAGCGA 1.49309 1.4931 -412 -405

TAAAGCGA -360 
15)
CGCTTTTT 0.850368 0.8504 -427 -420

CGCTTTTT -374 
16)
CGCCAGCA 0.54706 0.5471 -165 -158

CGCCAGCA -114 
17)
GAGGGACG 0.515463 0.5155 -334 -327

GAGGGACG -281 
18)
GGCGGGAA 0.178782 0.1788 -317 -310

GGCGGGAA -265 
19)
AGGGTGGC 0.0710363 0.0710 -498 -491

AGGGTGGC -445 
20)
CGGCGAGC 0.0632355 0.0632 -34 -27

CGGCGAGC -175 
21)
TCGCTGATCGGC 0.0209333 0.0209 -204 -193

TCGCTGCTCGGC -152 
22)
GCGGGAGG 0.00350061 0.0035 -247 -240

GCGGGAGG -195 
23)
GAGAGCTG 0.000215547 0.0002 -115 -108

GAGAGCTG -66 
24)
ACGCATCCAGCC -0.0154961 -0.0155 -101 -90

ACGCAGCCAGCC -52 
25)
TTTTTTTA -0.372423 -0.3724 -418 -411

TTTTTTTA -366 
26)
CGGCGGCA -0.410775 -0.4108 -20 -13

CGGCGCCA -37 
27)
TCCCTGAG -0.686599 -0.6866 -49 -42

TGCCTGAG -60 
28)
TGCGGCGC -0.907331 -0.9073 -41 -34

GCCGGCGC -39 
29)
CCCAGCGG -0.96325 -0.9633 -25 -18

CCGAGCGC -24 
30)
GCACTGCG -1.23929 -1.2393 -361 -354

CCACTGCG -308 
31)
GCAGTAAC -1.29388 -1.2939 -492 -485

GCGGTAAC -439 
32)
AGCTGCGC -1.41921 -1.4192 -170 -163

AGCAGCGC -119 
33)
AGGACTCG -2.88157 -2.8816 -10 -3

AGCGCTCG -21 
34)
GAGCAGAG -2.91675 -2.9168 -339 -332

GAGCGGAG -286 
35)
CTGCACAG -3.69763 -3.6976 -193 -186

CTGCGCAG -305 
36)
GCGCGCAC -6.06566 -6.0657 -365 -358

GGGCGCGC -315 
37)
CAGAAGGA -9.60453 -9.6045 -14 -7

GGGAAGGA -262 
