# Supplementary material for: WeederH: an algorithm for finding conserved regulatory motifs and regions in homologous sequences
Source: BMC Bioinformatics. 2007 Feb 7;8:46. doi: 10.1186/1471-2105-8-46 (PMC1803799; doi:10.1186/1471-2105-8-46)
Supplement: Additional file 3 — Output of WeederH on orthologous sequence sets. Full output of WeederH on the orthologous sequence sets taken from the ABS database used for testing the algorithm. [file 1471-2105-8-46-S3.gz › ABS-9.hm.fasta.-1111.000.brhX]

<PRE>

You input 2 sequences
Reference sequence >M24308 from H. sapiens 501 bp long
Homologous sequence 1 >extracted46 from M. musculus 500 bp long
Output format:
MOTIFINREFERENCESEQUENCE absolute_score relative_score start_pos end_pos

MOTIFINHOMOLOGOSEQUENCE1 start_pos
MOTIFINHOMOLOGOSEQUENCE2 start_pos


1)
GATCACGTGTGG 32.202 32.2020 -175 -164

GATCACGTGTGG -59 
2)
GCAAACAAAATA 21.4749 21.4749 -140 -129

GCAAACAAAATA -29 
3)
ATATCTGTGCAA 13.3092 13.3092 -127 -116

ATATGTGTGCAA -20 
4)
ACCCCATG 9.31182 9.3118 -465 -458

ACCCCATG -321 
5)
TTAACTTA 8.28804 8.2880 -311 -304

TTAACTTA -110 
6)
TGGGATTGAAAG 6.31389 6.3139 -399 -388

TGTGACTGAAAG -436 
7)
GAGAAGAA 6.27957 6.2796 -90 -83

GAGAATAA -93 
8)
AAGCAAAA 5.20704 5.2070 -13 -6

AAGCAAAA -176 
9)
TTGACAGT 5.11494 5.1149 -219 -212

TCGACAGG -219 
10)
ATGAAAAC 4.90075 4.9008 -291 -284

AAGAAAAC -281 
11)
GGTGTGGCTTAA 4.54939 4.5494 -194 -183

GGTGTGTCGTAA -78 
12)
AAGGGAAT 4.53265 4.5327 -427 -420

AAGTGCAT -427 
13)
AAGTTGCAGCTT 3.90641 3.9064 -449 -438

AAGTTTCAGGTT -307 
14)
TAGTGCAGACAA 3.71118 3.7112 -438 -427

TGCTGCAGAAAA -469 
15)
GTGCATTC 3.41134 3.4113 -458 -451

GTGCATTT -425 
16)
TCTGCTTT 3.33287 3.3329 -111 -104

TCTGCTTT -418 
17)
GGGAAGTGAGGA 3.20287 3.2029 -351 -340

GGGAAGAGTGGA -239 
18)
GAAACAAGGAAT 3.05815 3.0581 -383 -372

GAAGCATGGAAG -410 
19)
CAATTTATCACT 3.00283 3.0028 -323 -312

CACTCTATCAGT -364 
20)
GCTGGTTCAGTA 2.68809 2.6881 -245 -234

GTTTGTTCTGTA -298 
21)
CAAGCAGA 2.64773 2.6477 -96 -89

CAATGAGA -97 
22)
TATCTGTTTTGA 2.47778 2.4778 -227 -216

TTTCTGCTTTGA -420 
23)
TGCACTCA 2.22877 2.2288 -102 -95

TGCAATGA -99 
24)
ACAAGCAA 2.06537 2.0654 -144 -137

AAAAGCAA -178 
25)
AAAAGAGAAAGT 1.96205 1.9620 -340 -329

AAATGAGAAAGG -206 
26)
TGGAAGTC 1.81838 1.8184 -265 -258

TGGAAGTT -310 
27)
GGGAATAA 1.81413 1.8141 -209 -202

GGAGATAA -212 
28)
AATTCCAGAGGC 1.55868 1.5587 -374 -363

AAAACCAGGGGC -461 
29)
ATTGGATGTTAC 1.54361 1.5436 -156 -145

ACTGGAAGTTTC -312 
30)
TACCCTTTTATC 1.1947 1.1947 -235 -224

AACCTTTTTTTC -395 
31)
GTCTGGGA 1.08905 1.0890 -213 -206

GACAGGGA -217 
32)
ATGAGCACAGCA 1.01269 1.0127 -33 -22

ATGTGCCCAACA -169 
33)
CAATATAT 0.993887 0.9939 -118 -111

CAAAATAT -24 
34)
TTGATTGC 0.975422 0.9754 -251 -244

CTGAGTGC -258 
35)
AAGGCAGAACGA 0.94367 0.9437 -417 -406

AAGGAAGCACCA -198 
36)
AACGACAT 0.92723 0.9272 -39 -32

AACAAAAT -26 
37)
CTGGTGGG 0.84015 0.8401 -60 -53

CGTGTGGG -54 
38)
AAAGTAAG 0.690106 0.6901 -18 -11

AAAATATG -23 
39)
TAAAGACA 0.658506 0.6585 -185 -178

TAAAAGCA -179 
40)
TTACTCTTCTTC 0.609029 0.6090 -487 -476

TGTCTCTTCTCC -342 
41)
GGCAGAGAAGAC 0.580465 0.5805 -54 -43

GGAAGAGTGGAC -238 
42)
ACCTATGT 0.575263 0.5753 -406 -399

ACCTTTTT -394 
43)
CAAAATCT 0.570837 0.5708 -284 -277

CAAAATGT -173 
44)
TATTTAAACTAA 0.527464 0.5275 -302 -291

TGTTTTAACTTA -114 
45)
GCAGGAAA 0.337829 0.3378 -24 -17

CCAGCAAA -32 
46)
CCTGTTTT 0.308697 0.3087 -496 -489

CCTTTTTT -393 
47)
TTATCTAG 0.253688 0.2537 -277 -270

TTCTGTAG -293 
48)
TCGCCACC 0.15026 0.1503 -470 -463

TCAGCACC -448 
49)
AATCCAGT 0.115207 0.1152 -203 -196

AGTCCAGT -483 
50)
GTCTGCTG 0.0342114 0.0342 -65 -58

ATCAGCTG -46 
51)
AAGAGAAA 0.0286899 0.0287 -387 -380

AAAAGAAA -283 
52)
TCAAAGTT 0.0256523 0.0257 -452 -445

TGAAAGTG -430 
53)
CCTTCCTC 0.0244278 0.0244 -476 -469

CCTGCCTC -352 
54)
TTTTTCCT 0.0192928 0.0193 -501 -494

TTTTTCCC -389 
55)
ATAGATCA 0.0139301 0.0139 -178 -171

ATAAATGA -208 
56)
CCACAAAG 0.00473545 0.0047 -80 -73

CCCCAAAG -383 
57)
ATACAAGG -0.00649183 -0.0065 -421 -414

AAACCAGG -460 
58)
GGGTGGGA -0.069819 -0.0698 -355 -348

GTGTGGGA -53 
59)
AATTGGAA -0.0807833 -0.0808 -163 -156

AATGAGAA -205 
60)
GACAGAAA -0.159929 -0.1599 -45 -38

GACTGAAA -433 
61)
TGATTACA -0.24092 -0.2409 -329 -322

TGAGTGCA -257 
62)
TCAATATT -0.354924 -0.3549 -259 -252

TCCATACT -333 
63)
CCGGGGGG -0.65591 -0.6559 -363 -356

CCAGGGGC -457 
64)
TAAATATC -0.701602 -0.7016 -130 -123

AAAATATG -23 
65)
AGAATTTG -0.772589 -0.7726 -271 -264

AAAATGTG -172 
66)
CACAGTCT -0.817254 -0.8173 -69 -62

CTCTGTCT -375 
67)
GACTCACA -0.817254 -0.8173 -73 -66

GACTGAAA -433 
68)
AAATCCAC -0.817254 -0.8173 -84 -77

AAAACCAG -461 
69)
GTGGGTGT -0.817254 -0.8173 -197 -190

AAGGGTGT -81 
70)
TAATATTT -0.817254 -0.8173 -305 -298

AAATATGT -22 
71)
TTCTTACT -0.817254 -0.8173 -490 -483

TCCATACT -333 
