# Supplementary material for: WeederH: an algorithm for finding conserved regulatory motifs and regions in homologous sequences
Source: BMC Bioinformatics. 2007 Feb 7;8:46. doi: 10.1186/1471-2105-8-46 (PMC1803799; doi:10.1186/1471-2105-8-46)
Supplement: Additional file 3 — Output of WeederH on orthologous sequence sets. Full output of WeederH on the orthologous sequence sets taken from the ABS database used for testing the algorithm. [file 1471-2105-8-46-S3.gz › ABS-90.hm.fasta.-1111.000.brhX]

<PRE>

You input 2 sequences
Reference sequence >AF044316 from H. sapiens 501 bp long
Homologous sequence 1 >AF044315 from M. musculus 501 bp long
Output format:
MOTIFINREFERENCESEQUENCE absolute_score relative_score start_pos end_pos

MOTIFINHOMOLOGOSEQUENCE1 start_pos
MOTIFINHOMOLOGOSEQUENCE2 start_pos


1)
TTCAATGAACATGACTTCTGGAGTCAAGGTTGTTGGGCCA 54.399 54.3990 -112 -73

TTCAATGAACATGACTTCTGGAGTCAAGGTTGTTTGGCCA -113 
2)
GGTGCCCTGGTACAGCCTGAGTTAATGACCTTGTTTATCCACTTGAGTCATCTGATAAGGGGCA 28.5912 28.5912 -319 -256

GGTGCCCTGGTACAGCCTGGGTTAATGACCCTGTTTATGCACTTGAGTCATCCGATAAAGGGCA -348 
3)
TAAATAGCACCCACAG 14.3569 14.3569 -45 -30

TAAATAGCACTCACAG -48 
4)
CGGCAGGTGGCCCTGTGCCCTGCA 14.2762 14.2762 -245 -222

GGGCAGGTGGCCCTGTGCCCTGCA -274 
5)
GGCCACTTCATTGACT 14.2103 14.2103 -219 -204

GGCCACTTCATTGACT -248 
6)
TCCCCCACCACTTCCC 11.1896 11.1896 -164 -149

TCCCCCACCACTTCCC -194 
7)
AGAGCCAGAGAGCTGG 10.9346 10.9346 -19 -4

AGGGCCAGATAGCTGG -19 
8)
ATATAAAT 2.77258 2.7726 -48 -41

ATATAAAT -51 
9)
GCCACGTG 2.06671 2.0667 -189 -182

GCCACGTG -218 
10)
CCCCACCATTCCTGCCAGGG 1.92937 1.9294 -151 -132

CCCCATCAGTCCTGCCAGGG -181 
11)
TTGGTGCC 1.67037 1.6704 -321 -314

TTGGTGCC -350 
12)
ATTCAAGG 1.16336 1.1634 -436 -429

ATTCAAGG -477 
13)
CACTTCCA 1.14758 1.1476 -457 -450

CACTTCCA -498 
14)
GCCATTCC 1.12058 1.1206 -76 -69

GCCAGTCC -77 
15)
TTTTTTTC 1.02112 1.0211 -117 -110

TTTTTTTC -123 
16)
GGCTGGCT 0.698163 0.6982 -413 -406

GGCTGGCT -453 
17)
TTCCTGGC 0.655702 0.6557 -406 -399

TTCCTGGC -458 
18)
CCCGTTCC 0.609477 0.6095 -67 -60

CCCCTTCC -71 
19)
GTCTTTTGTGCA 0.563111 0.5631 -383 -372

GTCTTATGTGCA -423 
20)
CCTCCCCC 0.438424 0.4384 -166 -159

CCTCCCCC -196 
21)
TTCCCAAT 0.366785 0.3668 -178 -171

TTCCCCAT -183 
22)
CTGATTGTGCAC 0.153394 0.1534 -341 -330

CTGTTTATGCAC -318 
23)
TCAGTGCC 0.142601 0.1426 -194 -187

CCAGTGCC -204 
24)
CCGGCCAC 0.127777 0.1278 -221 -214

AAGGCCAC -221 
25)
GCAATGTCTGTG 0.11353 0.1135 -131 -120

GCATTGTGTGTG -150 
26)
ACTGAGGTGATA 0.104887 0.1049 -206 -195

ACTAAAGTGATA -235 
27)
GGGCACCAATGG 0.0946794 0.0947 -362 -351

GGGCATCAATAG -404 
28)
ACAGAGCC 0.0567382 0.0567 -21 -14

AGAGGGCC -21 
29)
AGCCCTAGTCTT 0.0534839 0.0535 -390 -379

AACCCTGGTCTT -430 
30)
CTGGGGCCTTGG 0.0295937 0.0296 -329 -318

CTGAGACCTTGG -358 
31)
CCACTCAC 0.0246699 0.0247 -61 -54

GCACTCAC -42 
32)
GGCAGCTG 0.00813517 0.0081 -259 -252

GGCAGGTG -273 
33)
AGTGATAA 0.00765675 0.0077 -467 -460

AGTGAGAA -436 
34)
GCAAAAGC -0.00175862 -0.0018 -395 -388

GAAACAGC -393 
35)
AGGTTGGG -0.0192207 -0.0192 -450 -443

AGGCTGGG -491 
36)
ACCCAGCT -0.0195658 -0.0196 -425 -418

AGCCAGCT -465 
37)
CCTTGCAT -0.0207544 -0.0208 -442 -435

CCTTGGCT -445 
38)
AGCGGGCA -0.0450773 -0.0451 -365 -358

AGTGGGCA -277 
39)
CACCTGGG -0.0466958 -0.0467 -332 -325

AGCCTGGG -335 
40)
ACTGGGAA -0.062503 -0.0625 -55 -48

GCTGGGAA -8 
41)
GTGTGTTT -0.0706353 -0.0706 -122 -115

GTGTGTAT -141 
42)
AGGTTAGG -0.0872638 -0.0873 -485 -478

AGGCTGGG -491 
43)
AAGGCACT -0.089941 -0.0899 -461 -454

CAGGCACT -380 
44)
GGACACCT -0.125528 -0.1255 -350 -343

TGAGACCT -357 
45)
AGGGCCCCAAGG -0.215699 -0.2157 -494 -483

AGGGCATCCAGG -290 
46)
GAGTGAGCGGCA -0.226455 -0.2265 -252 -241

GAGAGAGGGCCA -24 
47)
AACAAGCT -0.238105 -0.2381 -475 -468

AGCCAGCT -465 
48)
CACACAAGAGCG -0.250057 -0.2501 -373 -362

CACAGTAGAGAG -37 
49)
AAGCAGGG -0.253052 -0.2531 -498 -491

AGGCTGGG -491 
50)
TGCCCCCT -0.387165 -0.3872 -171 -164

TTCCCCAT -183 
51)
TGCACCGG -0.46569 -0.4657 -225 -218

TGCAATGG -254 
52)
GGGGTTCC -0.64993 -0.6499 -182 -175

GAGCTTCC -210 
53)
AGAACACA -0.656061 -0.6561 -26 -19

AGCACTCA -43 
54)
CTGCTGAT -0.715405 -0.7154 -344 -337

CTGTTTAT -318 
55)
AGGGGCAA -0.749319 -0.7493 -135 -128

AGGGTCAG -165 
56)
CTTAGCAA -1.23629 -1.2363 -399 -392

TTTAGCCA -468 
57)
TCTGGGGC -1.52395 -1.5240 -418 -411

GCTGGGTC -489 
58)
ACAGCGCA -1.81985 -1.8199 -33 -26

AAAGGGCA -292 
59)
GCCCACCC -1.81985 -1.8199 -429 -422

GCCCCTCC -199 
60)
GGCAAACA -1.81985 -1.8199 -479 -472

GGCATCCA -288 
