# Supplementary material for: WeederH: an algorithm for finding conserved regulatory motifs and regions in homologous sequences
Source: BMC Bioinformatics. 2007 Feb 7;8:46. doi: 10.1186/1471-2105-8-46 (PMC1803799; doi:10.1186/1471-2105-8-46)
Supplement: Additional file 3 — Output of WeederH on orthologous sequence sets. Full output of WeederH on the orthologous sequence sets taken from the ABS database used for testing the algorithm. [file 1471-2105-8-46-S3.gz › ABS-91.hm.fasta.-1111.000.brhX]

<PRE>

You input 2 sequences
Reference sequence >X75755 from H. sapiens 501 bp long
Homologous sequence 1 >extracted17 from M. musculus 500 bp long
Output format:
MOTIFINREFERENCESEQUENCE absolute_score relative_score start_pos end_pos

MOTIFINHOMOLOGOSEQUENCE1 start_pos
MOTIFINHOMOLOGOSEQUENCE2 start_pos


1)
TTTCCGGGTGGCGCGGGCGCCATT 38.2444 38.2444 -131 -108

TTTCCGGGTGGCGCGGGCGCCATT -78 
2)
AGGGGCGGGGCGCGCG 15.2023 15.2023 -195 -180

AGGGGCGGGGCGCGCG -141 
3)
GCGGGCTTTCCAACTG 13.2966 13.2966 -295 -280

GCGGGCTTTCTAACTG -240 
4)
GCCCGCCCGCCGGGCTGTGCGCAGGCGC 9.36097 9.3610 -230 -203

GCCCGCCCGCCGCGCGGTGCGCAGGCGC -176 
5)
GCGCGGTG 8.61802 8.6180 -158 -151

GCGCGGTG -165 
6)
CGCGCTTT 6.29145 6.2914 -241 -234

CGCGCTTT -186 
7)
TGGGCCAATCAG 5.82156 5.8216 -152 -141

TGGGCCAATCAG -98 
8)
CATTTCCG 5.53289 5.5329 -133 -126

CATTTCCG -80 
9)
GGGAGAGG 5.36783 5.3678 -476 -469

GGGAGAGG -470 
10)
CGGGGCGC 4.23718 4.2372 -162 -155

CGGTGCGC -162 
11)
GCTCCCCC 3.05759 3.0576 -267 -260

GCTCCCCC -212 
12)
AAGGGGCG 2.93736 2.9374 -413 -406

AAGGGGCG -345 
13)
CATTTTGT 2.56916 2.5692 -111 -104

CATTTTGT -58 
14)
TCCCTCCA 2.53767 2.5377 -259 -252

TCCCTCCA -308 
15)
CCCGTCCG 2.33207 2.3321 -31 -24

CCCGCCCG -23 
16)
GCCCGCCC 2.24768 2.2477 -70 -63

GCCCGCCC -24 
17)
CGTTACGA 2.15507 2.1551 -172 -165

CGTTACGC -118 
18)
TTTCGCGG 1.71637 1.7164 -299 -292

TCTCGCGG -271 
19)
TATAAACGGGCG 1.38778 1.3878 -94 -83

TATAAATGCGCG -41 
20)
GACGGGGCTGACGGCTGAGC 1.32601 1.3260 -437 -418

GGCGGGACTGAAGGCTGGGC -400 
21)
TCCTCTTCCTCC 1.25299 1.2530 -352 -341

TCCTCTTTCTCC -317 
22)
GGAGCCCG 1.18724 1.1872 -35 -28

GGGGCCCG -27 
23)
TGCCCGCT 1.1168 1.1168 -281 -274

TCCCCGCG -280 
24)
CGTGACTCCGCG 1.09506 1.0951 -249 -238

AGTGACTGCGCG -194 
25)
GACGGAGA 0.983615 0.9836 -443 -436

GACACAGA -442 
26)
GCAAATGAGGGC 0.944764 0.9448 -469 -458

GCAAAAGAGAGC -431 
27)
GCCGGCTG 0.898339 0.8983 -77 -70

TCCGGGTG -76 
28)
AGGGGGCC 0.850266 0.8503 -493 -486

AGCGAGCC -493 
29)
GTATTGGC 0.768962 0.7690 -395 -388

GCATTGGC -359 
30)
GAGCAAAA 0.750131 0.7501 -421 -414

GCGCAAGA -421 
31)
CCGGGGTCACAG 0.715936 0.7159 -487 -476

CCCGGGACACAG -447 
32)
TTAGGTGC 0.465593 0.4656 -53 -46

TTAGTTGC -10 
33)
TCGGGTAGGGGC 0.286139 0.2861 -201 -190

TGGGGAAGGGGC -350 
34)
GGGGCCCAGATGGGGAGCACCTCC 0.247168 0.2472 -373 -350

GGGGCTCTGGTGGGGCGCGCTTCC -338 
35)
GCGCTTCG 0.204899 0.2049 -206 -199

GCGCTTCC -322 
36)
CGGCAGGGTCGT 0.175765 0.1758 -181 -170

CGGCGGCGACGT -127 
37)
GGCGGAAA 0.161245 0.1612 -312 -305

GGCGGAAC -383 
38)
GAGGAGCG 0.138339 0.1383 -103 -96

GAGGGGCG -142 
39)
GGCAGAAG 0.109347 0.1093 -460 -453

GGCAAAAG -432 
40)
AAGGTGGGGGCC 0.0791961 0.0792 -379 -368

AAGGGGCGGGGC -345 
41)
TTCCGCTC 0.0648533 0.0649 -271 -264

TTCCGCCC -180 
42)
GCGCAGAGGCCG 0.0549913 0.0550 -85 -74

GCGCTGGGGCCC -32 
43)
GTTTCATT 0.0396795 0.0397 -137 -130

GATTCATT -84 
44)
CCTGCCCAATCG 0.0357893 0.0358 -342 -331

CCCGCCCCACCG -207 
45)
CGTGCTGT 0.00860523 0.0086 -25 -18

CGCGCTGG -33 
46)
TTGGCCCG 0.00799348 0.0080 -233 -226

TTGGCGGG -243 
47)
CGATCGTC -0.00064478 -0.0006 -330 -323

CGTTCTTC -292 
48)
GCGCTAGC -0.00179674 -0.0018 -47 -40

GCGCTGGG -32 
49)
TCCGGCCTCCCA -0.0212483 -0.0212 -324 -313

TCCGCCCGCCCG -179 
50)
GAGTCTGA -0.0310267 -0.0310 -500 -493

GAGCCTCA -490 
51)
CTGCGGCA -0.039738 -0.0397 -16 -9

CTGGGGCC -29 
52)
AGCGTTTC -0.0660484 -0.0660 -303 -296

CGCGCTTC -323 
53)
CGATATAA -0.227356 -0.2274 -97 -90

GGGTATAA -44 
54)
GAAGCGGG -0.322794 -0.3228 -166 -159

GGGGCGGG -140 
55)
CGTGAACT -0.371919 -0.3719 -407 -400

CGTGAGGT -458 
56)
GCATGAAA -0.373859 -0.3739 -389 -382

GCAAGAAC -419 
57)
CTTGGAGT -0.400529 -0.4005 -401 -394

CGTGGAGC -371 
58)
CTAATTCC -0.468037 -0.4680 -275 -268

CTAACTGC -231 
59)
AGCCGTGA -0.492898 -0.4929 -252 -245

CGCAGTGA -197 
60)
TTACTTAG -0.555508 -0.5555 -57 -50

TCGCTTAG -14 
61)
GTTGTTAC -0.59531 -0.5953 -61 -54

GACGTTAC -120 
62)
CTTCAGAC -0.649242 -0.6492 -448 -441

CCTCAGTC -487 
63)
AGAAGGTT -0.869489 -0.8695 -142 -135

AGGAGATT -88 
64)
CTGCGGAG -1.32527 -1.3253 -39 -32

CGGCGGCG -127 
65)
AAAAAAGG -1.34522 -1.3452 -383 -376

AAAAGAGA -429 
66)
CAAGGCCT -1.46372 -1.4637 -10 -3

CACGGCCG -108 
67)
GCACTCTT -1.56883 -1.5688 -453 -446

GCGCGCTT -324 
