# Supplementary material for: WeederH: an algorithm for finding conserved regulatory motifs and regions in homologous sequences
Source: BMC Bioinformatics. 2007 Feb 7;8:46. doi: 10.1186/1471-2105-8-46 (PMC1803799; doi:10.1186/1471-2105-8-46)
Supplement: Additional file 3 — Output of WeederH on orthologous sequence sets. Full output of WeederH on the orthologous sequence sets taken from the ABS database used for testing the algorithm. [file 1471-2105-8-46-S3.gz › ABS-92.mr.fasta.-1111.000.brhX]

<PRE>

You input 2 sequences
Reference sequence >extracted49 from M. musculus 500 bp long
Homologous sequence 1 >M29301 from R. norvegicus 501 bp long
Output format:
MOTIFINREFERENCESEQUENCE absolute_score relative_score start_pos end_pos

MOTIFINHOMOLOGOSEQUENCE1 start_pos
MOTIFINHOMOLOGOSEQUENCE2 start_pos


1)
GGAAAGGTTCTGTATGATCTCTGTCATTTTTCTGCATATTCAAAATCATTCTGAAAGCTAAATT 40.9683 40.9683 -359 -296

GGAAAGTTTCTGTATGATCTCTGTCACTTTTCTGCATATTTAAAATCATTCTGAAAGCTAAATT -322 
2)
CACTATAAATCTTACCTCTCAGCA 26.6919 26.6919 -68 -45

CACTATAAATCTTACCTCTCAGCA -30 
3)
GGGGTCATGAACTTGG 17.294 17.2940 -227 -212

GGGGTCATGAACTTGG -190 
4)
GAGAATGTTAATGATT 16.6171 16.6171 -93 -78

GAGAATGTTAATGATT -56 
5)
TATGTCCTATTACGTC 13.1573 13.1573 -261 -246

TATGTCCTATTACTTC -224 
6)
CTCAATAGAGTAACCTTTGACTGT 13.1421 13.1421 -167 -144

CTCAATACAATAACCTTTGACTGT -131 
7)
GTGACAATATTTATTT 7.14147 7.1415 -141 -126

GTTACAATATTTATTT -105 
8)
TACAGAATGTTATTTG 4.41908 4.4191 -199 -184

TGCAGAATGTTCTTTG -162 
9)
GACATTTTAAATTAAC 4.03176 4.0318 -286 -271

GATATTTTAAATTATC -249 
10)
TTCACAAC 2.80264 2.8026 -107 -100

TTCACAAC -70 
11)
AGCATTTG 1.9298 1.9298 -48 -41

AGCATTTG -10 
12)
TGAGTTGA 1.49483 1.4948 -37 -30

TGAGTTGA -144 
13)
AAGAAAGA 1.31162 1.3116 -383 -376

AAGAAAGG -384 
14)
AGAAAGAA 1.24245 1.2425 -390 -383

AGGAAGAA -390 
15)
GAAGAAAG 1.21567 1.2157 -424 -417

GAAGAAAG -385 
16)
TGAGTCTCTGATTTGGGGTC 1.21046 1.2105 -241 -222

TGAGTTTCTGTTTGGGGGTC -204 
17)
AAGGAAGG 1.15949 1.1595 -431 -424

AAGGAAGG -405 
18)
AAGGAAGG 1.04308 1.0431 -435 -428

AAGGAAGG -405 
19)
AAATTTCTCAAT 0.991627 0.9916 -173 -162

AAATTGCTCAAT -137 
20)
TAACTTGC 0.79223 0.7922 -274 -267

TAAATTGC -264 
21)
GAAAGAAA 0.711392 0.7114 -405 -398

GAAAGGAA -407 
22)
GAAAGAAA 0.46321 0.4632 -409 -402

GAAAGGAA -407 
23)
TTTAAAAT 0.309917 0.3099 -177 -170

TTTAAAAT -284 
24)
AGAAAGAC 0.29027 0.2903 -374 -367

AGAAAGGC -383 
25)
TACCTGCACTAT 0.27019 0.2702 -74 -63

TAACTCCACTAT -36 
26)
AATATTTC 0.234271 0.2343 -112 -105

AATATTTA -100 
27)
AGAAAGAA 0.219269 0.2193 -394 -387

AGGAAGAA -390 
28)
CGTCTTCCTGAG 0.160815 0.1608 -249 -238

CTTCTTACTGAG -212 
29)
TTGGTCTCACAG 0.158555 0.1586 -215 -204

TTGGGCTCACAA -178 
30)
GAAAGAAA 0.115803 0.1158 -413 -406

GAAAGGAA -407 
31)
CATTTCTATGTC 0.111193 0.1112 -267 -256

CAGTTTTATGTC -230 
32)
AGGTGACA 0.101989 0.1020 -143 -136

AGTTGAAA -142 
33)
CATCAGTA 0.0919051 0.0919 -120 -113

TATCAGTA -84 
34)
AGAAAGAA 0.053913 0.0539 -398 -391

AGGAAGAA -390 
35)
GAAAGAAA 0.0252077 0.0252 -417 -410

GAAAGGAA -407 
36)
CATGGAAA 0.0108907 0.0109 -362 -355

CACGGAAA -325 
37)
TTTTACCT 0.00420284 0.0042 -77 -70

TTTTAACT -39 
38)
ATTACTAGACAT 0.00155694 0.0016 -293 -282

ATTAGAAGATAT -256 
39)
AAGAGAAT 0.000618729 0.0006 -95 -88

TAGAGAAT -58 
40)
TTATATTA -0.00282593 -0.0028 -297 -290

TTAAATTA -243 
41)
GATTTTTT -0.0103042 -0.0103 -81 -74

GATTCTTT -44 
42)
GAGGAAGG -0.0205471 -0.0205 -439 -432

AAGGAAGG -405 
43)
ATTTCTCC -0.0387411 -0.0387 -129 -122

ATTGCTCA -135 
44)
GAATCCTA -0.0654688 -0.0655 -12 -5

AAATCTTA -24 
45)
TACAACTT -0.0851226 -0.0851 -183 -176

TACAATTT -343 
46)
ATGGAGGGAGGG -0.0858152 -0.0858 -462 -451

ATGAAAGGAAGG -409 
47)
AGTGGGAT -0.0938684 -0.0939 -468 -461

AGTAGGTT -479 
48)
CTGTAGGT -0.426224 -0.4262 -147 -140

CAGTAGGT -480 
49)
ATAGGTGT -0.453451 -0.4535 -29 -22

ATATGTGT -465 
50)
CACATAAG -0.550311 -0.5503 -100 -93

CACAACAG -68 
51)
AGGCCATG -0.630458 -0.6305 -366 -359

AGGCTTTG -400 
52)
CAGGTTGT -0.830177 -0.8302 -206 -199

CAGAATGT -160 
53)
TGTTATGA -1.0648 -1.0648 -42 -35

TGTTACAA -106 
54)
AGAGAGTG -1.20844 -1.2084 -472 -465

AGAGAATG -57 
55)
GAGGGAGG -1.34457 -1.3446 -443 -436

AAGGAAGG -405 
56)
GAGGGAGG -1.43705 -1.4370 -447 -440

AAGGAAGG -405 
57)
AGAGAGAG -1.51588 -1.5159 -476 -469

ATAAAGAG -451 
58)
GAGGGAGG -1.52397 -1.5240 -451 -444

AAGGAAGG -405 
59)
AGAGAGAG -1.6607 -1.6607 -480 -473

ATAAAGAG -451 
60)
TTTGTACA -1.7167 -1.7167 -187 -180

TTTCTGCA -294 
61)
GCTGGAAT -1.72047 -1.7205 -16 -9

GTTGAAAT -141 
62)
CCTCGGCT -1.72047 -1.7205 -21 -14

CTTGGGCT -179 
63)
AGAGAGAG -1.72047 -1.7205 -484 -477

ATAAAGAG -451 
64)
AGAGAGAG -1.72047 -1.7205 -488 -481

ATAAAGAG -451 
65)
AGAGAGAG -1.72047 -1.7205 -492 -485

ATAAAGAG -451 
66)
AGAGAGAG -1.72047 -1.7205 -496 -489

ATAAAGAG -451 
67)
AGAGAGAG -1.72047 -1.7205 -500 -493

ATAAAGAG -451 
