# Supplementary material for: WeederH: an algorithm for finding conserved regulatory motifs and regions in homologous sequences
Source: BMC Bioinformatics. 2007 Feb 7;8:46. doi: 10.1186/1471-2105-8-46 (PMC1803799; doi:10.1186/1471-2105-8-46)
Supplement: Additional file 3 — Output of WeederH on orthologous sequence sets. Full output of WeederH on the orthologous sequence sets taken from the ABS database used for testing the algorithm. [file 1471-2105-8-46-S3.gz › ABS-93.hm.fasta.-1111.000.brhX]

<PRE>

You input 2 sequences
Reference sequence >J04447 from H. sapiens 501 bp long
Homologous sequence 1 >M62449 from M. musculus 501 bp long
Output format:
MOTIFINREFERENCESEQUENCE absolute_score relative_score start_pos end_pos

MOTIFINHOMOLOGOSEQUENCE1 start_pos
MOTIFINHOMOLOGOSEQUENCE2 start_pos


1)
CGCCAAGGCTGCGTGG 29.6619 29.6619 -237 -222

CGCCAAGGCTGCGTGG -224 
2)
GCGCCAGGCAGCGGGGGGCGGAGA 19.456 19.4560 -140 -117

GCGCCAAGCAGCAGGGGGCGGAGA -126 
3)
CGCCCCCTTCACTTTC 13.7651 13.7651 -171 -156

CTCCCCCTTCACTTTC -156 
4)
TGCCCGGCCGCCGCCC 12.8846 12.8846 -82 -67

TCCCCCGCCCCCGCCC -82 
5)
TGGCGCAA 10.7152 10.7152 -269 -262

TGGCGCAA -257 
6)
GCCCCTTTAAAAGCGC 9.18853 9.1885 -35 -20

GCCTCTTTAAAAGGTC -38 
7)
ACCGACTTTTCTGAGAAGTTCTAG 8.60768 8.6077 -215 -192

ACCTATTTTTCTGACAAGTTCCAG -202 
8)
GGCTCCTC 8.32773 8.3277 -17 -10

GGCTCCTC -19 
9)
TAGGTGGT 7.74741 7.7474 -329 -322

TAGGTGGT -319 
10)
GTGGGCGG 4.99993 4.9999 -225 -218

GTGGGCGG -212 
11)
CCCCGACCCCCGCCCC 4.71461 4.7146 -181 -166

CCCCGTCCCCCGCCCC -87 
12)
AGTTGCGCGCCA 2.85894 2.8589 -146 -135

AGCTGTGCGCCA -132 
13)
GCTTCCTG 2.60106 2.6011 -88 -81

GCTTCCTG -45 
14)
ATTCCGGGAGAT 2.26467 2.2647 -382 -371

ATTCAAGGAGAT -362 
15)
CCCCGTCC 1.94216 1.9422 -313 -306

CCCCGTCC -87 
16)
GTCTCCCC 1.78461 1.7846 -323 -316

GTCTCCCC -158 
17)
GAGTACGA 1.44076 1.4408 -261 -254

GAGTACGC -229 
18)
CGAAAGCC 1.30764 1.3076 -361 -354

TGAAAGCC -341 
19)
TCAACCAG 1.17669 1.1767 -392 -385

TAAACCAG -406 
20)
GGCCGGAGGAAT 1.12507 1.1251 -63 -52

GGGCGGAGAAAT -111 
21)
AGTGCTCC 1.04878 1.0488 -193 -186

AGGGCTCC -180 
22)
GTACTTTAACGA 1.04558 1.0456 -490 -479

GTGCTTTAATGA -350 
23)
CCCTCCTA 0.956521 0.9565 -335 -328

CCTCCCTA -335 
24)
CCAGACTG 0.906906 0.9069 -109 -102

CCAGACTG -402 
25)
CCTTTTCGGGAT 0.868706 0.8687 -306 -295

CCTGTGCGGGAT -174 
26)
CGTGCGCG 0.668218 0.6682 -243 -236

CGTGGGCG -213 
27)
GCCCCCACCTCC 0.650595 0.6506 -101 -90

GCCCCCGCCCCC -76 
28)
TTTCTTTTTACA 0.569213 0.5692 -439 -428

TTTATTTTTAAA -414 
29)
ACCTCTCGCCAT 0.539183 0.5392 -403 -392

ACCTTTTGCCCT -428 
30)
AGAGAGGAGCCC 0.505708 0.5057 -119 -108

AGAAATGAACCC -105 
31)
ATTTTTCT 0.486289 0.4863 -442 -435

ATTTTTCT -198 
32)
CCCCAGGA 0.438384 0.4384 -51 -44

CCCCAGAA -68 
33)
CCGCGTGG 0.406017 0.4060 -274 -267

CTGCGTGG -216 
34)
GCTGATCACCCC 0.273421 0.2734 -290 -279

GCTGAGTACGCC -232 
35)
TCCCGCTT 0.256655 0.2567 -92 -85

TCCCCCTT -155 
36)
CTCTAGTA 0.217777 0.2178 -414 -407

CTCTTTTA -418 
37)
CAAGCCCC 0.134285 0.1343 -185 -178

CAAGTTCC -188 
38)
GTCCCCTGCGCC 0.0933592 0.0934 -464 -453

GTCCCCCGCCCC -83 
39)
AGCCCGTG 0.0700018 0.0700 -247 -240

AGCCCGAG -140 
40)
GAATGGCTCTCT 0.0553551 0.0554 -480 -469

GAAAGCCTCCCT -340 
41)
AACGGGCC 0.0507729 0.0508 -426 -419

AAGGGGTC -438 
42)
AGCGCCGA 0.0454394 0.0454 -254 -247

AGCGCTAA -242 
43)
CCACCCCGCGGG 0.0170233 0.0170 -347 -336

CCACCCACCAGG -475 
44)
TCCGCCTT 0.0111669 0.0112 -11 -4

TCCCCCTT -155 
45)
CCCGTCGG 0.00227565 0.0023 -453 -446

CCCGTCCG -96 
46)
TCAGCTCG 0.000350878 0.0004 -371 -364

TCAGCCCG -142 
47)
ATGCGAGCGCCC -0.00117633 -0.0012 -43 -32

ATGGGATCCCCC -485 
48)
CGCCCGAA -0.00779655 -0.0078 -365 -358

CTCCCTAA -334 
49)
TGCGCCAC -0.0131039 -0.0131 -351 -344

TGCGCCAA -127 
50)
CTTGCTGA -0.0231726 -0.0232 -293 -286

CATGCAGA -281 
51)
GAAAGTTG -0.0291212 -0.0291 -149 -142

GAGAGCTG -135 
52)
GGTGTCCC -0.0356109 -0.0356 -467 -460

GGGATCCC -483 
53)
GCCCATTT -0.100191 -0.1002 -446 -439

GCCCTCTT -421 
54)
CCAGTCTC -0.120685 -0.1207 -419 -412

CCAGACTG -402 
55)
CCCCTGCG -0.258164 -0.2582 -355 -348

CCCAAGCG -386 
56)
GGGCACCG -0.260359 -0.2604 -219 -212

GGGCTCCT -179 
57)
GCAGGTAC -0.286271 -0.2863 -494 -487

GCAGCTTC -450 
58)
TTTCTAGC -0.319826 -0.3198 -159 -152

TTTCTGAC -195 
59)
GAGCCCGC -0.437337 -0.4373 -278 -271

GAGTACGC -229 
60)
TATCCACC -0.446196 -0.4462 -408 -401

CACCCACC -474 
61)
CCAGCCCC -0.451948 -0.4519 -317 -310

CCCGCCCC -79 
62)
GATGCTTG -0.711634 -0.7116 -297 -290

GCTGCGTG -217 
63)
AGGGGCAG -0.715446 -0.7154 -498 -491

GGAGGCAG -454 
64)
GGCATTCC -0.744906 -0.7449 -385 -378

GGGATCCC -483 
65)
GCGCGCGG -0.963055 -0.9631 -23 -16

GGGGGCGG -113 
66)
ACAAAACG -1.12207 -1.1221 -430 -423

GCAGAACG -278 
67)
CATTGGCC -1.1696 -1.1696 -67 -60

CTTTTGCC -426 
