# Supplementary material for: WeederH: an algorithm for finding conserved regulatory motifs and regions in homologous sequences
Source: BMC Bioinformatics. 2007 Feb 7;8:46. doi: 10.1186/1471-2105-8-46 (PMC1803799; doi:10.1186/1471-2105-8-46)
Supplement: Additional file 3 — Output of WeederH on orthologous sequence sets. Full output of WeederH on the orthologous sequence sets taken from the ABS database used for testing the algorithm. [file 1471-2105-8-46-S3.gz › ABS-94.hmr.fasta.-1111.000.brhX]

<PRE>

You input 3 sequences
Reference sequence >K03021 from H. sapiens 501 bp long
Homologous sequence 1 >M26065 from M. musculus 501 bp long
Homologous sequence 2 >M31184 from R. norvegicus 501 bp long
Output format:
MOTIFINREFERENCESEQUENCE absolute_score relative_score start_pos end_pos

MOTIFINHOMOLOGOSEQUENCE1 start_pos
MOTIFINHOMOLOGOSEQUENCE2 start_pos


1)
AATTCCTGCGATTCAATGAC 13.7688 13.7688 -130 -111

AATTCCTGTGATTCGATGAC -189 
AATTCCTGTGATTCGATGAC -201 
2)
ATTCCAGAAGAC 12.163 12.1630 -280 -269

ATTCCAGAAGAC -355 
ATTCCAGAAGAC -369 
3)
ATGATTCTTAAG 11.0677 11.0677 -159 -148

ATGAGTCTTAAG -218 
ATGATTCTTAAG -230 
4)
GAATAATC 10.9647 10.9647 -99 -92

GAATAATC -158 
GAATAATC -170 
5)
ACTTCCTCCCCC 6.76284 6.7628 -47 -36

ACTTCCTCCCCC -108 
ACTTCCTCCCCT -120 
6)
GGCTGTGC 6.72614 6.7261 -69 -62

GGCTGTGC -128 
GGCTGTGC -140 
7)
CCTTTTAAGCCT 6.64348 6.6435 -195 -184

CCTTTTAGGCCT -254 
CCTTTTAGGCCT -266 
8)
CTGGCCCG 6.42835 6.4283 -88 -81

CTGGCCCC -23 
CTGGCCCG -110 
9)
TGTCCTGA 6.00667 6.0067 -310 -303

TGTCCTGA -379 
TGTCCTGA -393 
10)
CTGAAAGTCCCT 5.85091 5.8509 -204 -193

CTGAAAATTCCT -194 
CTGAAAATTCCT -206 
11)
TTAGAATTATAA 5.09412 5.0941 -239 -228

TTAGAACTATAA -312 
TTAGAACTATAA -323 
12)
CTCCAGTC 4.9379 4.9379 -332 -325

CTCCAGTC -436 
CTCCAGTC -444 
13)
TGACATCA 3.96795 3.9679 -114 -107

TGACATCA -173 
TGACGTCA -185 
14)
AGCCACAGATTC 3.01045 3.0105 -288 -277

AGCAGCAGATCC -274 
AGCCGCACATCC -286 
15)
CAAATTCC 2.55779 2.5578 -132 -125

CAAATTCC -358 
AAAATTCC -203 
16)
TAAAATTACAGA 2.45368 2.4537 -484 -473

TCAAATTCCAGA -359 
TAAAATTCCAGA -373 
17)
CCCTGCTT 2.44676 2.4468 -38 -31

CCCTTCTT -13 
CCCTCCTT -43 
18)
TTAACCTC 2.35251 2.3525 -321 -314

ATAAACTC -304 
ATAACCTC -315 
19)
AAAACAGG 2.13066 2.1307 -26 -19

AAAACAGG -226 
AAAATTGG -28 
20)
CACTCCCA 1.99049 1.9905 -264 -257

CACACCCA -429 
CACTCCCA -437 
21)
GCCCAAGG 1.91433 1.9143 -412 -405

GCCCACGT -386 
GCCTAAGG -406 
22)
CGGCTGTG 1.87039 1.8704 -106 -99

TGGCTGTG -129 
TGGCTGTG -141 
23)
GTCCCATCCCAC 1.80377 1.8038 -147 -136

GTCCCCTCCAAC -207 
GTCCCCTCCAAC -219 
24)
CACTTCCA 1.66488 1.6649 -138 -131

CACTTCCT -109 
CACTTCCT -121 
25)
ACTCTAAA 1.56928 1.5693 -172 -165

ACTCTGAA -197 
ACTCTGAA -209 
26)
AGAACAGG 1.40158 1.4016 -475 -468

AGAGCAGG -484 
AGACCAGG -251 
27)
CCCCTGAG 1.35298 1.3530 -378 -371

GTCCTGAG -378 
GTCCTGAG -392 
28)
ACTTCTTGTCAT 1.23733 1.2373 -225 -214

AATTCCTGTGAT -189 
AATTCCTGTGAT -201 
29)
AGGCCAGAGCTA 0.952469 0.9525 -301 -290

AGGCCGGGGCTG -325 
AGGTCAGAGGTA -494 
30)
CTTCCACC 0.941105 0.9411 -59 -52

CACCCACC -58 
CTTCCTCC -119 
31)
CCAATCCT 0.912644 0.9126 -348 -341

CCCATCCC -337 
CCTAGCCT -347 
32)
GCTGCTTC 0.905878 0.9059 -63 -56

GCTGCTCC -81 
CCTCCTTC -42 
33)
GATGGGCT 0.88111 0.8811 -73 -66

CATTGGCT -74 
AATTGGCT -26 
34)
GTCCTGCC 0.813109 0.8131 -401 -394

GCCCGGCC -402 
GTCCTGAG -392 
35)
ACCGCAGGTGAG 0.71904 0.7190 -423 -412

AGAGCAGGTCAG -484 
AGCGGAGGTCAG -499 
36)
CCTGGGAC 0.686467 0.6865 -186 -179

CCTGTGAT -185 
CCTGTGAT -197 
37)
CCCAACCTGCTG 0.685746 0.6857 -254 -243

CCCAACAGGCCG -331 
CCCAACCAGCTC -433 
38)
CATCCTCC 0.670153 0.6702 -336 -329

CATCCCCA -335 
CTTCCTCC -119 
39)
GCACCTCCTACC 0.66509 0.6651 -432 -421

GCACTTCCTCCC -110 
GCACTTCCTCCC -122 
40)
CCTTTAGA 0.639013 0.6390 -242 -235

CTTTGAGA -244 
CTTTGAGA -256 
41)
CTACAGCC 0.456347 0.4563 -292 -285

CAACAGGC -329 
TTAGAGCC -290 
42)
TCCCTTTA 0.454432 0.4544 -326 -319

TCCTTTTA -255 
TCCTTTTA -267 
43)
GGCCAAAG 0.397323 0.3973 -468 -461

GGTCAGAG -478 
GGCCTAAG -407 
44)
CTCAGTGG 0.372126 0.3721 -391 -384

CTGAGGGG -375 
CTGAGGGG -389 
45)
CTCCCGCA 0.322735 0.3227 -370 -363

CTCCCCCA -341 
CGCGCGCA -127 
46)
CTCATGTC 0.320488 0.3205 -314 -307

CTCATGGG -299 
CTCATGGT -310 
47)
ACCCCCAT 0.290308 0.2903 -444 -437

TCCCCCAT -340 
ACTCCCAA -436 
48)
ACCGGAGC 0.272137 0.2721 -454 -447

ACAGGAGC -286 
ACTGGAGC -298 
49)
AAGCCAGG 0.201674 0.2017 -80 -73

AAGCCAAG -139 
AAGCCAAG -151 
50)
GCCTCAGC 0.18112 0.1811 -15 -8

GCCCCACC -20 
GCTTGAGC -21 
51)
AGCCCCAA 0.154165 0.1542 -257 -250

ATCCCCAA -334 
AGCCGCAC -286 
52)
ATGCCTAC 0.128352 0.1284 -460 -453

TTGCCCAC -388 
GTGCTTAC -455 
53)
CTCCCTAA 0.122833 0.1228 -489 -482

CACCCTCA -499 
CTCCCTAG -350 
54)
ATCACAGG 0.0692273 0.0692 -215 -208

AAAACAGG -226 
ATCATAGG -84 
55)
GACACCCC 0.0412442 0.0412 -271 -264

GAAACCCC -41 
GAAACCCC -75 
56)
GTCCTGAA 0.0139059 0.0139 -207 -200

GTCCTGAG -378 
GTCCTGAG -392 
57)
GGCTGGTC -0.0625847 -0.0626 -406 -399

GGCTGCTC -82 
GGGTAGTC -384 
58)
CGTGAACT -0.0891675 -0.0892 -52 -45

CGCGCACT -113 
CTTGAGCT -20 
59)
TACCCCCC -0.100217 -0.1002 -382 -375

TCTCCCCC -342 
TCCCCTCC -354 
60)
AAGTGTTC -0.135215 -0.1352 -355 -348

ACGTGTCC -382 
ACGTGTCC -396 
61)
TTATAAAA -0.153511 -0.1535 -31 -24

TTTTAAAA -230 
TTTTAAAA -242 
62)
AACACTTC -0.1795 -0.1795 -228 -221

TACAGTTC -261 
TACAGTTC -273 
63)
AGAGAAAG -0.216155 -0.2162 -500 -493

AGAGCAGG -484 
AGAGGTAG -489 
64)
CTAGGACT -0.387429 -0.3874 -177 -170

CCAAGACT -136 
CCAGGATT -248 
65)
AAGGTCCC -0.448492 -0.4485 -150 -143

AAGTCCCC -209 
AAGTCCCC -221 
66)
GCTCCCTC -0.455077 -0.4551 -9 -2

GCACCCTC -500 
CCTCCTTC -42 
67)
AGGAAGAT -0.543664 -0.5437 -165 -158

AGGATGAG -221 
AGGAAGAG -483 
68)
GCAAACCC -0.609199 -0.6092 -448 -441

TCACACCC -430 
GCACATCC -282 
69)
TGGGGGCA -0.647196 -0.6472 -437 -430

TGGCGGCA -146 
TGGCGTCA -158 
70)
CAGCCTGG -0.661125 -0.6611 -92 -85

AAGACTGG -134 
TAGCCTGG -470 
71)
GAGAGGCC -0.672106 -0.6721 -304 -297

AACAGGCC -328 
GAGTGGCT -144 
72)
CCTTCTCA -0.874634 -0.8746 -395 -388

CCTCCTTA -98 
CCAGCTCA -428 
73)
CCACACAA -0.894526 -0.8945 -362 -355

ACACCCAA -428 
CCGCACAT -284 
74)
TGTGCATC -0.952207 -0.9522 -340 -333

TGTGCGTT -448 
TCTGCCTC -417 
75)
AGATTCTC -1.04632 -1.0463 -494 -487

AGTTTATC -417 
TGATTCTT -229 
76)
GCCTGCCT -1.35025 -1.3502 -19 -12

GACTGGCT -132 
CCCTCCCT -352 
