# Supplementary material for: WeederH: an algorithm for finding conserved regulatory motifs and regions in homologous sequences
Source: BMC Bioinformatics. 2007 Feb 7;8:46. doi: 10.1186/1471-2105-8-46 (PMC1803799; doi:10.1186/1471-2105-8-46)
Supplement: Additional file 3 — Output of WeederH on orthologous sequence sets. Full output of WeederH on the orthologous sequence sets taken from the ABS database used for testing the algorithm. [file 1471-2105-8-46-S3.gz › ABS-95.hm.fasta.-1111.000.brhX]

<PRE>

You input 2 sequences
Reference sequence >M11844 from H. sapiens 501 bp long
Homologous sequence 1 >M19524 from M. musculus 500 bp long
Output format:
MOTIFINREFERENCESEQUENCE absolute_score relative_score start_pos end_pos

MOTIFINHOMOLOGOSEQUENCE1 start_pos
MOTIFINHOMOLOGOSEQUENCE2 start_pos


1)
GTTCCGATGCTCTAATCTCTCTAGACAAGGTTCATATTTGTATGGGTTACTTATTCTCTCTTTGTTGACTAAGTCAATAATCAGAATCAGCAGGTTTGCAGTCAGATTGGCA 83.9105 83.9105 -173 -62

GTTCCGATACTCTAATCTCCCTAGGCAAGGTTCATATTTGTGTAGGTTACTTATTCTCCTTTTGTTGACTAAGTCAATAATCAGAATCAGCAGGTTTGGAGTCAGCTTGGCA -174 
2)
GCAGGGATAAGCAGCC 11.9226 11.9226 -64 -49

GCAGGGATCAGCAGCC -65 
3)
ATATTTCATAGAACGAATGTTCCG 10.9761 10.9761 -191 -168

ACATTTCGTAGAGCGAGTGTTCCG -192 
4)
AGTGAGTATAAAAGCC 8.84403 8.8440 -36 -21

AGGGGGTATAAAAGCC -37 
5)
GAGCAGCC 1.06661 1.0666 -11 -4

GAGAAGCC -11 
6)
CAGGAGAA 0.882776 0.8828 -43 -36

CAGGAGAA -14 
7)
CAGTCACACAGG 0.518569 0.5186 -293 -282

CAGACTCAAAGG -292 
8)
GTTGTTTT 0.510339 0.5103 -236 -229

GTTGCTTT -237 
9)
TCATTCAA 0.228347 0.2283 -439 -432

TCCTTCAA -428 
10)
AAGACTAT 0.195887 0.1959 -278 -271

AGGACAAT -277 
11)
GGTGACCT 0.188879 0.1889 -223 -216

GTTGCCCT -223 
12)
ATTTTCTA 0.166785 0.1668 -479 -472

ATTTTCCA -486 
13)
TTACAACT 0.133671 0.1337 -417 -410

TTACAAAT -398 
14)
CCAAGAATGTTA 0.131619 0.1316 -312 -301

CCAACACTGTCA -302 
15)
TGAGAGACAAAA 0.114844 0.1148 -380 -369

TGAGATAGGAAA -375 
16)
CTATATTT 0.105118 0.1051 -466 -459

CTTTATAT -465 
17)
TAGAAATATGTG 0.0870958 0.0871 -343 -332

TACAAATGTGTG -397 
18)
GAAAACAT 0.0851922 0.0852 -354 -347

GAAATCAT -367 
19)
TGATTGTT 0.080808 0.0808 -257 -250

TCATTGTT -242 
20)
GAAATACATTAT 0.0660165 0.0660 -428 -417

GAAATGCGATAT -417 
21)
AATGCACT 0.0653325 0.0653 -472 -465

AATGCCTT -470 
22)
GCCTAGCT 0.0573842 0.0574 -51 -44

GCCTGGGT -52 
23)
TGAGGGAGGAAA 0.0560931 0.0561 -333 -322

TGAGATAGGAAA -375 
24)
GTCTAAAATCTT 0.0453168 0.0453 -402 -391

GTCTGATATCTG -385 
25)
ACGCAGTC 0.0263601 0.0264 -296 -289

ACACTGTC -299 
26)
GAATATTT 0.0174746 0.0175 -193 -186

GCACATTT -194 
27)
AGCCCCAG 0.00846048 0.0085 -24 -17

AGCCCCTT -25 
28)
AAATCTAT 0.00132956 0.0013 -369 -362

AAATCATT -366 
29)
TCTAAAAT 2.44517e-05 0.0000 -387 -380

TCTGATAT -384 
30)
TCCATCAA -2.61863e-05 -0.0000 -495 -488

TCCTTCAA -428 
31)
TAAAAATG -0.00309737 -0.0031 -362 -355

TACAAATG -397 
32)
TTTGTTTTGGTT -0.00343755 -0.0034 -245 -234

TTTGTGTAGGTT -138 
33)
ATCTGTCT -0.014365 -0.0144 -406 -399

ATATTTCT -409 
34)
AGGCTGGG -0.016552 -0.0166 -18 -11

AGCCTGGG -53 
35)
TAACTGGTCAAA -0.0251469 -0.0251 -216 -205

TATCTTGTCACA -460 
36)
GTTTTGGT -0.0356673 -0.0357 -228 -221

CTTTTGGA -233 
37)
ACCCCCAA -0.0689765 -0.0690 -316 -309

GCCTCCAA -306 
38)
GGAGAAGA -0.0719405 -0.0719 -282 -275

GGACAATA -276 
39)
AGTGCACG -0.0847348 -0.0847 -301 -294

GGTGCAGG -282 
40)
GACCTATT -0.0857386 -0.0857 -203 -196

GCCCTCTT -220 
41)
ATTTTTGTTTTG -0.0860857 -0.0861 -272 -261

ATTGTTGCTTTT -240 
42)
AAGCCTGT -0.127023 -0.1270 -458 -451

ATGCCTTT -469 
43)
CAAACATT -0.16104 -0.1610 -484 -477

CTGACATT -497 
44)
CATGGATC -0.222732 -0.2227 -501 -494

CAGGGATC -64 
45)
ACATGAAA -0.305904 -0.3059 -432 -425

ACATTTAA -451 
46)
TTGTTTTG -0.350031 -0.3500 -249 -242

TTGCTTTT -236 
47)
TTGCATCT -0.625403 -0.6254 -410 -403

TTATATCT -463 
48)
TTGTTTTG -0.649171 -0.6492 -263 -256

TTGCTTTT -236 
49)
GATGTCAT -0.657702 -0.6577 -443 -436

GAAATCAT -367 
50)
AAGTGCAA -0.675764 -0.6758 -489 -482

AAGAGAAA -421 
51)
TGCATCTA -0.697074 -0.6971 -391 -384

TGCCTTTA -468 
52)
TGCATAGA -0.738699 -0.7387 -347 -340

TTCAAAGA -425 
53)
AAATTACC -0.837925 -0.8379 -321 -314

AAATCTCC -433 
54)
GCAGCTAG -0.842168 -0.8422 -450 -443

GAAGCAAG -354 
55)
TTAAGAAT -0.994483 -0.9945 -197 -190

TCAATAAT -101 
56)
AAATGACC -1.0187 -1.0187 -207 -200

AAAAGCCC -28 
