# Supplementary material for: WeederH: an algorithm for finding conserved regulatory motifs and regions in homologous sequences
Source: BMC Bioinformatics. 2007 Feb 7;8:46. doi: 10.1186/1471-2105-8-46 (PMC1803799; doi:10.1186/1471-2105-8-46)
Supplement: Additional file 3 — Output of WeederH on orthologous sequence sets. Full output of WeederH on the orthologous sequence sets taken from the ABS database used for testing the algorithm. [file 1471-2105-8-46-S3.gz › ABS-96.hm.fasta.-1111.000.brhX]

<PRE>

You input 2 sequences
Reference sequence >X69723 from H. sapiens 501 bp long
Homologous sequence 1 >extracted23 from M. musculus 500 bp long
Output format:
MOTIFINREFERENCESEQUENCE absolute_score relative_score start_pos end_pos

MOTIFINHOMOLOGOSEQUENCE1 start_pos
MOTIFINHOMOLOGOSEQUENCE2 start_pos


1)
GCCCCAGTGGGC 28.438 28.4380 -371 -360

GCCCAACTGGGG -374 
2)
GAGAGGGGCCCT 24.3695 24.3695 -387 -376

TAGAGAGGCCCA -381 
3)
AAGCGAGG 24.0368 24.0368 -280 -273

AAGCGAGG -262 
4)
CCTCTCTGCCCC 22.6004 22.6004 -378 -367

CCTCCCTGCCCC -109 
5)
TCCGCTTGAAAA 18.4426 18.4426 -325 -314

TCCTCTGGAAAA -496 
6)
CAATCGAGGCGG 17.1563 17.1563 -221 -210

GAAGCGAGGCTG -263 
7)
GTTCCACTTCGC 17.0224 17.0224 -47 -36

GCTCCATTTGGC -75 
8)
GGCGGCGGCCGG 15.5096 15.5096 -138 -127

GGCTGCAGCCAG -129 
9)
CGTGGGGG 9.42723 9.4272 -300 -293

GGTGGGGG -295 
10)
TGGGCGGGCCAT 8.9894 8.9894 -83 -72

TGGGCAGTCCAC -171 
11)
CGGCGGCA 8.207 8.2070 -124 -117

CGGCTGCA -130 
12)
GAGCTGCTCCGA 8.14493 8.1449 -430 -419

GAAATGCTCAGA -314 
13)
TGGGCAGT 7.99315 7.9931 -20 -13

TGGGCAGT -171 
14)
ACCACTTCTGGC 7.51439 7.5144 -314 -303

ACTAGTTCTGGG -417 
15)
CCCCGCAA 7.26522 7.2652 -226 -219

CCCCCCAA -239 
16)
CGAGCCCCCGAC 7.15013 7.1501 -202 -191

CCTGCCCCCCAC -105 
17)
GGGCAGGG 7.08022 7.0802 -102 -95

GGGCAGGG -179 
18)
TACGGCCAAGTT 6.8224 6.8224 -350 -339

TTTGGCCAAGGT -69 
19)
TTGGAGAG 6.05977 6.0598 -390 -383

TTAGAGAG -382 
20)
AAGGGGGAACGT 5.99537 5.9954 -168 -157

GAAGGGGAAGGT -394 
21)
GAGGGCGGGCGG 5.69931 5.6993 -115 -104

CAGGGTGGGCAG -176 
22)
CCCGAAAGCCCC 5.62975 5.6297 -234 -223

CCCGTAATCACC -40 
23)
GGTCTCGC 5.18289 5.1829 -247 -240

GGTCTAGC -217 
24)
GGTGCCTG 4.80181 4.8018 -454 -447

GGGGGCTG -453 
25)
GATGGGCGAAGG 4.67162 4.6716 -420 -409

GCTGGGCAAATG -200 
26)
GAGCTCACAGGT 4.46185 4.4618 -256 -245

GGGCTGACTGGT -451 
27)
ATCATCGG 3.5471 3.5471 -145 -138

ATCAGCTG -149 
28)
TAGTTCCG 3.32683 3.3268 -329 -322

TAGTTCTG -415 
29)
GGTAGACT 3.28988 3.2899 -475 -468

GGGAGACT -426 
30)
CATTTGTCCCGC 3.18686 3.1869 -500 -489

CACTTGGCCCCC -12 
31)
TACAAGGG 2.48136 2.4814 -460 -453

TACGGGGG -456 
32)
GGGGGACTGGGC 2.07367 2.0737 -90 -79

GGGGGGATGGGA -292 
33)
CCTAGAAC 2.06304 2.0630 -187 -180

CCTAGGGC -183 
34)
TGGCCGCG 2.05624 2.0562 -13 -6

TGGCCCCC -8 
35)
AGGAGGTT 1.82996 1.8300 -411 -404

GGGAGGAT -407 
36)
GATCTGGG 1.60933 1.6093 -359 -352

GTTCTGGG -413 
37)
GTGCATCA 1.48485 1.4849 -149 -142

CTGCATCA -254 
38)
TGGCGGAG 1.48243 1.4824 -72 -65

TGGCCAAG -67 
39)
ACGGCGAG 1.37392 1.3739 -63 -56

ACTGCAAG -51 
40)
TCGCCAAG 0.955899 0.9559 -285 -278

TGGCCAAG -67 
41)
ACTCAAGT 0.877794 0.8778 -292 -285

ACTGAGGT -300 
42)
GCGGCGCT 0.861169 0.8612 -37 -30

GCGACGTT -27 
43)
CGACCGAG 0.811477 0.8115 -206 -199

GGACCTAG -186 
44)
GCCACCAG 0.596132 0.5961 -338 -331

CCCCCCAG -346 
45)
ACTCTCCT 0.519945 0.5199 -192 -185

ACTCTGCT -80 
46)
GGCCCCGT 0.433114 0.4331 -305 -298

GACCCCGT -43 
47)
GCTCAGCA 0.317369 0.3174 -447 -440

GCTCAGAA -309 
48)
CACAGTTG 0.27601 0.2760 -395 -388

CACTGTTG -207 
49)
GGGCATGA 0.267117 0.2671 -436 -429

GGGGCTGA -452 
50)
ACTCAGGT 0.246307 0.2463 -480 -473

ACTGAGGT -300 
51)
GCGGAGTT 0.22083 0.2208 -52 -45

GCGACGTT -27 
52)
ATTCCACA 0.182172 0.1822 -399 -392

AGTCCACA -166 
53)
TTTTCACT 0.133439 0.1334 -485 -478

TTTTCTCT -329 
54)
TGGGTACA 0.129572 0.1296 -464 -457

TGGTTTCA -443 
55)
TGCCACAA 0.1168 0.1168 -177 -170

TGCCAAAA -483 
56)
CTTGTCCC 0.100285 0.1003 -239 -232

CTTGGCCC -10 
57)
TCCGGGGG 0.0888535 0.0889 -93 -86

TACGGGGG -456 
58)
AAGAAGGG 0.000386338 0.0004 -171 -164

ATGAAGGA -191 
59)
ATATAAGT 2.95013e-06 0.0000 -27 -20

ATAAAAGT -463 
60)
CTCCCTGG -0.000442808 -0.0004 -469 -462

CTGACTGG -448 
61)
GAGGCGAC -0.00674572 -0.0067 -210 -203

GAGGCTGC -258 
62)
CTCTATAT -0.0649446 -0.0649 -31 -24

CTCCATTT -74 
63)
AGCGCCGG -0.250658 -0.2507 -263 -256

AGGGCAGG -180 
64)
CGGGGCGG -0.283942 -0.2839 -129 -122

CAGGGTGG -176 
65)
CGCAAGTT -0.321829 -0.3218 -491 -484

GGCAATTT -339 
66)
GGTTCCCC -0.326451 -0.3265 -273 -266

CGTCCCCC -354 
67)
ACGTTGCC -0.347957 -0.3480 -181 -174

ACGTTGGT -24 
68)
CGGGGGGC -0.391327 -0.3913 -106 -99

GGGTGGGC -174 
69)
TCGGAACA -0.417105 -0.4171 -157 -150

TCAGAAAA -307 
70)
TTGTCTAT -0.516208 -0.5162 -405 -398

TTTTCTCT -329 
71)
CAGGAGGG -0.52289 -0.5229 -118 -111

CAGGGTGG -176 
72)
GGAGGCGG -0.859919 -0.8599 -56 -49

CGAGGCTG -259 
73)
GGCTACGG -0.859919 -0.8599 -353 -346

GGCTGCAG -129 
