# Supplementary material for: WeederH: an algorithm for finding conserved regulatory motifs and regions in homologous sequences
Source: BMC Bioinformatics. 2007 Feb 7;8:46. doi: 10.1186/1471-2105-8-46 (PMC1803799; doi:10.1186/1471-2105-8-46)
Supplement: Additional file 3 — Output of WeederH on orthologous sequence sets. Full output of WeederH on the orthologous sequence sets taken from the ABS database used for testing the algorithm. [file 1471-2105-8-46-S3.gz › ABS-97.hr.fasta.-1111.000.brhX]

<PRE>

You input 2 sequences
Reference sequence >AF188709 from H. sapiens 501 bp long
Homologous sequence 1 >AF249274 from R. norvegicus 501 bp long
Output format:
MOTIFINREFERENCESEQUENCE absolute_score relative_score start_pos end_pos

MOTIFINHOMOLOGOSEQUENCE1 start_pos
MOTIFINHOMOLOGOSEQUENCE2 start_pos


1)
CCTGGCCAAAGTAAAGCCCTCTTTCTCAATGACGTCAAGATCTTTACCAAGATTAGGCTTTCACTTCTCTATTGCAGCAATTAGCCAGGGAATGTATAAAAGGC 106.023 106.0231 -121 -18

CCTGGCCAAAGTAAAGCCCTCTTTCTCAATGACGTCAAGATCTTTAGCAAGATTAGGCTTTCATTTCTCTATTGCAGCAATTAGCCAGGGAATGTATAAAAGGC -121 
2)
GAGTTTTGCTTTTCTATTCACTGCAATCCTGG 19.5784 19.5784 -148 -117

GAGTTTTGCTTTTCTGCTCACTGCACTCCTGG -148 
3)
CGTCAGGGAGACTCAC 13.5621 13.5621 -18 -3

CTTCAGGGAGACTCAC -18 
4)
AATGATAATCAGAAGA 10.005 10.0050 -329 -314

AATGATAATCAGAGGA -330 
5)
CTACCTGCCTTCCAGG 9.30951 9.3095 -381 -366

CTACCTGCCTGCCAGG -379 
6)
AAGTTTGGAAGCATTT 9.09876 9.0988 -263 -248

AAGTTTGGAAGCATTT -277 
7)
AAAAAAGTTGTCGAGT 5.50399 5.5040 -160 -145

AAAAGAGTGGTAGAGT -160 
8)
TCTTTCCAAAACCCCT 5.46235 5.4623 -359 -344

TCTTGCCAAAACTCCT -357 
9)
CAAAGCAAAATTCCACTGTC 2.41083 2.4108 -202 -183

CAAAGCAAAATCCCACTGTC -212 
10)
TTTCTACC 1.32139 1.3214 -384 -377

TTTCTACC -382 
11)
ATGATAAT 0.976491 0.9765 -334 -327

ATGATAAT -329 
12)
AAATTACTTTTC 0.717924 0.7179 -278 -267

AAATTACTTTTC -292 
13)
ACCCCTTC 0.696116 0.6961 -174 -167

ACCCCTTC -182 
14)
AGGCGTCA 0.59416 0.5942 -21 -14

AGGCTTCA -21 
15)
CACAAAGC 0.509181 0.5092 -204 -197

CACAAAGC -214 
16)
CTTTAAATCACA 0.200295 0.2003 -212 -201

CTTTAAAGCACA -222 
17)
TTTCTCTC 0.168338 0.1683 -219 -212

TTTCTCTC -231 
18)
AAAAAAAA 0.146959 0.1470 -164 -157

AAAAAAAA -164 
19)
TCTCCCCAACCC 0.0894556 0.0895 -182 -171

TCTCCCCCACCC -190 
20)
CTCATAAATTAA 0.0733109 0.0733 -345 -334

CTCCTAAGTTAA -346 
21)
ATATCAATCTGC 0.0661925 0.0662 -300 -289

ATATTAATCTAC -304 
22)
CAGGATCCTTTC 0.0567298 0.0567 -369 -358

CAGGAATCTTTC -367 
23)
AGAGTGTT 0.0197109 0.0197 -312 -305

AAAGTGTT -315 
24)
TGTCAAGGGTAT 0.00394389 0.0039 -238 -227

TGTCAAAGGTAA -254 
25)
TAAAGGTATAAA 0.00262221 0.0026 -463 -452

TAAAGGTGCAAA -472 
26)
GTATAAAG -0.00151376 -0.0015 -466 -459

GTGTAAAG -475 
27)
GTCTCTCC -0.0127339 -0.0127 -185 -178

GTCTCCCC -191 
28)
TCTAAAAA -0.0458424 -0.0458 -168 -161

TCTTAAAA -176 
29)
GAGCAAAG -0.0691123 -0.0691 -416 -409

GAGCGAAG -403 
30)
AGGTCACA -0.0799232 -0.0799 -499 -492

AGATCACA -483 
31)
GTCATGGT -0.0894252 -0.0894 -472 -465

GTAAAGGT -473 
32)
TATATTAA -0.151486 -0.1515 -284 -277

CATATTAA -305 
33)
GTTTTTTT -0.186956 -0.1870 -224 -217

GTTTTTTT -443 
34)
TAAATGTTCATA -0.206348 -0.2063 -442 -431

TAAAGGTGCAAA -472 
35)
GCACATTA -0.259551 -0.2596 -290 -283

ACAAATTA -294 
36)
GTGATAAC -0.263214 -0.2632 -401 -394

GTGTTAAC -312 
37)
GATTGTAT -0.315858 -0.3159 -451 -444

CATTGTTT -447 
38)
ATTAGTTT -0.40123 -0.4012 -228 -221

ATTACTTT -290 
39)
CAAAGGGT -0.410128 -0.4101 -484 -477

CACAGTGT -479 
40)
CCAAAGTT -0.412271 -0.4123 -266 -259

CCTAAGTT -344 
41)
ATCTTACA -0.45248 -0.4525 -490 -483

ATCTTTCA -392 
42)
TCTTCCTT -0.463314 -0.4633 -393 -386

TCTTTCTT -361 
43)
TGGCCATA -0.619358 -0.6194 -305 -298

TGGCCAAA -119 
44)
AAGAAACAGAGC -0.77086 -0.7709 -424 -413

AAAAAAAAGAGT -164 
45)
GGCTGTCA -0.789615 -0.7896 -241 -234

GGCTTTCA -66 
46)
ATATAAAT -0.95306 -0.9531 -445 -438

ATAAAAAT -335 
47)
ACCGCCTG -1.05349 -1.0535 -408 -401

CCTGCCTG -376 
48)
TTTTCCAA -1.10374 -1.1037 -430 -423

TTTTTTAA -414 
49)
TCCTGAAG -1.44354 -1.4435 -248 -241

TCTTTAAG -282 
50)
TGGAGTCA -1.85041 -1.8504 -476 -469

TGGAGCGA -405 
51)
AGAGAGAG -2.22845 -2.2285 -316 -309

AAAAAGAG -161 
