# Supplementary material for: WeederH: an algorithm for finding conserved regulatory motifs and regions in homologous sequences
Source: BMC Bioinformatics. 2007 Feb 7;8:46. doi: 10.1186/1471-2105-8-46 (PMC1803799; doi:10.1186/1471-2105-8-46)
Supplement: Additional file 3 — Output of WeederH on orthologous sequence sets. Full output of WeederH on the orthologous sequence sets taken from the ABS database used for testing the algorithm. [file 1471-2105-8-46-S3.gz › ABS-98.hm.fasta.-1111.000.brhX]

<PRE>

You input 2 sequences
Reference sequence >X16073 from H. sapiens 501 bp long
Homologous sequence 1 >D00439 from M. musculus 501 bp long
Output format:
MOTIFINREFERENCESEQUENCE absolute_score relative_score start_pos end_pos

MOTIFINHOMOLOGOSEQUENCE1 start_pos
MOTIFINHOMOLOGOSEQUENCE2 start_pos


1)
TTATATAGGTCTCAGCCAAGACATGTGATAAT 37.1366 37.1366 -34 -3

TTATATAGGTCTTAGCCAAAACATGTGATAGT -32 
2)
GAAAAGTCAGTCATGTGCTTTTCAGAGGATGAAAGCTTAA 31.2576 31.2576 -116 -77

AAAAAGTTAGTCATGTGCTTTGCAGAAGATAAAAGCTTAG -114 
3)
ACTACCTCTCATTTGC 8.04829 8.0483 -309 -294

ACTACTTCTCATTTGC -222 
4)
GGAGTGGT 7.98681 7.9868 -43 -36

GGAGTGGT -39 
5)
CTAAAAGTGTTTGATG 6.87128 6.8713 -68 -53

CTGAGAGTATTTGATG -63 
6)
AAGATAAA 4.68847 4.6885 -78 -71

AAGATAAA -89 
7)
ATAAGAGA 2.44692 2.4469 -332 -325

ATAAGAGA -245 
8)
TATTATTA 2.08788 2.0879 -235 -228

TATTATTA -196 
9)
TGAGTTCT 1.96612 1.9661 -421 -414

TGAGTTCT -361 
10)
CTATTAAT 1.88458 1.8846 -189 -182

TTATTAAT -194 
11)
AACAAACT 1.70805 1.7080 -490 -483

AACAAAGT -487 
12)
AGCTCTAT 1.69746 1.6975 -324 -317

AGTTCTAT -330 
13)
AAGAAAAG 1.55079 1.5508 -118 -111

AAGAAAAA -117 
14)
TAACATAT 1.37921 1.3792 -473 -466

TAAGATAT -480 
15)
AATATTCT 1.31189 1.3119 -213 -206

AATATTCT -368 
16)
TATAAAAT 1.30996 1.3100 -499 -492

TATAAAAT -405 
17)
ATAAGGAATTCT 1.28539 1.2854 -467 -456

ATAATCAATTCA -465 
18)
TCTGAAGA 1.28452 1.2845 -447 -440

TCTGAAGA -356 
19)
TTGTAGTC 1.28207 1.2821 -272 -265

TTGTATTC -282 
20)
AACCCATAATCT 1.09066 1.0907 -367 -356

AAGCAATATTCT -372 
21)
CTTATTGTTAAT 1.00127 1.0013 -222 -211

ATTATTATTAAT -198 
22)
TCACTTTA 0.952519 0.9525 -166 -159

TCAATTTA -156 
23)
AATAGAGT 0.933376 0.9334 -177 -170

ATTAGAAT -177 
24)
CAATTCGA 0.914446 0.9144 -126 -119

CAATTAGA -179 
25)
AGAAATAA 0.788201 0.7882 -383 -376

AGATATAA -378 
26)
TCCTGACACTAC 0.677068 0.6771 -316 -305

TCTTGATACTAC -229 
27)
AAGAATTA 0.669392 0.6694 -199 -192

AATTATTA -199 
28)
GGGATACG 0.644193 0.6442 -137 -130

GGGCTATG -135 
29)
TATGGTCTCTGA 0.607999 0.6080 -394 -383

TATGATCTCTAA -305 
30)
ATTCAATA 0.599977 0.6000 -479 -472

ATTCAAGA -458 
31)
CAAACATTGTAG 0.504201 0.5042 -412 -401

CAACTATTTTAG -429 
32)
CTTTCTTAATAA 0.342871 0.3429 -340 -329

CTTTATTCATAA -253 
33)
CCATAAGA 0.305882 0.3059 -203 -196

TCATAAGA -247 
34)
ACTACCTTAAAC 0.258113 0.2581 -376 -365

ACTATTTTAGAC -427 
35)
TATCCCAC 0.226906 0.2269 -149 -142

TACCTCAC -146 
36)
TTGCAAGGTCAAATCATCATTAGT 0.190483 0.1905 -297 -274

TTGCAAATTCCAATTATTATTAAT -210 
37)
TATTATAT 0.122013 0.1220 -36 -29

GGTTATAT -34 
38)
TCTATTAA 0.107396 0.1074 -266 -259

TCTATAAA -327 
39)
CTTTAATA 0.069325 0.0693 -357 -350

CTTTTATA -409 
40)
TAACATAGGCCT 0.0676376 0.0676 -160 -149

TTATATAGGTCT -32 
41)
GCATTATT 0.0435249 0.0435 -239 -232

GTATTCTT -233 
42)
AAACTTTC 0.0403488 0.0403 -343 -336

AAATTTTT -347 
43)
GACTAAAA 0.0329081 0.0329 -70 -63

GTGTAAAA -75 
44)
GACAATCT 1.96537e-05 0.0000 -441 -434

GATAATCA -452 
45)
ATATTGAG -0.0322952 -0.0323 -425 -418

AAAATGAG -440 
46)
AGTTTTGT -0.0507853 -0.0508 -276 -269

AGGCTTGT -286 
47)
GTCTGGGCTCTG -0.0828094 -0.0828 -455 -444

CTATGGGCTATG -139 
48)
TTTTTCAC -0.0875391 -0.0875 -170 -163

TTTTTGAC -344 
49)
GGAGGTGG -0.12553 -0.1255 -50 -43

GGGAGTGG -40 
50)
TAAACTAT -0.150008 -0.1500 -193 -186

TAATATAT -170 
51)
TAACCTTA -0.15766 -0.1577 -226 -219

TGACCTTT -257 
52)
AACTGGGT -0.223361 -0.2234 -260 -253

AACAGGCT -289 
53)
GTTTGCTT -0.284164 -0.2842 -254 -247

GTATTCTT -233 
54)
TCAGGCAT -0.441835 -0.4418 -243 -236

ACAGGCTT -288 
55)
TCTGCATA -0.442631 -0.4426 -430 -423

TCAGCTTA -389 
56)
CTAACCAT -0.448021 -0.4480 -207 -200

CTCACTAT -143 
57)
TGGTGAAT -0.508277 -0.5083 -182 -175

TGATGTAT -237 
58)
TGCTGGAG -0.580102 -0.5801 -54 -47

TGCAGAAG -94 
59)
TTCCTAAA -0.588937 -0.5889 -348 -341

TCTCTAAA -300 
60)
CGAGCCAA -0.691373 -0.6914 -131 -124

TTAGCCAA -21 
61)
TTAGGTCA -0.818242 -0.8182 -248 -241

TTACCTCA -147 
62)
TCTCTCTG -1.01995 -1.0199 -434 -427

TATCTTTG -475 
63)
TCTTTATG -1.15531 -1.1553 -398 -391

TACTTATG -309 
64)
CTTCAAAC -1.20884 -1.2088 -415 -408

CTTGATAC -228 
65)
TGAAATTC -1.20884 -1.2088 -483 -476

GCAAATTC -208 
