# Supplementary material for: WeederH: an algorithm for finding conserved regulatory motifs and regions in homologous sequences
Source: BMC Bioinformatics. 2007 Feb 7;8:46. doi: 10.1186/1471-2105-8-46 (PMC1803799; doi:10.1186/1471-2105-8-46)
Supplement: Additional file 3 — Output of WeederH on orthologous sequence sets. Full output of WeederH on the orthologous sequence sets taken from the ABS database used for testing the algorithm. [file 1471-2105-8-46-S3.gz › ABS-99.hr.fasta.-1111.000.brhX]

<PRE>

You input 2 sequences
Reference sequence >M17156 from H. sapiens 501 bp long
Homologous sequence 1 >M60197 from R. norvegicus 501 bp long
Output format:
MOTIFINREFERENCESEQUENCE absolute_score relative_score start_pos end_pos

MOTIFINHOMOLOGOSEQUENCE1 start_pos
MOTIFINHOMOLOGOSEQUENCE2 start_pos


1)
GAGATTAATAATTGAT 34.6475 34.6475 -67 -52

GAGATTAATAATTGAT -63 
2)
GACAAAGTTAATGATTAAAATCTC 23.4632 23.4632 -215 -192

GACAAAGTTAATGATTAAAACCTC -188 
3)
GCCCCTTGCTTCTGTG 11.1785 11.1785 -109 -94

GTCCCTTGCTTCTGTG -81 
4)
ATTCATAGTCAGGAATCTTTGTAA 9.16388 9.1639 -49 -26

ATTTCTAGTTAGGACTGTTTGTAA -45 
5)
TTGCTTCT 9.11784 9.1178 -75 -68

TTGCTTCT -76 
6)
GTCTATTTACCTTGAT 7.03987 7.0399 -161 -146

ATCTATTTGCCTTGAT -135 
7)
TTGGCTCT 4.21004 4.2100 -233 -226

TTGGCTCT -203 
8)
TAATAATT 4.11661 4.1166 -88 -81

TAATAATT -58 
9)
TTAATAAT 3.8522 3.8522 -92 -85

TTAATAAT -59 
10)
AAGAGAGGAAGA 3.11555 3.1155 -401 -390

AAGAAAGGAAGA -413 
11)
TATCTCTT 2.42216 2.4222 -134 -127

TATCTATT -136 
12)
GATTAATT 2.41232 2.4123 -54 -47

GATGAATT -50 
13)
CTATACAG 2.36548 2.3655 -316 -309

CTCTACAG -321 
14)
ATAATCTA 2.23567 2.2357 -247 -240

ATAATCTA -492 
15)
AAGGAAAC 2.15721 2.1572 -24 -17

AAGGCAAC -22 
16)
CTGAGATT 1.75057 1.7506 -69 -62

CAGAGATT -65 
17)
TTTTGGGCCAAA 1.51831 1.5183 -128 -117

TTTGGGGACAAA -100 
18)
TGCAGTTTGACA 1.19684 1.1968 -223 -212

TGCAGTGGGAAA -228 
19)
ACAGCAGTGGAA 1.1457 1.1457 -260 -249

ACTGCAGTGGGA -230 
20)
CCCAGGGTGTCT 1.11493 1.1149 -169 -158

CCCAGACTGTCC -165 
21)
CATATGAG 1.10526 1.1053 -356 -349

CATAGGAG -373 
22)
TAGATTTAAACA 0.955988 0.9560 -413 -402

TAGACTTAAAGA -452 
23)
GATATTAT 0.65383 0.6538 -144 -137

GATATTAC -116 
24)
GAGAGGTA 0.606462 0.6065 -391 -384

GAGTGGTA -368 
25)
TACCTTGG 0.594681 0.5947 -237 -230

TGCCTTGG -207 
26)
TCCAAAGAAGAC 0.570223 0.5702 -336 -325

CCCAGAGAAGAT -353 
27)
TTCTGTGT 0.563246 0.5632 -82 -75

TTCTGTGC -72 
28)
GGTGGGGTGTCC 0.51256 0.5126 -345 -334

GGTAGGGAGTAC -364 
29)
CTCCTAGA 0.503901 0.5039 -194 -187

CTCCCAGA -167 
30)
ATATTAAG 0.50009 0.5001 -284 -277

ACATTAAG -254 
31)
ATTTTCCA 0.471063 0.4711 -368 -361

ATGTTCCA -387 
32)
AGGTAATGCTTA 0.439602 0.4396 -432 -421

AGTTAATGATTA -183 
33)
GGGGAGAA 0.323773 0.3238 -308 -301

GGGAAGAG -309 
34)
TTTGTAGTAGAT 0.30497 0.3050 -420 -409

TTTGTGTTAGAC -459 
35)
ACTACAGT 0.285526 0.2855 -180 -173

ACTGCAGT -230 
36)
TTACTTAGAACA 0.277051 0.2771 -463 -452

TAACTTAAAATA -501 
37)
CTTTTTCC 0.256936 0.2569 -475 -468

CATTTTCG -476 
38)
TAAAAAGG 0.181176 0.1812 -28 -21

TGTAAAGG -26 
39)
ATTACTTT 0.174257 0.1743 -14 -7

ATAACTGT -12 
40)
GATTGATA 0.160593 0.1606 -148 -141

GATTAATA -61 
41)
TGTGCGTT 0.150617 0.1506 -298 -291

TGTGCCTT -209 
42)
AATATTTT 0.135524 0.1355 -441 -434

AATTTTTT -465 
43)
AAAGACAG 0.105932 0.1059 -384 -377

AAAGAAAG -414 
44)
GATAACAG 0.0675158 0.0675 -116 -109

GATAACTG -13 
45)
AGAAAGGT 0.0624551 0.0625 -350 -343

AGAAACGT -404 
46)
TTATTTGT 0.0501251 0.0501 -423 -416

TTTTTTGT -462 
47)
TAGTGAGG 0.0127907 0.0128 -269 -262

TAGGGAAG -277 
48)
GTATCCCC 0.00467605 0.0047 -174 -167

GTAGCCCC -398 
49)
TTTTCCAC -5.44016e-05 -0.0001 -186 -179

TTTTCCTC -294 
50)
TTGGCTTCTCAC -0.000574418 -0.0006 -488 -477

TTGGCTCTTCCC -203 
51)
CTTTTACT -0.0145755 -0.0146 -466 -459

CTTTTCCT -329 
52)
TATTATGT -0.0404942 -0.0405 -500 -493

TAATCTGT -486 
53)
GAGTTTCC -0.0722775 -0.0723 -377 -370

GAGTACCC -358 
54)
ACAAAGAG -0.0781352 -0.0781 -404 -397

AAAAAGAA -416 
55)
TGTGTTTA -0.0930784 -0.0931 -97 -90

TGTCTTTC -108 
56)
GTTGAATT -0.130928 -0.1309 -494 -487

GAAGAATT -469 
57)
ATCTGGTC -0.218709 -0.2187 -452 -445

ATCTAATC -489 
58)
AAGGTGTG -0.259183 -0.2592 -302 -295

GAAGTGTG -273 
59)
ACTTTAGT -0.351757 -0.3518 -273 -266

ACTGCAGT -230 
60)
GAAAATAA -0.364506 -0.3645 -251 -244

TAAAATAA -496 
61)
GGAACAGC -0.387065 -0.3871 -263 -256

GGGAAAGC -222 
62)
TACTAACA -0.391779 -0.3918 -291 -284

TAGAAACA -237 
63)
TTAAGGTA -0.496595 -0.4966 -435 -428

TTAAAATA -497 
64)
ACACACAG -0.768019 -0.7680 -326 -319

ACCCAGAG -354 
65)
CTTTTGCA -0.801909 -0.8019 -227 -220

CTTTTCCT -295 
66)
TATATACC -0.809845 -0.8098 -241 -234

TATTTGCC -132 
67)
CTTACATA -0.851368 -0.8514 -360 -353

CTTAAAGA -448 
68)
ATTTTATC -1.17561 -1.1756 -138 -131

ATTTTTTT -464 
69)
GTAAACTT -1.17561 -1.1756 -277 -270

TTAGACTT -453 
70)
CTGCAATA -1.17561 -1.1756 -445 -438

CTGCAGTG -229 
71)
CACTCTTT -1.17561 -1.1756 -479 -472

CTGTCTTT -109 
