# Supplementary material for: WeederH: an algorithm for finding conserved regulatory motifs and regions in homologous sequences
Source: BMC Bioinformatics. 2007 Feb 7;8:46. doi: 10.1186/1471-2105-8-46 (PMC1803799; doi:10.1186/1471-2105-8-46)
Supplement: Additional file 4 — WeederH performance on ortholgous promoters. detailed results of WeederH applied to the ABS database data set, split in the different sequence sets and sites. [file 1471-2105-8-46-S4.xls]

## Sheet: Summary
Score	Npred	Nc	Sc		FPSC	FPNC	FPPred
None	98.3721	99.7035	100		79.4702	70.3237	37.1803
0	78.9014	95.7746	98.6755		79.4702	70.3237	37.1803
1	51.0449	83.914	91.7219		79.4702	70.3237	37.1803
1.5	45.792	81.4183	89.0728		79.4702	70.3237	37.1803
2	41.9309	78.2555	86.755		79.4702	70.3237	37.1803
2.5	39.5263	76.3529	85.0993		79.4702	70.3237	37.1803
3	37.5494	75.2409	84.106		79.4702	70.3237	37.1803
4	34.5538	73.956	82.4503		79.4702	70.3237	37.1803
4.5	33.2627	72.424	80.7947		79.4702	70.3237	37.1803
5	32.3045	71.5592	79.1391		79.4702	70.3237	37.1803
5.5	31.4351	70.7685	78.4768		79.4702	70.3237	37.1803
6	30.5757	68.9647	77.4834		79.4702	70.3237	37.1803
FP	37.1803	70.3237	79.4702
FPSIG	31.55	62.61	70.19
						71.5592	32.3045	79.1391	79.8013	79.4702	70.3237	37.1803
						70.7685	31.4351	78.4768	79.1391	79.4702	70.3237

## Sheet: Nucleotide Coverage
-1111								0								1								1.5									2								2.5								3
Seqname	SeqLength	Smotif	WHmotif	Score	%Score	WH/SeqL		Seqname	SeqLength	Smotif	WHmotif	Score	%Score	WH/SeqL		Seqname	SeqLength	Smotif	WHmotif	Score	%Score	WH/SeqL		Seqname	SeqLength	Smotif	WHmotif	Score	%Score	WH/SeqL			Seqname	SeqLength	Smotif	WHmotif	Score	%Score	WH/SeqL		Seqname	SeqLength	Smotif	WHmotif	Score	%Score	WH/SeqL		Seqname
ABS-1.mr	500	12	496	12	100	0.992		ABS-1.mr	500	12	372	12	100	0.744		ABS-1.mr	500	12	271	12	100	0.542		ABS-1.mr	500	12	269	12	100	0.538			ABS-1.mr	500	12	264	12	100	0.528		ABS-1.mr	500	12	256	12	100	0.512		ABS-1.mr
ABS-2.hm	500	36	488	36	100	0.976		ABS-2.hm	500	36	366	36	100	0.732		ABS-2.hm	500	36	257	36	100	0.514		ABS-2.hm	500	36	241	36	100	0.482			ABS-2.hm	500	36	227	36	100	0.454		ABS-2.hm	500	36	211	36	100	0.422		ABS-2.hm
ABS-3.mh	501	52	492	52	100	0.982036		ABS-3.mh	501	52	360	52	100	0.718563		ABS-3.mh	501	52	255	52	100	0.508982		ABS-3.mh	501	52	247	52	100	0.493014			ABS-3.mh	501	52	247	52	100	0.493014		ABS-3.mh	501	52	244	52	100	0.487026		ABS-3.mh
ABS-4.hmr	500	61	495	61	100	0.99		ABS-4.hmr	500	61	329	61	100	0.658		ABS-4.hmr	500	61	228	53	87	0.456		ABS-4.hmr	500	61	205	42	69	0.41			ABS-4.hmr	500	61	157	42	69	0.314		ABS-4.hmr	500	61	152	42	69	0.304		ABS-4.hmr
ABS-5.hr	501	22	488	22	100	0.974052		ABS-5.hr	501	22	370	22	100	0.738523		ABS-5.hr	501	22	217	20	91	0.433134		ABS-5.hr	501	22	200	20	91	0.399202			ABS-5.hr	501	22	184	20	91	0.367265		ABS-5.hr	501	22	176	20	91	0.351297		ABS-5.hr
ABS-6.hm	501	65	496	65	100	0.99002		ABS-6.hm	501	65	428	65	100	0.854291		ABS-6.hm	501	65	265	49	76	0.528942		ABS-6.hm	501	65	217	48	74	0.433134			ABS-6.hm	501	65	209	48	74	0.417166		ABS-6.hm	501	65	182	40	62	0.363273		ABS-6.hm
ABS-7.hm	500	92	490	92	100	0.98		ABS-7.hm	500	92	372	92	100	0.744		ABS-7.hm	500	92	237	84	92	0.474		ABS-7.hm	500	92	208	84	92	0.416			ABS-7.hm	500	92	208	84	92	0.416		ABS-7.hm	500	92	208	84	92	0.416		ABS-7.hm
ABS-8.hm	501	29	493	29	100	0.984032		ABS-8.hm	501	29	444	29	100	0.886228		ABS-8.hm	501	29	334	25	87	0.666667		ABS-8.hm	501	29	300	25	87	0.598802			ABS-8.hm	501	29	287	25	87	0.572854		ABS-8.hm	501	29	232	25	87	0.463074		ABS-8.hm
ABS-9.hm	501	23	495	23	100	0.988024		ABS-9.hm	501	23	444	23	100	0.886228		ABS-9.hm	501	23	293	19	83	0.58483		ABS-9.hm	501	23	273	19	83	0.54491			ABS-9.hm	501	23	225	19	83	0.449102		ABS-9.hm	501	23	207	19	83	0.413174		ABS-9.hm
ABS-10.hr	501	52	496	52	100	0.99002		ABS-10.hr	501	52	412	52	100	0.822355		ABS-10.hr	501	52	204	49	95	0.407186		ABS-10.hr	501	52	186	49	95	0.371257			ABS-10.hr	501	52	150	41	79	0.299401		ABS-10.hr	501	52	150	41	79	0.299401		ABS-10.hr
ABS-11.hr	500	57	496	57	100	0.992		ABS-11.hr	500	57	407	52	92	0.814		ABS-11.hr	500	57	227	33	58	0.454		ABS-11.hr	500	57	173	33	58	0.346			ABS-11.hr	500	57	141	33	58	0.282		ABS-11.hr	500	57	129	33	58	0.258		ABS-11.hr
ABS-12.hmr	500	77	493	77	100	0.986		ABS-12.hmr	500	77	356	75	98	0.712		ABS-12.hmr	500	77	208	68	89	0.416		ABS-12.hmr	500	77	174	68	89	0.348			ABS-12.hmr	500	77	166	68	89	0.332		ABS-12.hmr	500	77	154	68	89	0.308		ABS-12.hmr
ABS-13.hr	501	27	495	27	100	0.988024		ABS-13.hr	501	27	380	26	97	0.758483		ABS-13.hr	501	27	305	14	52	0.608782		ABS-13.hr	501	27	290	14	52	0.578842			ABS-13.hr	501	27	278	14	52	0.55489		ABS-13.hr	501	27	244	14	52	0.487026		ABS-13.hr
ABS-14.hr	501	25	491	25	100	0.98004		ABS-14.hr	501	25	424	20	80	0.846307		ABS-14.hr	501	25	335	16	64	0.668663		ABS-14.hr	501	25	309	16	64	0.616766			ABS-14.hr	501	25	269	16	64	0.536926		ABS-14.hr	501	25	251	10	40	0.500998		ABS-14.hr
ABS-15.hm	501	10	487	10	100	0.972056		ABS-15.hm	501	10	379	10	100	0.756487		ABS-15.hm	501	10	306	10	100	0.610778		ABS-15.hm	501	10	285	10	100	0.568862			ABS-15.hm	501	10	264	10	100	0.526946		ABS-15.hm	501	10	248	10	100	0.49501		ABS-15.hm
ABS-16.hm	501	23	487	23	100	0.972056		ABS-16.hm	501	23	401	23	100	0.800399		ABS-16.hm	501	23	211	17	74	0.421158		ABS-16.hm	501	23	193	17	74	0.38523			ABS-16.hm	501	23	159	17	74	0.317365		ABS-16.hm	501	23	151	17	74	0.301397		ABS-16.hm
ABS-17.mh	500	34	488	33	98	0.976		ABS-17.mh	500	34	393	33	98	0.786		ABS-17.mh	500	34	257	33	98	0.514		ABS-17.mh	500	34	243	33	98	0.486			ABS-17.mh	500	34	187	25	74	0.374		ABS-17.mh	500	34	187	25	74	0.374		ABS-17.mh
ABS-18.hm	501	25	495	25	100	0.988024		ABS-18.hm	501	25	400	24	96	0.798403		ABS-18.hm	501	25	217	24	96	0.433134		ABS-18.hm	501	25	205	24	96	0.409182			ABS-18.hm	501	25	197	24	96	0.393214		ABS-18.hm	501	25	189	17	68	0.377246		ABS-18.hm
ABS-19.hm	500	39	491	39	100	0.982		ABS-19.hm	500	39	354	39	100	0.708		ABS-19.hm	500	39	316	39	100	0.632		ABS-19.hm	500	39	306	39	100	0.612			ABS-19.hm	500	39	291	39	100	0.582		ABS-19.hm	500	39	291	39	100	0.582		ABS-19.hm
ABS-20.hm	501	41	498	41	100	0.994012		ABS-20.hm	501	41	377	41	100	0.752495		ABS-20.hm	501	41	286	41	100	0.570858		ABS-20.hm	501	41	282	41	100	0.562874			ABS-20.hm	501	41	262	41	100	0.522954		ABS-20.hm	501	41	254	41	100	0.506986		ABS-20.hm
ABS-21.hm	500	17	489	17	100	0.978		ABS-21.hm	500	17	438	17	100	0.876		ABS-21.hm	500	17	280	12	71	0.56		ABS-21.hm	500	17	220	12	71	0.44			ABS-21.hm	500	17	210	12	71	0.42		ABS-21.hm	500	17	194	8	47	0.388		ABS-21.hm
ABS-22.hm	501	42	493	42	100	0.984032		ABS-22.hm	501	42	355	37	89	0.708583		ABS-22.hm	501	42	262	28	67	0.522954		ABS-22.hm	501	42	260	26	62	0.518962			ABS-22.hm	501	42	256	26	62	0.510978		ABS-22.hm	501	42	252	26	62	0.502994		ABS-22.hm
ABS-23.hm	500	26	495	26	100	0.99		ABS-23.hm	500	26	334	25	97	0.668		ABS-23.hm	500	26	276	18	70	0.552		ABS-23.hm	500	26	251	18	70	0.502			ABS-23.hm	500	26	239	18	70	0.478		ABS-23.hm	500	26	208	18	70	0.416		ABS-23.hm
ABS-24.mh	501	16	498	16	100	0.994012		ABS-24.mh	501	16	383	16	100	0.764471		ABS-24.mh	501	16	212	15	94	0.423154		ABS-24.mh	501	16	198	15	94	0.39521			ABS-24.mh	501	16	192	15	94	0.383234		ABS-24.mh	501	16	192	15	94	0.383234		ABS-24.mh
ABS-25.mr	501	34	492	34	100	0.982036		ABS-25.mr	501	34	402	34	100	0.802395		ABS-25.mr	501	34	353	34	100	0.704591		ABS-25.mr	501	34	326	34	100	0.650699			ABS-25.mr	501	34	283	34	100	0.56487		ABS-25.mr	501	34	283	34	100	0.56487		ABS-25.mr
ABS-26.hr	501	36	485	36	100	0.968064		ABS-26.hr	501	36	378	36	100	0.754491		ABS-26.hr	501	36	183	36	100	0.365269		ABS-26.hr	501	36	175	36	100	0.349301			ABS-26.hr	501	36	170	36	100	0.339321		ABS-26.hr	501	36	170	36	100	0.339321		ABS-26.hr
ABS-27.hm	499	18	488	18	100	0.977956		ABS-27.hm	499	18	437	18	100	0.875751		ABS-27.hm	499	18	238	16	89	0.476954		ABS-27.hm	499	18	204	16	89	0.408818			ABS-27.hm	499	18	188	16	89	0.376754		ABS-27.hm	499	18	180	16	89	0.360721		ABS-27.hm
ABS-28.hm	500	16	495	16	100	0.99		ABS-28.hm	500	16	421	16	100	0.842		ABS-28.hm	500	16	257	15	94	0.514		ABS-28.hm	500	16	219	15	94	0.438			ABS-28.hm	500	16	176	15	94	0.352		ABS-28.hm	500	16	168	15	94	0.336		ABS-28.hm
ABS-29.hm	500	84	493	84	100	0.986		ABS-29.hm	500	84	402	76	91	0.804		ABS-29.hm	500	84	288	60	72	0.576		ABS-29.hm	500	84	276	60	72	0.552			ABS-29.hm	500	84	232	44	53	0.464		ABS-29.hm	500	84	232	44	53	0.464		ABS-29.hm
ABS-30.hm	500	36	495	36	100	0.99		ABS-30.hm	500	36	384	36	100	0.768		ABS-30.hm	500	36	252	36	100	0.504		ABS-30.hm	500	36	247	36	100	0.494			ABS-30.hm	500	36	247	36	100	0.494		ABS-30.hm	500	36	233	36	100	0.466		ABS-30.hm
ABS-31.hm	501	107	490	107	100	0.978044		ABS-31.hm	501	107	446	106	100	0.89022		ABS-31.hm	501	107	255	67	63	0.508982		ABS-31.hm	501	107	210	55	52	0.419162			ABS-31.hm	501	107	198	51	47	0.39521		ABS-31.hm	501	107	198	51	47	0.39521		ABS-31.hm
ABS-32.hr	501	55	492	55	100	0.982036		ABS-32.hr	501	55	411	55	100	0.820359		ABS-32.hr	501	55	238	53	97	0.47505		ABS-32.hr	501	55	222	53	97	0.443114			ABS-32.hr	501	55	222	53	97	0.443114		ABS-32.hr	501	55	211	53	97	0.421158		ABS-32.hr
ABS-33.hm	501	13	489	13	100	0.976048		ABS-33.hm	501	13	418	13	100	0.834331		ABS-33.hm	501	13	199	13	100	0.397206		ABS-33.hm	501	13	167	13	100	0.333333			ABS-33.hm	501	13	147	13	100	0.293413		ABS-33.hm	501	13	137	13	100	0.273453		ABS-33.hm
ABS-34.hm	501	48	486	48	100	0.97006		ABS-34.hm	501	48	459	48	100	0.916168		ABS-34.hm	501	48	330	44	92	0.658683		ABS-34.hm	501	48	271	44	92	0.540918			ABS-34.hm	501	48	230	41	86	0.459082		ABS-34.hm	501	48	195	41	86	0.389222		ABS-34.hm
ABS-35.hr	501	48	490	48	100	0.978044		ABS-35.hr	501	48	386	46	96	0.770459		ABS-35.hr	501	48	238	44	92	0.47505		ABS-35.hr	501	48	195	44	92	0.389222			ABS-35.hr	501	48	135	42	88	0.269461		ABS-35.hr	501	48	122	42	88	0.243513		ABS-35.hr
ABS-36.hmr	500	15	490	15	100	0.98		ABS-36.hmr	500	15	337	15	100	0.674		ABS-36.hmr	500	15	227	15	100	0.454		ABS-36.hmr	500	15	212	15	100	0.424			ABS-36.hmr	500	15	204	15	100	0.408		ABS-36.hmr	500	15	204	15	100	0.408		ABS-36.hmr
ABS-37.hm	501	65	497	65	100	0.992016		ABS-37.hm	501	65	376	49	76	0.750499		ABS-37.hm	501	65	291	49	76	0.580838		ABS-37.hm	501	65	270	46	71	0.538922			ABS-37.hm	501	65	262	46	71	0.522954		ABS-37.hm	501	65	262	46	71	0.522954		ABS-37.hm
ABS-38.hm	500	24	489	24	100	0.978		ABS-38.hm	500	24	386	24	100	0.772		ABS-38.hm	500	24	203	24	100	0.406		ABS-38.hm	500	24	171	24	100	0.342			ABS-38.hm	500	24	155	24	100	0.31		ABS-38.hm	500	24	136	24	100	0.272		ABS-38.hm
ABS-39.hr	501	97	493	95	98	0.984032		ABS-39.hr	501	97	426	94	97	0.850299		ABS-39.hr	501	97	237	58	60	0.473054		ABS-39.hr	501	97	214	53	55	0.427146			ABS-39.hr	501	97	192	53	55	0.383234		ABS-39.hr	501	97	184	53	55	0.367265		ABS-39.hr
ABS-40.mr	501	24	496	24	100	0.99002		ABS-40.mr	501	24	380	24	100	0.758483		ABS-40.mr	501	24	298	24	100	0.59481		ABS-40.mr	501	24	252	12	50	0.502994			ABS-40.mr	501	24	232	12	50	0.463074		ABS-40.mr	501	24	212	12	50	0.423154		ABS-40.mr
ABS-41.hm	501	40	494	40	100	0.986028		ABS-41.hm	501	40	401	40	100	0.800399		ABS-41.hm	501	40	299	40	100	0.596806		ABS-41.hm	501	40	242	40	100	0.483034			ABS-41.hm	501	40	222	40	100	0.443114		ABS-41.hm	501	40	206	40	100	0.411178		ABS-41.hm
ABS-42.hr	501	90	500	90	100	0.998004		ABS-42.hr	501	90	339	81	90	0.676647		ABS-42.hr	501	90	270	75	84	0.538922		ABS-42.hr	501	90	262	75	84	0.522954			ABS-42.hr	501	90	254	75	84	0.506986		ABS-42.hr	501	90	254	75	84	0.506986		ABS-42.hr
ABS-43.hm	500	15	495	15	100	0.99		ABS-43.hm	500	15	410	15	100	0.82		ABS-43.hm	500	15	193	15	100	0.386		ABS-43.hm	500	15	193	15	100	0.386			ABS-43.hm	500	15	185	15	100	0.37		ABS-43.hm	500	15	180	15	100	0.36		ABS-43.hm
ABS-44.mr	500	58	490	58	100	0.98		ABS-44.mr	500	58	363	55	95	0.726		ABS-44.mr	500	58	285	55	95	0.57		ABS-44.mr	500	58	272	55	95	0.544			ABS-44.mr	500	58	240	55	95	0.48		ABS-44.mr	500	58	232	47	82	0.464		ABS-44.mr
ABS-45.hm	500	61	497	61	100	0.994		ABS-45.hm	500	61	431	61	100	0.862		ABS-45.hm	500	61	327	57	94	0.654		ABS-45.hm	500	61	287	49	81	0.574			ABS-45.hm	500	61	249	41	68	0.498		ABS-45.hm	500	61	218	41	68	0.436		ABS-45.hm
ABS-46.hr	501	18	493	18	100	0.984032		ABS-46.hr	501	18	393	18	100	0.784431		ABS-46.hr	501	18	267	12	67	0.532934		ABS-46.hr	501	18	227	12	67	0.453094			ABS-46.hr	501	18	181	12	67	0.361277		ABS-46.hr	501	18	163	12	67	0.325349		ABS-46.hr
ABS-47.mr	500	76	493	76	100	0.986		ABS-47.mr	500	76	358	66	87	0.716		ABS-47.mr	500	76	310	54	72	0.62		ABS-47.mr	500	76	256	38	50	0.512			ABS-47.mr	500	76	234	30	39	0.468		ABS-47.mr	500	76	200	29	38	0.4		ABS-47.mr
ABS-48.hm	501	66	491	66	100	0.98004		ABS-48.hm	501	66	415	65	99	0.828343		ABS-48.hm	501	66	239	58	88	0.477046		ABS-48.hm	501	66	237	56	85	0.473054			ABS-48.hm	501	66	220	45	69	0.439122		ABS-48.hm	501	66	218	45	69	0.43513		ABS-48.hm
ABS-49.hm	501	16	491	16	100	0.98004		ABS-49.hm	501	16	425	16	100	0.848303		ABS-49.hm	501	16	339	14	88	0.676647		ABS-49.hm	501	16	299	13	82	0.596806			ABS-49.hm	501	16	284	13	82	0.566866		ABS-49.hm	501	16	267	13	82	0.532934		ABS-49.hm
ABS-50.hr	501	29	488	29	100	0.974052		ABS-50.hr	501	29	429	29	100	0.856287		ABS-50.hr	501	29	209	26	90	0.417166		ABS-50.hr	501	29	187	26	90	0.373253			ABS-50.hr	501	29	179	26	90	0.357285		ABS-50.hr	501	29	167	26	90	0.333333		ABS-50.hr
ABS-51.hm	501	26	498	26	100	0.994012		ABS-51.hm	501	26	396	22	85	0.790419		ABS-51.hm	501	26	236	22	85	0.471058		ABS-51.hm	501	26	197	22	85	0.393214			ABS-51.hm	501	26	189	22	85	0.377246		ABS-51.hm	501	26	167	22	85	0.333333		ABS-51.hm
ABS-52.hmr	501	26	491	26	100	0.98004		ABS-52.hmr	501	26	442	21	81	0.882236		ABS-52.hmr	501	26	312	8	30	0.622755		ABS-52.hmr	501	26	265	8	30	0.528942			ABS-52.hmr	501	26	234	8	30	0.467066		ABS-52.hmr	501	26	221	8	30	0.441118		ABS-52.hmr
ABS-53.hm	500	32	490	32	100	0.98		ABS-53.hm	500	32	408	32	100	0.816		ABS-53.hm	500	32	273	32	100	0.546		ABS-53.hm	500	32	217	32	100	0.434			ABS-53.hm	500	32	190	32	100	0.38		ABS-53.hm	500	32	176	32	100	0.352		ABS-53.hm
ABS-54.hm	500	51	490	51	100	0.98		ABS-54.hm	500	51	416	51	100	0.832		ABS-54.hm	500	51	243	38	75	0.486		ABS-54.hm	500	51	211	35	69	0.422			ABS-54.hm	500	51	182	35	69	0.364		ABS-54.hm	500	51	170	35	69	0.34		ABS-54.hm
ABS-55.hr	501	21	495	21	100	0.988024		ABS-55.hr	501	21	330	21	100	0.658683		ABS-55.hr	501	21	169	17	81	0.337325		ABS-55.hr	501	21	160	17	81	0.319361			ABS-55.hr	501	21	144	17	81	0.287425		ABS-55.hr	501	21	144	17	81	0.287425		ABS-55.hr
ABS-56.hm	501	70	497	70	100	0.992016		ABS-56.hm	501	70	410	69	99	0.818363		ABS-56.hm	501	70	358	69	99	0.714571		ABS-56.hm	501	70	350	69	99	0.698603			ABS-56.hm	501	70	316	55	79	0.630738		ABS-56.hm	501	70	316	55	79	0.630738		ABS-56.hm
ABS-57.hm	501	46	490	43	94	0.978044		ABS-57.hm	501	46	402	43	94	0.802395		ABS-57.hm	501	46	213	31	68	0.42515		ABS-57.hm	501	46	188	31	68	0.37525			ABS-57.hm	501	46	168	31	68	0.335329		ABS-57.hm	501	46	146	29	64	0.291417		ABS-57.hm
ABS-58.hm	501	171	497	171	100	0.992016		ABS-58.hm	501	171	356	163	96	0.710579		ABS-58.hm	501	171	286	144	85	0.570858		ABS-58.hm	501	171	278	144	85	0.55489			ABS-58.hm	501	171	262	144	85	0.522954		ABS-58.hm	501	171	260	144	85	0.518962		ABS-58.hm
ABS-59.hm	507	62	501	62	100	0.988166		ABS-59.hm	507	62	415	62	100	0.81854		ABS-59.hm	507	62	231	62	100	0.455621		ABS-59.hm	507	62	204	62	100	0.402367			ABS-59.hm	507	62	172	62	100	0.339251		ABS-59.hm	507	62	169	59	96	0.333333		ABS-59.hm
ABS-60.hm	501	50	493	49	98	0.984032		ABS-60.hm	501	50	391	46	92	0.780439		ABS-60.hm	501	50	243	32	64	0.48503		ABS-60.hm	501	50	227	23	46	0.453094			ABS-60.hm	501	50	207	23	46	0.413174		ABS-60.hm	501	50	203	23	46	0.40519		ABS-60.hm
ABS-61.hm	501	61	488	61	100	0.974052		ABS-61.hm	501	61	431	59	97	0.860279		ABS-61.hm	501	61	288	50	82	0.57485		ABS-61.hm	501	61	288	50	82	0.57485			ABS-61.hm	501	61	264	50	82	0.526946		ABS-61.hm	501	61	243	50	82	0.48503		ABS-61.hm
ABS-62.hm	501	25	497	25	100	0.992016		ABS-62.hm	501	25	359	25	100	0.716567		ABS-62.hm	501	25	236	25	100	0.471058		ABS-62.hm	501	25	228	25	100	0.45509			ABS-62.hm	501	25	218	25	100	0.43513		ABS-62.hm	501	25	218	25	100	0.43513		ABS-62.hm
ABS-63.hm	501	12	496	12	100	0.99002		ABS-63.hm	501	12	404	12	100	0.806387		ABS-63.hm	501	12	223	12	100	0.44511		ABS-63.hm	501	12	191	12	100	0.381238			ABS-63.hm	501	12	177	12	100	0.353293		ABS-63.hm	501	12	154	12	100	0.307385		ABS-63.hm
ABS-64.hm	501	19	491	19	100	0.98004		ABS-64.hm	501	19	429	19	100	0.856287		ABS-64.hm	501	19	258	13	69	0.51497		ABS-64.hm	501	19	209	13	69	0.417166			ABS-64.hm	501	19	177	6	31	0.353293		ABS-64.hm	501	19	175	6	31	0.349301		ABS-64.hm
ABS-65.hm	501	41	495	41	100	0.988024		ABS-65.hm	501	41	409	41	100	0.816367		ABS-65.hm	501	41	226	34	83	0.451098		ABS-65.hm	501	41	196	34	83	0.391218			ABS-65.hm	501	41	184	34	83	0.367265		ABS-65.hm	501	41	184	34	83	0.367265		ABS-65.hm
ABS-66.hm	501	22	497	22	100	0.992016		ABS-66.hm	501	22	433	22	100	0.864271		ABS-66.hm	501	22	201	22	100	0.401198		ABS-66.hm	501	22	172	22	100	0.343313			ABS-66.hm	501	22	144	22	100	0.287425		ABS-66.hm	501	22	136	22	100	0.271457		ABS-66.hm
ABS-67.hm	501	17	492	17	100	0.982036		ABS-67.hm	501	17	401	17	100	0.800399		ABS-67.hm	501	17	231	17	100	0.461078		ABS-67.hm	501	17	213	12	71	0.42515			ABS-67.hm	501	17	186	12	71	0.371257		ABS-67.hm	501	17	186	12	71	0.371257		ABS-67.hm
ABS-68.hm	500	29	493	29	100	0.986		ABS-68.hm	500	29	396	29	100	0.792		ABS-68.hm	500	29	225	28	97	0.45		ABS-68.hm	500	29	186	28	97	0.372			ABS-68.hm	500	29	178	28	97	0.356		ABS-68.hm	500	29	160	21	73	0.32		ABS-68.hm
ABS-69.mr	501	48	495	48	100	0.988024		ABS-69.mr	501	48	376	48	100	0.750499		ABS-69.mr	501	48	307	46	96	0.612774		ABS-69.mr	501	48	300	46	96	0.598802			ABS-69.mr	501	48	274	46	96	0.546906		ABS-69.mr	501	48	240	46	96	0.479042		ABS-69.mr
ABS-70.hm	500	50	487	50	100	0.974		ABS-70.hm	500	50	378	48	96	0.756		ABS-70.hm	500	50	259	44	88	0.518		ABS-70.hm	500	50	247	44	88	0.494			ABS-70.hm	500	50	247	44	88	0.494		ABS-70.hm	500	50	247	44	88	0.494		ABS-70.hm
ABS-71.hmr	500	19	489	19	100	0.978		ABS-71.hmr	500	19	358	19	100	0.716		ABS-71.hmr	500	19	293	19	100	0.586		ABS-71.hmr	500	19	275	19	100	0.55			ABS-71.hmr	500	19	267	19	100	0.534		ABS-71.hmr	500	19	267	19	100	0.534		ABS-71.hmr
ABS-72.hm	501	27	493	27	100	0.984032		ABS-72.hm	501	27	416	27	100	0.830339		ABS-72.hm	501	27	231	27	100	0.461078		ABS-72.hm	501	27	189	27	100	0.377246			ABS-72.hm	501	27	189	27	100	0.377246		ABS-72.hm	501	27	177	27	100	0.353293		ABS-72.hm
ABS-73.rm	501	24	490	24	100	0.978044		ABS-73.rm	501	24	322	24	100	0.642715		ABS-73.rm	501	24	239	24	100	0.477046		ABS-73.rm	501	24	217	24	100	0.433134			ABS-73.rm	501	24	209	24	100	0.417166		ABS-73.rm	501	24	209	24	100	0.417166		ABS-73.rm
ABS-74.hm	501	59	494	58	99	0.986028		ABS-74.hm	501	59	408	55	94	0.814371		ABS-74.hm	501	59	301	44	75	0.600798		ABS-74.hm	501	59	284	44	75	0.566866			ABS-74.hm	501	59	233	24	40	0.46507		ABS-74.hm	501	59	192	24	40	0.383234		ABS-74.hm
ABS-75.hm	501	34	493	34	100	0.984032		ABS-75.hm	501	34	431	34	100	0.860279		ABS-75.hm	501	34	234	24	71	0.467066		ABS-75.hm	501	34	230	24	71	0.459082			ABS-75.hm	501	34	220	24	71	0.439122		ABS-75.hm	501	34	220	24	71	0.439122		ABS-75.hm
ABS-76.hm	500	73	497	73	100	0.994		ABS-76.hm	500	73	379	64	88	0.758		ABS-76.hm	500	73	289	30	41	0.578		ABS-76.hm	500	73	281	30	41	0.562			ABS-76.hm	500	73	267	30	41	0.534		ABS-76.hm	500	73	255	18	24	0.51		ABS-76.hm
ABS-77.hm	500	27	494	27	100	0.988		ABS-77.hm	500	27	410	27	100	0.82		ABS-77.hm	500	27	245	27	100	0.49		ABS-77.hm	500	27	199	27	100	0.398			ABS-77.hm	500	27	193	27	100	0.386		ABS-77.hm	500	27	168	27	100	0.336		ABS-77.hm
ABS-78.hm	500	11	491	11	100	0.982		ABS-78.hm	500	11	391	7	64	0.782		ABS-78.hm	500	11	268	5	45	0.536		ABS-78.hm	500	11	229	5	45	0.458			ABS-78.hm	500	11	205	5	45	0.41		ABS-78.hm	500	11	205	5	45	0.41		ABS-78.hm
ABS-79.hr	501	34	492	32	95	0.982036		ABS-79.hr	501	34	428	26	77	0.854291		ABS-79.hr	501	34	252	26	77	0.502994		ABS-79.hr	501	34	222	26	77	0.443114			ABS-79.hr	501	34	202	16	47	0.403194		ABS-79.hr	501	34	178	16	47	0.355289		ABS-79.hr
ABS-80.hm	500	30	493	30	100	0.986		ABS-80.hm	500	30	411	28	94	0.822		ABS-80.hm	500	30	243	12	40	0.486		ABS-80.hm	500	30	229	12	40	0.458			ABS-80.hm	500	30	205	12	40	0.41		ABS-80.hm	500	30	205	12	40	0.41		ABS-80.hm
ABS-81.hm	501	70	493	69	99	0.984032		ABS-81.hm	501	70	396	65	93	0.790419		ABS-81.hm	501	70	160	43	62	0.319361		ABS-81.hm	501	70	144	43	62	0.287425			ABS-81.hm	501	70	136	43	62	0.271457		ABS-81.hm	501	70	128	43	62	0.255489		ABS-81.hm
ABS-82.hm	501	48	488	48	100	0.974052		ABS-82.hm	501	48	431	47	98	0.860279		ABS-82.hm	501	48	240	42	88	0.479042		ABS-82.hm	501	48	192	41	86	0.383234			ABS-82.hm	501	48	169	41	86	0.337325		ABS-82.hm	501	48	159	31	65	0.317365		ABS-82.hm
ABS-83.hr	501	72	494	72	100	0.986028		ABS-83.hr	501	72	363	67	94	0.724551		ABS-83.hr	501	72	228	65	91	0.45509		ABS-83.hr	501	72	226	65	91	0.451098			ABS-83.hr	501	72	218	65	91	0.43513		ABS-83.hr	501	72	210	63	88	0.419162		ABS-83.hr
ABS-84.hm	501	21	490	21	100	0.978044		ABS-84.hm	501	21	408	17	81	0.814371		ABS-84.hm	501	21	279	14	67	0.556886		ABS-84.hm	501	21	247	14	67	0.493014			ABS-84.hm	501	21	237	14	67	0.473054		ABS-84.hm	501	21	197	12	58	0.393214		ABS-84.hm
ABS-85.hm	501	6	486	6	100	0.97006		ABS-85.hm	501	6	312	6	100	0.622755		ABS-85.hm	501	6	189	6	100	0.377246		ABS-85.hm	501	6	180	6	100	0.359281			ABS-85.hm	501	6	152	6	100	0.303393		ABS-85.hm	501	6	144	6	100	0.287425		ABS-85.hm
ABS-86.hm	501	40	492	40	100	0.982036		ABS-86.hm	501	40	361	40	100	0.720559		ABS-86.hm	501	40	190	36	90	0.379242		ABS-86.hm	501	40	154	36	90	0.307385			ABS-86.hm	501	40	138	36	90	0.275449		ABS-86.hm	501	40	122	36	90	0.243513		ABS-86.hm
ABS-87.hmr	500	55	486	55	100	0.972		ABS-87.hmr	500	55	378	46	84	0.756		ABS-87.hmr	500	55	187	46	84	0.374		ABS-87.hmr	500	55	144	46	84	0.288			ABS-87.hmr	500	55	112	41	75	0.224		ABS-87.hmr	500	55	100	41	75	0.2		ABS-87.hmr
ABS-88.hm	500	46	498	46	100	0.996		ABS-88.hm	500	46	425	46	100	0.85		ABS-88.hm	500	46	267	46	100	0.534		ABS-88.hm	500	46	198	46	100	0.396			ABS-88.hm	500	46	170	46	100	0.34		ABS-88.hm	500	46	163	46	100	0.326		ABS-88.hm
ABS-89.mr	501	44	494	44	100	0.986028		ABS-89.mr	501	44	442	44	100	0.882236		ABS-89.mr	501	44	405	44	100	0.808383		ABS-89.mr	501	44	402	42	96	0.802395			ABS-89.mr	501	44	402	42	96	0.802395		ABS-89.mr	501	44	402	42	96	0.802395		ABS-89.mr
ABS-90.hm	501	33	494	33	100	0.986028		ABS-90.hm	501	33	379	27	82	0.756487		ABS-90.hm	501	33	247	23	70	0.493014		ABS-90.hm	501	33	222	23	70	0.443114			ABS-90.hm	501	33	203	23	70	0.40519		ABS-90.hm	501	33	195	23	70	0.389222		ABS-90.hm
ABS-91.hm	501	23	495	23	100	0.988024		ABS-91.hm	501	23	397	17	74	0.792415		ABS-91.hm	501	23	242	16	70	0.483034		ABS-91.hm	501	23	180	10	43	0.359281			ABS-91.hm	501	23	176	10	43	0.351297		ABS-91.hm	501	23	152	5	21	0.303393		ABS-91.hm
ABS-92.mr	500	24	494	24	100	0.988		ABS-92.mr	500	24	377	24	100	0.754		ABS-92.mr	500	24	276	24	100	0.552		ABS-92.mr	500	24	220	22	92	0.44			ABS-92.mr	500	24	216	22	92	0.432		ABS-92.mr	500	24	216	22	92	0.432		ABS-92.mr
ABS-93.hm	501	19	492	19	100	0.982036		ABS-93.hm	501	19	428	19	100	0.854291		ABS-93.hm	501	19	242	19	100	0.483034		ABS-93.hm	501	19	188	19	100	0.37525			ABS-93.hm	501	19	174	19	100	0.347305		ABS-93.hm	501	19	162	19	100	0.323353		ABS-93.hm
ABS-94.hmr	501	14	497	14	100	0.992016		ABS-94.hmr	501	14	420	14	100	0.838323		ABS-94.hmr	501	14	247	14	100	0.493014		ABS-94.hmr	501	14	222	14	100	0.443114			ABS-94.hmr	501	14	176	10	72	0.351297		ABS-94.hmr	501	14	143	10	72	0.285429		ABS-94.hmr
ABS-95.hm	501	96	498	96	100	0.994012		ABS-95.hm	501	96	360	96	100	0.718563		ABS-95.hm	501	96	167	95	99	0.333333		ABS-95.hm	501	96	159	95	99	0.317365			ABS-95.hm	501	96	159	95	99	0.317365		ABS-95.hm	501	96	159	95	99	0.317365		ABS-95.hm
ABS-96.hm	501	38	487	38	100	0.972056		ABS-96.hm	501	38	441	34	90	0.88024		ABS-96.hm	501	38	341	30	79	0.680639		ABS-96.hm	501	38	322	30	79	0.642715			ABS-96.hm	501	38	309	30	79	0.616766		ABS-96.hm	501	38	281	30	79	0.560878		ABS-96.hm
ABS-97.hr	501	14	495	14	100	0.988024		ABS-97.hr	501	14	358	14	100	0.714571		ABS-97.hr	501	14	245	14	100	0.489022		ABS-97.hr	501	14	242	14	100	0.483034			ABS-97.hr	501	14	242	14	100	0.483034		ABS-97.hr	501	14	222	14	100	0.443114		ABS-97.hr
ABS-98.hm	501	53	488	52	99	0.974052		ABS-98.hm	501	53	408	52	99	0.814371		ABS-98.hm	501	53	239	52	99	0.477046		ABS-98.hm	501	53	168	52	99	0.335329			ABS-98.hm	501	53	134	52	99	0.267465		ABS-98.hm	501	53	118	52	99	0.235529		ABS-98.hm
ABS-99.hr	501	22	488	22	100	0.974052		ABS-99.hr	501	22	402	22	100	0.802395		ABS-99.hr	501	22	216	22	100	0.431138		ABS-99.hr	501	22	180	22	100	0.359281			ABS-99.hr	501	22	170	22	100	0.339321		ABS-99.hr	501	22	136	22	100	0.271457		ABS-99.hr
	SeqLength	Smotif	WHmotif	Score	%Score	WH/SeqL			SeqLength	Smotif	WHmotif	Score	%Score	WH/SeqL			SeqLength	Smotif	WHmotif	Score	%Score	WH/SeqL			SeqLength	Smotif	WHmotif	Score	%Score	WH/SeqL				SeqLength	Smotif	WHmotif	Score	%Score	WH/SeqL			SeqLength	Smotif	WHmotif	Score	%Score	WH/SeqL
Tot	49572	4047	48765	4035	99.7035			Tot	49572	4047	39113	3876	95.7746			Tot	49572	4047	25304	3396	83.914			Tot	49572	4047	22700	3295	81.4183				Tot	49572	4047	20786	3167	78.2555			Tot	49572	4047	19594	3090	76.3529			Tot
Media	500.727	40.8788	492.576	40.7576		98.3721		Media	500.727	40.8788	395.081	39.1515		78.9014		Media	500.727	40.8788	255.596	34.303		51.0449		Media	500.727	40.8788	229.293	33.2828		45.792			Media	500.727	40.8788	209.96	31.9899		41.9309		Media	500.727	40.8788	197.919	31.2121		39.5263		Media
Dev.Std	0.805823	26.1398	3.543	26.0753				Dev.Std	0.805823	26.1398	31.7389	25.0001				Dev.Std	0.805823	26.1398	45.4564	21.7074				Dev.Std	0.805823	26.1398	47.7466	21.4481					Dev.Std	0.805823	26.1398	48.4178	20.9915				Dev.Std	0.805823	26.1398	48.6037	21.0545				Dev.Std
TN	45525							TN	45525							TN	45525							TN	45525								TN	45525							TN	45525							TN
TP	4035							TP	3876							TP	3396							TP	3295								TP	3167							TP	3090							TP
FP	44730							FP	35237							FP	21908							FP	19405								FP	17619							FP	16504							FP
FN	12							FN	171							FN	651							FN	752								FN	880							FN	957							FN
SPEC	0.504404							SPEC	0.563693							SPEC	0.675115							SPEC	0.70114								SPEC	0.720971							SPEC	0.733931							SPEC
SENS	0.997035							SENS	0.957746							SENS	0.83914							SENS	0.814183								SENS	0.782555							SENS	0.763529							SENS
PPV	0.0827438							PPV	0.0990975							PPV	0.134208							PPV	0.145154								PPV	0.152362							PPV	0.157701							PPV
	Score Threshold	Nc	Npred	Sc	FP	FPRED
	-1	99.7035	98.3721	100	79.4702	37.1803
	0	95.7746	78.9014	98.6755	79.4702	37.1803
	1	83.914	51.0449	91.7219	79.4702	37.1803
	1.5	81.4183	45.792	89.0728	79.4702	37.1803
	2	78.2555	41.9309	86.755	79.4702	37.1803
	2.5	76.3529	39.5263	85.0993	79.4702	37.1803
	3	75.2409	37.5494	84.106	79.4702	37.1803
	4	73.956	34.5538	82.4503	79.4702	37.1803
	4.5	72.424	33.2627	80.7947	79.4702	37.1803
	5	71.5592	32.3045	79.8013	79.4702	37.1803
	5.5	70.7685	31.4351	79.1391	79.4702	37.1803
	6	68.9647	30.5757	77.4834	79.4702	37.1803
[truncated: 41 more columns]

## Sheet: Site Coverage
7	0.75	-1111							0						1						1.5						2						2.5						3PROM						4
		Seqname	SolutionL	SolutionOverlap	SolPos	Covered Motif			Seqname	SolutionL	SolutionOverlap	SolPos	Covered Motif		Seqname	SolutionL	SolutionOverlap	SolPos	Covered Motif		Seqname	SolutionL	SolutionOverlap	SolPos	Covered Motif		Seqname	SolutionL	SolutionOverlap	SolPos	Covered Motif		Seqname	SolutionL	SolutionOverlap	SolPos	Covered Motif		Seqname	SolutionL	SolutionOverlap	SolPos	Covered Motif		Seqname	SolutionL	SolutionOverlap	SolPos	Covered Motif
		ABS-1.mr	6	6	-154	1			ABS-1.mr	6	6	-154	1		ABS-1.mr	6	6	-154	1		ABS-1.mr	6	6	-154	1		ABS-1.mr	6	6	-154	1		ABS-1.mr	6	6	-154	1		ABS-1.mr	6	6	-154	1		ABS-1.mr	6	6	-154	1
		ABS-1.mr	6	6	-142	1			ABS-1.mr	6	6	-142	1		ABS-1.mr	6	6	-142	1		ABS-1.mr	6	6	-142	1		ABS-1.mr	6	6	-142	1		ABS-1.mr	6	6	-142	1		ABS-1.mr	6	6	-142	1		ABS-1.mr	6	6	-142	1
		ABS-2.hm	7	7	-100	1			ABS-2.hm	7	7	-100	1		ABS-2.hm	7	7	-100	1		ABS-2.hm	7	7	-100	1		ABS-2.hm	7	7	-100	1		ABS-2.hm	7	7	-100	1		ABS-2.hm	7	7	-100	1		ABS-2.hm	7	7	-100	1
		ABS-2.hm	6	6	-94	1			ABS-2.hm	6	6	-94	1		ABS-2.hm	6	6	-94	1		ABS-2.hm	6	6	-94	1		ABS-2.hm	6	6	-94	1		ABS-2.hm	6	6	-94	1		ABS-2.hm	6	6	-94	1		ABS-2.hm	6	6	-94	1
		ABS-2.hm	6	6	-81	1			ABS-2.hm	6	6	-81	1		ABS-2.hm	6	6	-81	1		ABS-2.hm	6	6	-81	1		ABS-2.hm	6	6	-81	1		ABS-2.hm	6	6	-81	1		ABS-2.hm	6	6	-81	1		ABS-2.hm	6	6	-81	1
		ABS-2.hm	9	9	-75	1			ABS-2.hm	9	9	-75	1		ABS-2.hm	9	9	-75	1		ABS-2.hm	9	9	-75	1		ABS-2.hm	9	9	-75	1		ABS-2.hm	9	9	-75	1		ABS-2.hm	9	8	-75	1		ABS-2.hm	9	8	-75	1
		ABS-2.hm	8	8	-29	1			ABS-2.hm	8	8	-29	1		ABS-2.hm	8	8	-29	1		ABS-2.hm	8	8	-29	1		ABS-2.hm	8	8	-29	1		ABS-2.hm	8	8	-29	1		ABS-2.hm	8	8	-29	1		ABS-2.hm	8	8	-29	1
		ABS-3.mh	10	10	-202	1			ABS-3.mh	10	10	-202	1		ABS-3.mh	10	10	-202	1		ABS-3.mh	10	10	-202	1		ABS-3.mh	10	10	-202	1		ABS-3.mh	10	10	-202	1		ABS-3.mh	10	10	-202	1		ABS-3.mh	10	10	-202	1
		ABS-3.mh	10	10	-151	1			ABS-3.mh	10	10	-151	1		ABS-3.mh	10	10	-151	1		ABS-3.mh	10	10	-151	1		ABS-3.mh	10	10	-151	1		ABS-3.mh	10	10	-151	1		ABS-3.mh	10	10	-151	1		ABS-3.mh	10	10	-151	1
		ABS-3.mh	10	10	-111	1			ABS-3.mh	10	10	-111	1		ABS-3.mh	10	10	-111	1		ABS-3.mh	10	10	-111	1		ABS-3.mh	10	10	-111	1		ABS-3.mh	10	10	-111	1		ABS-3.mh	10	10	-111	1		ABS-3.mh	10	10	-111	1
		ABS-3.mh	9	9	-83	1			ABS-3.mh	9	9	-83	1		ABS-3.mh	9	9	-83	1		ABS-3.mh	9	9	-83	1		ABS-3.mh	9	9	-83	1		ABS-3.mh	9	9	-83	1		ABS-3.mh	9	9	-83	1		ABS-3.mh	9	9	-83	1
		ABS-3.mh	6	6	-56	1			ABS-3.mh	6	6	-56	1		ABS-3.mh	6	6	-56	1		ABS-3.mh	6	6	-56	1		ABS-3.mh	6	6	-56	1		ABS-3.mh	6	6	-56	1		ABS-3.mh	6	6	-56	1		ABS-3.mh	6	6	-56	1
		ABS-3.mh	7	7	-32	1			ABS-3.mh	7	7	-32	1		ABS-3.mh	7	7	-32	1		ABS-3.mh	7	7	-32	1		ABS-3.mh	7	7	-32	1		ABS-3.mh	7	7	-32	1		ABS-3.mh	7	7	-32	1		ABS-3.mh	7	0	-32	0
		ABS-4.hmr	10	10	-179	1			ABS-4.hmr	10	10	-179	1		ABS-4.hmr	10	10	-179	1		ABS-4.hmr	10	10	-179	1		ABS-4.hmr	10	10	-179	1		ABS-4.hmr	10	10	-179	1		ABS-4.hmr	10	10	-179	1		ABS-4.hmr	10	10	-179	1
		ABS-4.hmr	10	10	-224	1			ABS-4.hmr	10	10	-224	1		ABS-4.hmr	10	10	-224	1		ABS-4.hmr	10	10	-224	1		ABS-4.hmr	10	10	-224	1		ABS-4.hmr	10	10	-224	1		ABS-4.hmr	10	10	-224	1		ABS-4.hmr	10	10	-224	1
		ABS-4.hmr	10	10	-97	1			ABS-4.hmr	10	10	-97	1		ABS-4.hmr	10	10	-97	1		ABS-4.hmr	10	10	-97	1		ABS-4.hmr	10	10	-97	1		ABS-4.hmr	10	10	-97	1		ABS-4.hmr	10	10	-97	1		ABS-4.hmr	10	10	-97	1
		ABS-4.hmr	12	12	-72	1			ABS-4.hmr	12	12	-72	1		ABS-4.hmr	12	12	-72	1		ABS-4.hmr	12	6	-72	0		ABS-4.hmr	12	6	-72	0		ABS-4.hmr	12	6	-72	0		ABS-4.hmr	12	6	-72	0		ABS-4.hmr	12	6	-72	0
		ABS-4.hmr	13	13	-63	1			ABS-4.hmr	13	13	-63	1		ABS-4.hmr	13	5	-63	0		ABS-4.hmr	13	0	-63	0		ABS-4.hmr	13	0	-63	0		ABS-4.hmr	13	0	-63	0		ABS-4.hmr	13	0	-63	0		ABS-4.hmr	13	0	-63	0
		ABS-4.hmr	6	6	-30	1			ABS-4.hmr	6	6	-30	1		ABS-4.hmr	6	6	-30	1		ABS-4.hmr	6	6	-30	1		ABS-4.hmr	6	6	-30	1		ABS-4.hmr	6	6	-30	1		ABS-4.hmr	6	6	-30	1		ABS-4.hmr	6	6	-30	1
		ABS-5.hr	5	5	-90	1			ABS-5.hr	5	5	-90	1		ABS-5.hr	5	3	-90	0		ABS-5.hr	5	3	-90	0		ABS-5.hr	5	3	-90	0		ABS-5.hr	5	3	-90	0		ABS-5.hr	5	3	-90	0		ABS-5.hr	5	3	-90	0
		ABS-5.hr	10	10	-62	1			ABS-5.hr	10	10	-62	1		ABS-5.hr	10	10	-62	1		ABS-5.hr	10	10	-62	1		ABS-5.hr	10	10	-62	1		ABS-5.hr	10	10	-62	1		ABS-5.hr	10	10	-62	1		ABS-5.hr	10	10	-62	1
		ABS-5.hr	7	7	-29	1			ABS-5.hr	7	7	-29	1		ABS-5.hr	7	7	-29	1		ABS-5.hr	7	7	-29	1		ABS-5.hr	7	7	-29	1		ABS-5.hr	7	7	-29	1		ABS-5.hr	7	7	-29	1		ABS-5.hr	7	7	-29	1
		ABS-6.hm	18	18	-199	1			ABS-6.hm	18	18	-199	1		ABS-6.hm	18	17	-199	1		ABS-6.hm	18	16	-199	1		ABS-6.hm	18	16	-199	1		ABS-6.hm	18	8	-199	1		ABS-6.hm	18	8	-199	1		ABS-6.hm	18	8	-199	1
		ABS-6.hm	16	16	-178	1			ABS-6.hm	16	16	-178	1		ABS-6.hm	16	11	-178	1		ABS-6.hm	16	11	-178	1		ABS-6.hm	16	11	-178	1		ABS-6.hm	16	11	-178	1		ABS-6.hm	16	11	-178	1		ABS-6.hm	16	3	-178	0
		ABS-6.hm	31	31	-154	1			ABS-6.hm	31	31	-154	1		ABS-6.hm	31	21	-154	1		ABS-6.hm	31	21	-154	1		ABS-6.hm	31	21	-154	1		ABS-6.hm	31	21	-154	1		ABS-6.hm	31	17	-154	1		ABS-6.hm	31	9	-154	1
		ABS-7.hm	32	32	-147	1			ABS-7.hm	32	32	-147	1		ABS-7.hm	32	28	-147	1		ABS-7.hm	32	28	-147	1		ABS-7.hm	32	28	-147	1		ABS-7.hm	32	28	-147	1		ABS-7.hm	32	28	-147	1		ABS-7.hm	32	28	-147	1
		ABS-7.hm	11	11	-113	1			ABS-7.hm	11	11	-113	1		ABS-7.hm	11	7	-113	0		ABS-7.hm	11	7	-113	0		ABS-7.hm	11	7	-113	0		ABS-7.hm	11	7	-113	0		ABS-7.hm	11	7	-113	0		ABS-7.hm	11	7	-113	0
		ABS-7.hm	13	13	-90	1			ABS-7.hm	13	13	-90	1		ABS-7.hm	13	13	-90	1		ABS-7.hm	13	13	-90	1		ABS-7.hm	13	13	-90	1		ABS-7.hm	13	13	-90	1		ABS-7.hm	13	13	-90	1		ABS-7.hm	13	13	-90	1
		ABS-7.hm	23	23	-69	1			ABS-7.hm	23	23	-69	1		ABS-7.hm	23	23	-69	1		ABS-7.hm	23	23	-69	1		ABS-7.hm	23	23	-69	1		ABS-7.hm	23	23	-69	1		ABS-7.hm	23	23	-69	1		ABS-7.hm	23	23	-69	1
		ABS-7.hm	13	13	-46	1			ABS-7.hm	13	13	-46	1		ABS-7.hm	13	13	-46	1		ABS-7.hm	13	13	-46	1		ABS-7.hm	13	13	-46	1		ABS-7.hm	13	13	-46	1		ABS-7.hm	13	13	-46	1		ABS-7.hm	13	13	-46	1
		ABS-8.hm	21	21	-103	1			ABS-8.hm	21	21	-103	1		ABS-8.hm	21	21	-103	1		ABS-8.hm	21	21	-103	1		ABS-8.hm	21	21	-103	1		ABS-8.hm	21	21	-103	1		ABS-8.hm	21	21	-103	1		ABS-8.hm	21	21	-103	1
		ABS-8.hm	8	8	-34	1			ABS-8.hm	8	8	-34	1		ABS-8.hm	8	4	-34	0		ABS-8.hm	8	4	-34	0		ABS-8.hm	8	4	-34	0		ABS-8.hm	8	4	-34	0		ABS-8.hm	8	4	-34	0		ABS-8.hm	8	4	-34	0
		ABS-9.hm	11	11	-176	1			ABS-9.hm	11	11	-176	1		ABS-9.hm	11	10	-176	1		ABS-9.hm	11	10	-176	1		ABS-9.hm	11	10	-176	1		ABS-9.hm	11	10	-176	1		ABS-9.hm	11	10	-176	1		ABS-9.hm	11	10	-176	1
		ABS-9.hm	12	12	-124	1			ABS-9.hm	12	12	-124	1		ABS-9.hm	12	9	-124	1		ABS-9.hm	12	9	-124	1		ABS-9.hm	12	9	-124	1		ABS-9.hm	12	9	-124	1		ABS-9.hm	12	9	-124	1		ABS-9.hm	12	9	-124	1
		ABS-10.hr	23	23	-147	1			ABS-10.hr	23	23	-147	1		ABS-10.hr	23	23	-147	1		ABS-10.hr	23	23	-147	1		ABS-10.hr	23	23	-147	1		ABS-10.hr	23	23	-147	1		ABS-10.hr	23	23	-147	1		ABS-10.hr	23	23	-147	1
		ABS-10.hr	14	14	-124	1			ABS-10.hr	14	14	-124	1		ABS-10.hr	14	14	-124	1		ABS-10.hr	14	14	-124	1		ABS-10.hr	14	14	-124	1		ABS-10.hr	14	14	-124	1		ABS-10.hr	14	14	-124	1		ABS-10.hr	14	14	-124	1
		ABS-10.hr	15	15	-112	1			ABS-10.hr	15	15	-112	1		ABS-10.hr	15	12	-112	1		ABS-10.hr	15	12	-112	1		ABS-10.hr	15	4	-112	0		ABS-10.hr	15	4	-112	0		ABS-10.hr	15	4	-112	0		ABS-10.hr	15	4	-112	0
		ABS-11.hr	30	30	-140	1			ABS-11.hr	30	26	-140	1		ABS-11.hr	30	20	-140	1		ABS-11.hr	30	20	-140	1		ABS-11.hr	30	20	-140	1		ABS-11.hr	30	20	-140	1		ABS-11.hr	30	16	-140	1		ABS-11.hr	30	16	-140	1
		ABS-11.hr	27	27	-105	1			ABS-11.hr	27	26	-105	1		ABS-11.hr	27	13	-105	1		ABS-11.hr	27	13	-105	1		ABS-11.hr	27	13	-105	1		ABS-11.hr	27	13	-105	1		ABS-11.hr	27	13	-105	1		ABS-11.hr	27	5	-105	0
		ABS-12.hmr	21	21	-175	1			ABS-12.hmr	21	19	-175	1		ABS-12.hmr	21	13	-175	1		ABS-12.hmr	21	13	-175	1		ABS-12.hmr	21	13	-175	1		ABS-12.hmr	21	13	-175	1		ABS-12.hmr	21	13	-175	1		ABS-12.hmr	21	13	-175	1
		ABS-12.hmr	14	14	-165	1			ABS-12.hmr	14	14	-165	1		ABS-12.hmr	14	14	-165	1		ABS-12.hmr	14	14	-165	1		ABS-12.hmr	14	14	-165	1		ABS-12.hmr	14	14	-165	1		ABS-12.hmr	14	14	-165	1		ABS-12.hmr	14	14	-165	1
		ABS-12.hmr	22	22	-127	1			ABS-12.hmr	22	22	-127	1		ABS-12.hmr	22	22	-127	1		ABS-12.hmr	22	22	-127	1		ABS-12.hmr	22	22	-127	1		ABS-12.hmr	22	22	-127	1		ABS-12.hmr	22	14	-127	1		ABS-12.hmr	22	14	-127	1
		ABS-12.hmr	13	13	-56	1			ABS-12.hmr	13	13	-56	1		ABS-12.hmr	13	13	-56	1		ABS-12.hmr	13	13	-56	1		ABS-12.hmr	13	13	-56	1		ABS-12.hmr	13	13	-56	1		ABS-12.hmr	13	13	-56	1		ABS-12.hmr	13	13	-56	1
		ABS-12.hmr	7	7	-24	1			ABS-12.hmr	7	7	-24	1		ABS-12.hmr	7	6	-24	1		ABS-12.hmr	7	6	-24	1		ABS-12.hmr	7	6	-24	1		ABS-12.hmr	7	6	-24	1		ABS-12.hmr	7	6	-24	1		ABS-12.hmr	7	6	-24	1
		ABS-13.hr	14	14	-392	1			ABS-13.hr	14	14	-392	1		ABS-13.hr	14	14	-392	1		ABS-13.hr	14	14	-392	1		ABS-13.hr	14	14	-392	1		ABS-13.hr	14	14	-392	1		ABS-13.hr	14	14	-392	1		ABS-13.hr	14	14	-392	1
		ABS-13.hr	13	13	-342	1			ABS-13.hr	13	12	-342	1		ABS-13.hr	13	0	-342	0		ABS-13.hr	13	0	-342	0		ABS-13.hr	13	0	-342	0		ABS-13.hr	13	0	-342	0		ABS-13.hr	13	0	-342	0		ABS-13.hr	13	0	-342	0
		ABS-14.hr	25	25	-123	1			ABS-14.hr	25	20	-123	1		ABS-14.hr	25	16	-123	1		ABS-14.hr	25	16	-123	1		ABS-14.hr	25	16	-123	1		ABS-14.hr	25	10	-123	1		ABS-14.hr	25	10	-123	1		ABS-14.hr	25	10	-123	1
		ABS-15.hm	10	10	-93	1			ABS-15.hm	10	10	-93	1		ABS-15.hm	10	10	-93	1		ABS-15.hm	10	10	-93	1		ABS-15.hm	10	10	-93	1		ABS-15.hm	10	10	-93	1		ABS-15.hm	10	10	-93	1		ABS-15.hm	10	10	-93	1
		ABS-16.hm	10	10	-154	1			ABS-16.hm	10	10	-154	1		ABS-16.hm	10	4	-154	0		ABS-16.hm	10	4	-154	0		ABS-16.hm	10	4	-154	0		ABS-16.hm	10	4	-154	0		ABS-16.hm	10	4	-154	0		ABS-16.hm	10	4	-154	0
		ABS-16.hm	13	13	-76	1			ABS-16.hm	13	13	-76	1		ABS-16.hm	13	13	-76	1		ABS-16.hm	13	13	-76	1		ABS-16.hm	13	13	-76	1		ABS-16.hm	13	13	-76	1		ABS-16.hm	13	13	-76	1		ABS-16.hm	13	13	-76	1
		ABS-17.mh	6	6	-282	1			ABS-17.mh	6	6	-282	1		ABS-17.mh	6	6	-282	1		ABS-17.mh	6	6	-282	1		ABS-17.mh	6	6	-282	1		ABS-17.mh	6	6	-282	1		ABS-17.mh	6	6	-282	1		ABS-17.mh	6	6	-282	1
		ABS-17.mh	9	9	-273	1			ABS-17.mh	9	9	-273	1		ABS-17.mh	9	9	-273	1		ABS-17.mh	9	9	-273	1		ABS-17.mh	9	9	-273	1		ABS-17.mh	9	9	-273	1		ABS-17.mh	9	9	-273	1		ABS-17.mh	9	9	-273	1
		ABS-17.mh	12	12	-258	1			ABS-17.mh	12	12	-258	1		ABS-17.mh	12	12	-258	1		ABS-17.mh	12	12	-258	1		ABS-17.mh	12	4	-258	0		ABS-17.mh	12	4	-258	0		ABS-17.mh	12	4	-258	0		ABS-17.mh	12	0	-258	0
		ABS-17.mh	7	6	-40	1			ABS-17.mh	7	6	-40	1		ABS-17.mh	7	6	-40	1		ABS-17.mh	7	6	-40	1		ABS-17.mh	7	6	-40	1		ABS-17.mh	7	6	-40	1		ABS-17.mh	7	6	-40	1		ABS-17.mh	7	6	-40	1
		ABS-18.hm	10	10	-314	1			ABS-18.hm	10	10	-314	1		ABS-18.hm	10	10	-314	1		ABS-18.hm	10	10	-314	1		ABS-18.hm	10	10	-314	1		ABS-18.hm	10	10	-314	1		ABS-18.hm	10	10	-314	1		ABS-18.hm	10	10	-314	1
		ABS-18.hm	7	7	-299	1			ABS-18.hm	7	7	-299	1		ABS-18.hm	7	7	-299	1		ABS-18.hm	7	7	-299	1		ABS-18.hm	7	7	-299	1		ABS-18.hm	7	7	-299	1		ABS-18.hm	7	7	-299	1		ABS-18.hm	7	7	-299	1
		ABS-18.hm	8	8	-65	1			ABS-18.hm	8	7	-65	1		ABS-18.hm	8	7	-65	1		ABS-18.hm	8	7	-65	1		ABS-18.hm	8	7	-65	1		ABS-18.hm	8	0	-65	0		ABS-18.hm	8	0	-65	0		ABS-18.hm	8	0	-65	0
		ABS-19.hm	8	8	-190	1			ABS-19.hm	8	8	-190	1		ABS-19.hm	8	8	-190	1		ABS-19.hm	8	8	-190	1		ABS-19.hm	8	8	-190	1		ABS-19.hm	8	8	-190	1		ABS-19.hm	8	8	-190	1		ABS-19.hm	8	8	-190	1
		ABS-19.hm	11	11	-117	1			ABS-19.hm	11	11	-117	1		ABS-19.hm	11	11	-117	1		ABS-19.hm	11	11	-117	1		ABS-19.hm	11	11	-117	1		ABS-19.hm	11	11	-117	1		ABS-19.hm	11	11	-117	1		ABS-19.hm	11	11	-117	1
		ABS-19.hm	8	8	-71	1			ABS-19.hm	8	8	-71	1		ABS-19.hm	8	8	-71	1		ABS-19.hm	8	8	-71	1		ABS-19.hm	8	8	-71	1		ABS-19.hm	8	8	-71	1		ABS-19.hm	8	8	-71	1		ABS-19.hm	8	8	-71	1
		ABS-19.hm	12	12	-60	1			ABS-19.hm	12	12	-60	1		ABS-19.hm	12	12	-60	1		ABS-19.hm	12	12	-60	1		ABS-19.hm	12	12	-60	1		ABS-19.hm	12	12	-60	1		ABS-19.hm	12	12	-60	1		ABS-19.hm	12	12	-60	1
		ABS-20.hm	26	26	-274	1			ABS-20.hm	26	26	-274	1		ABS-20.hm	26	26	-274	1		ABS-20.hm	26	26	-274	1		ABS-20.hm	26	26	-274	1		ABS-20.hm	26	26	-274	1		ABS-20.hm	26	26	-274	1		ABS-20.hm	26	26	-274	1
		ABS-20.hm	15	15	-271	1			ABS-20.hm	15	15	-271	1		ABS-20.hm	15	15	-271	1		ABS-20.hm	15	15	-271	1		ABS-20.hm	15	15	-271	1		ABS-20.hm	15	15	-271	1		ABS-20.hm	15	15	-271	1		ABS-20.hm	15	15	-271	1
		ABS-21.hm	8	8	-91	1			ABS-21.hm	8	8	-91	1		ABS-21.hm	8	8	-91	1		ABS-21.hm	8	8	-91	1		ABS-21.hm	8	8	-91	1		ABS-21.hm	8	8	-91	1		ABS-21.hm	8	8	-91	1		ABS-21.hm	8	8	-91	1
		ABS-21.hm	9	9	-76	1			ABS-21.hm	9	9	-76	1		ABS-21.hm	9	4	-76	0		ABS-21.hm	9	4	-76	0		ABS-21.hm	9	4	-76	0		ABS-21.hm	9	0	-76	0		ABS-21.hm	9	0	-76	0		ABS-21.hm	9	0	-76	0
		ABS-22.hm	14	14	-335	1			ABS-22.hm	14	9	-335	1		ABS-22.hm	14	9	-335	1		ABS-22.hm	14	7	-335	0		ABS-22.hm	14	7	-335	0		ABS-22.hm	14	7	-335	0		ABS-22.hm	14	7	-335	0		ABS-22.hm	14	7	-335	0
		ABS-22.hm	14	14	-241	1			ABS-22.hm	14	14	-241	1		ABS-22.hm	14	7	-241	0		ABS-22.hm	14	7	-241	0		ABS-22.hm	14	7	-241	0		ABS-22.hm	14	7	-241	0		ABS-22.hm	14	0	-241	0		ABS-22.hm	14	0	-241	0
		ABS-22.hm	14	14	-62	1			ABS-22.hm	14	14	-62	1		ABS-22.hm	14	12	-62	1		ABS-22.hm	14	12	-62	1		ABS-22.hm	14	12	-62	1		ABS-22.hm	14	12	-62	1		ABS-22.hm	14	12	-62	1		ABS-22.hm	14	12	-62	1
		ABS-23.hm	13	13	-265	1			ABS-23.hm	13	12	-265	1		ABS-23.hm	13	5	-265	0		ABS-23.hm	13	5	-265	0		ABS-23.hm	13	5	-265	0		ABS-23.hm	13	5	-265	0		ABS-23.hm	13	5	-265	0		ABS-23.hm	13	5	-265	0
		ABS-23.hm	13	13	-60	1			ABS-23.hm	13	13	-60	1		ABS-23.hm	13	13	-60	1		ABS-23.hm	13	13	-60	1		ABS-23.hm	13	13	-60	1		ABS-23.hm	13	13	-60	1		ABS-23.hm	13	13	-60	1		ABS-23.hm	13	13	-60	1
		ABS-24.mh	10	10	-128	1			ABS-24.mh	10	10	-128	1		ABS-24.mh	10	9	-128	1		ABS-24.mh	10	9	-128	1		ABS-24.mh	10	9	-128	1		ABS-24.mh	10	9	-128	1		ABS-24.mh	10	9	-128	1		ABS-24.mh	10	9	-128	1
		ABS-24.mh	6	6	-108	1			ABS-24.mh	6	6	-108	1		ABS-24.mh	6	6	-108	1		ABS-24.mh	6	6	-108	1		ABS-24.mh	6	6	-108	1		ABS-24.mh	6	6	-108	1		ABS-24.mh	6	0	-108	0		ABS-24.mh	6	0	-108	0
		ABS-25.mr	14	14	-128	1			ABS-25.mr	14	14	-128	1		ABS-25.mr	14	14	-128	1		ABS-25.mr	14	14	-128	1		ABS-25.mr	14	14	-128	1		ABS-25.mr	14	14	-128	1		ABS-25.mr	14	14	-128	1		ABS-25.mr	14	14	-128	1
		ABS-25.mr	13	13	-77	1			ABS-25.mr	13	13	-77	1		ABS-25.mr	13	13	-77	1		ABS-25.mr	13	13	-77	1		ABS-25.mr	13	13	-77	1		ABS-25.mr	13	13	-77	1		ABS-25.mr	13	13	-77	1		ABS-25.mr	13	13	-77	1
		ABS-25.mr	7	7	-34	1			ABS-25.mr	7	7	-34	1		ABS-25.mr	7	7	-34	1		ABS-25.mr	7	7	-34	1		ABS-25.mr	7	7	-34	1		ABS-25.mr	7	7	-34	1		ABS-25.mr	7	7	-34	1		ABS-25.mr	7	7	-34	1
		ABS-26.hr	11	11	-230	1			ABS-26.hr	11	11	-230	1		ABS-26.hr	11	11	-230	1		ABS-26.hr	11	11	-230	1		ABS-26.hr	11	11	-230	1		ABS-26.hr	11	11	-230	1		ABS-26.hr	11	11	-230	1		ABS-26.hr	11	11	-230	1
		ABS-26.hr	12	12	-176	1			ABS-26.hr	12	12	-176	1		ABS-26.hr	12	12	-176	1		ABS-26.hr	12	12	-176	1		ABS-26.hr	12	12	-176	1		ABS-26.hr	12	12	-176	1		ABS-26.hr	12	12	-176	1		ABS-26.hr	12	12	-176	1
		ABS-26.hr	13	13	-144	1			ABS-26.hr	13	13	-144	1		ABS-26.hr	13	13	-144	1		ABS-26.hr	13	13	-144	1		ABS-26.hr	13	13	-144	1		ABS-26.hr	13	13	-144	1		ABS-26.hr	13	13	-144	1		ABS-26.hr	13	13	-144	1
		ABS-27.hm	6	6	-202	1			ABS-27.hm	6	6	-202	1		ABS-27.hm	6	5	-202	1		ABS-27.hm	6	5	-202	1		ABS-27.hm	6	5	-202	1		ABS-27.hm	6	5	-202	1		ABS-27.hm	6	5	-202	1		ABS-27.hm	6	5	-202	1
		ABS-27.hm	6	6	-129	1			ABS-27.hm	6	6	-129	1		ABS-27.hm	6	6	-129	1		ABS-27.hm	6	6	-129	1		ABS-27.hm	6	6	-129	1		ABS-27.hm	6	6	-129	1		ABS-27.hm	6	6	-129	1		ABS-27.hm	6	6	-129	1
		ABS-27.hm	6	6	-34	1			ABS-27.hm	6	6	-34	1		ABS-27.hm	6	5	-34	1		ABS-27.hm	6	5	-34	1		ABS-27.hm	6	5	-34	1		ABS-27.hm	6	5	-34	1		ABS-27.hm	6	0	-34	0		ABS-27.hm	6	0	-34	0
		ABS-28.hm	8	8	-47	1			ABS-28.hm	8	8	-47	1		ABS-28.hm	8	7	-47	1		ABS-28.hm	8	7	-47	1		ABS-28.hm	8	7	-47	1		ABS-28.hm	8	7	-47	1		ABS-28.hm	8	7	-47	1		ABS-28.hm	8	7	-47	1
		ABS-28.hm	8	8	-25	1			ABS-28.hm	8	8	-25	1		ABS-28.hm	8	8	-25	1		ABS-28.hm	8	8	-25	1		ABS-28.hm	8	8	-25	1		ABS-28.hm	8	8	-25	1		ABS-28.hm	8	8	-25	1		ABS-28.hm	8	8	-25	1
		ABS-29.hm	45	45	-330	1			ABS-29.hm	45	40	-330	1		ABS-29.hm	45	28	-330	1		ABS-29.hm	45	28	-330	1		ABS-29.hm	45	20	-330	1		ABS-29.hm	45	20	-330	1		ABS-29.hm	45	20	-330	1		ABS-29.hm	45	20	-330	1
		ABS-29.hm	28	28	-313	1			ABS-29.hm	28	25	-313	1		ABS-29.hm	28	21	-313	1		ABS-29.hm	28	21	-313	1		ABS-29.hm	28	13	-313	1		ABS-29.hm	28	13	-313	1		ABS-29.hm	28	13	-313	1		ABS-29.hm	28	13	-313	1
		ABS-29.hm	5	5	-86	1			ABS-29.hm	5	5	-86	1		ABS-29.hm	5	5	-86	1		ABS-29.hm	5	5	-86	1		ABS-29.hm	5	5	-86	1		ABS-29.hm	5	5	-86	1		ABS-29.hm	5	5	-86	1		ABS-29.hm	5	5	-86	1
		ABS-29.hm	6	6	-33	1			ABS-29.hm	6	6	-33	1		ABS-29.hm	6	6	-33	1		ABS-29.hm	6	6	-33	1		ABS-29.hm	6	6	-33	1		ABS-29.hm	6	6	-33	1		ABS-29.hm	6	6	-33	1		ABS-29.hm	6	6	-33	1
		ABS-30.hm	11	11	-105	1			ABS-30.hm	11	11	-105	1		ABS-30.hm	11	11	-105	1		ABS-30.hm	11	11	-105	1		ABS-30.hm	11	11	-105	1		ABS-30.hm	11	11	-105	1		ABS-30.hm	11	11	-105	1		ABS-30.hm	11	11	-105	1
		ABS-30.hm	10	10	-88	1			ABS-30.hm	10	10	-88	1		ABS-30.hm	10	10	-88	1		ABS-30.hm	10	10	-88	1		ABS-30.hm	10	10	-88	1		ABS-30.hm	10	10	-88	1		ABS-30.hm	10	10	-88	1		ABS-30.hm	10	10	-88	1
		ABS-30.hm	8	8	-51	1			ABS-30.hm	8	8	-51	1		ABS-30.hm	8	8	-51	1		ABS-30.hm	8	8	-51	1		ABS-30.hm	8	8	-51	1		ABS-30.hm	8	8	-51	1		ABS-30.hm	8	8	-51	1		ABS-30.hm	8	8	-51	1
		ABS-30.hm	7	7	-43	1			ABS-30.hm	7	7	-43	1		ABS-30.hm	7	7	-43	1		ABS-30.hm	7	7	-43	1		ABS-30.hm	7	7	-43	1		ABS-30.hm	7	7	-43	1		ABS-30.hm	7	7	-43	1		ABS-30.hm	7	7	-43	1
		ABS-31.hm	20	20	-367	1			ABS-31.hm	20	19	-367	1		ABS-31.hm	20	14	-367	1		ABS-31.hm	20	2	-367	0		ABS-31.hm	20	2	-367	0		ABS-31.hm	20	2	-367	0		ABS-31.hm	20	2	-367	0		ABS-31.hm	20	2	-367	0
		ABS-31.hm	23	23	-171	1			ABS-31.hm	23	23	-171	1		ABS-31.hm	23	17	-171	1		ABS-31.hm	23	17	-171	1		ABS-31.hm	23	13	-171	1		ABS-31.hm	23	13	-171	1		ABS-31.hm	23	13	-171	1		ABS-31.hm	23	13	-171	1
		ABS-31.hm	18	18	-147	1			ABS-31.hm	18	18	-147	1		ABS-31.hm	18	13	-147	1		ABS-31.hm	18	13	-147	1		ABS-31.hm	18	13	-147	1		ABS-31.hm	18	13	-147	1		ABS-31.hm	18	13	-147	1		ABS-31.hm	18	13	-147	1
		ABS-31.hm	23	23	-95	1			ABS-31.hm	23	23	-95	1		ABS-31.hm	23	8	-95	1		ABS-31.hm	23	8	-95	1		ABS-31.hm	23	8	-95	1		ABS-31.hm	23	8	-95	1		ABS-31.hm	23	8	-95	1		ABS-31.hm	23	8	-95	1
		ABS-31.hm	23	23	-68	1			ABS-31.hm	23	23	-68	1		ABS-31.hm	23	15	-68	1		ABS-31.hm	23	15	-68	1		ABS-31.hm	23	15	-68	1		ABS-31.hm	23	15	-68	1		ABS-31.hm	23	15	-68	1		ABS-31.hm	23	15	-68	1
		ABS-32.hr	18	18	-293	1			ABS-32.hr	18	18	-293	1		ABS-32.hr	18	16	-293	1		ABS-32.hr	18	16	-293	1		ABS-32.hr	18	16	-293	1		ABS-32.hr	18	16	-293	1		ABS-32.hr	18	16	-293	1		ABS-32.hr	18	16	-293	1
		ABS-32.hr	30	30	-172	1			ABS-32.hr	30	30	-172	1		ABS-32.hr	30	30	-172	1		ABS-32.hr	30	30	-172	1		ABS-32.hr	30	30	-172	1		ABS-32.hr	30	30	-172	1		ABS-32.hr	30	30	-172	1		ABS-32.hr	30	30	-172	1
		ABS-32.hr	7	7	-30	1			ABS-32.hr	7	7	-30	1		ABS-32.hr	7	7	-30	1		ABS-32.hr	7	7	-30	1		ABS-32.hr	7	7	-30	1		ABS-32.hr	7	7	-30	1		ABS-32.hr	7	7	-30	1		ABS-32.hr	7	7	-30	1
		ABS-33.hm	6	6	-73	1			ABS-33.hm	6	6	-73	1		ABS-33.hm	6	6	-73	1		ABS-33.hm	6	6	-73	1		ABS-33.hm	6	6	-73	1		ABS-33.hm	6	6	-73	1		ABS-33.hm	6	6	-73	1		ABS-33.hm	6	6	-73	1
		ABS-33.hm	7	7	-27	1			ABS-33.hm	7	7	-27	1		ABS-33.hm	7	7	-27	1		ABS-33.hm	7	7	-27	1		ABS-33.hm	7	7	-27	1		ABS-33.hm	7	7	-27	1		ABS-33.hm	7	7	-27	1		ABS-33.hm	7	7	-27	1
		ABS-34.hm	16	16	-123	1			ABS-34.hm	16	16	-123	1		ABS-34.hm	16	15	-123	1		ABS-34.hm	16	15	-123	1		ABS-34.hm	16	12	-123	1		ABS-34.hm	16	12	-123	1		ABS-34.hm	16	12	-123	1		ABS-34.hm	16	12	-123	1
		ABS-34.hm	20	20	-107	1			ABS-34.hm	20	20	-107	1		ABS-34.hm	20	17	-107	1		ABS-34.hm	20	17	-107	1		ABS-34.hm	20	17	-107	1		ABS-34.hm	20	17	-107	1		ABS-34.hm	20	17	-107	1		ABS-34.hm	20	17	-107	1
		ABS-34.hm	12	12	-67	1			ABS-34.hm	12	12	-67	1		ABS-34.hm	12	12	-67	1		ABS-34.hm	12	12	-67	1		ABS-34.hm	12	12	-67	1		ABS-34.hm	12	12	-67	1		ABS-34.hm	12	12	-67	1		ABS-34.hm	12	12	-67	1
		ABS-35.hr	22	22	-171	1			ABS-35.hr	22	22	-171	1		ABS-35.hr	22	22	-171	1		ABS-35.hr	22	22	-171	1		ABS-35.hr	22	20	-171	1		ABS-35.hr	22	20	-171	1		ABS-35.hr	22	20	-171	1		ABS-35.hr	22	20	-171	1
		ABS-35.hr	20	20	-59	1			ABS-35.hr	20	18	-59	1		ABS-35.hr	20	16	-59	1		ABS-35.hr	20	16	-59	1		ABS-35.hr	20	16	-59	1		ABS-35.hr	20	16	-59	1		ABS-35.hr	20	16	-59	1		ABS-35.hr	20	16	-59	1
		ABS-35.hr	6	6	-29	1			ABS-35.hr	6	6	-29	1		ABS-35.hr	6	6	-29	1		ABS-35.hr	6	6	-29	1		ABS-35.hr	6	6	-29	1		ABS-35.hr	6	6	-29	1		ABS-35.hr	6	6	-29	1		ABS-35.hr	6	6	-29	1
		ABS-36.hmr	9	9	-90	1			ABS-36.hmr	9	9	-90	1		ABS-36.hmr	9	9	-90	1		ABS-36.hmr	9	9	-90	1		ABS-36.hmr	9	9	-90	1		ABS-36.hmr	9	9	-90	1		ABS-36.hmr	9	9	-90	1		ABS-36.hmr	9	9	-90	1
		ABS-36.hmr	6	6	-54	1			ABS-36.hmr	6	6	-54	1		ABS-36.hmr	6	6	-54	1		ABS-36.hmr	6	6	-54	1		ABS-36.hmr	6	6	-54	1		ABS-36.hmr	6	6	-54	1		ABS-36.hmr	6	6	-54	1		ABS-36.hmr	6	6	-54	1
		ABS-37.hm	22	22	-412	1			ABS-37.hm	22	9	-412	1		ABS-37.hm	22	9	-412	1		ABS-37.hm	22	6	-412	0		ABS-37.hm	22	6	-412	0		ABS-37.hm	22	6	-412	0		ABS-37.hm	22	6	-412	0		ABS-37.hm	22	6	-412	0
		ABS-37.hm	22	22	-360	1			ABS-37.hm	22	20	-360	1		ABS-37.hm	22	20	-360	1		ABS-37.hm	22	20	-360	1		ABS-37.hm	22	20	-360	1		ABS-37.hm	22	20	-360	1		ABS-37.hm	22	20	-360	1		ABS-37.hm	22	20	-360	1
		ABS-37.hm	21	21	-88	1			ABS-37.hm	21	20	-88	1		ABS-37.hm	21	20	-88	1		ABS-37.hm	21	20	-88	1		ABS-37.hm	21	20	-88	1		ABS-37.hm	21	20	-88	1		ABS-37.hm	21	20	-88	1		ABS-37.hm	21	20	-88	1
		ABS-38.hm	12	12	-35	1			ABS-38.hm	12	12	-35	1		ABS-38.hm	12	12	-35	1		ABS-38.hm	12	12	-35	1		ABS-38.hm	12	12	-35	1		ABS-38.hm	12	12	-35	1		ABS-38.hm	12	12	-35	1		ABS-38.hm	12	12	-35	1
		ABS-38.hm	12	12	-18	1			ABS-38.hm	12	12	-18	1		ABS-38.hm	12	12	-18	1		ABS-38.hm	12	12	-18	1		ABS-38.hm	12	12	-18	1		ABS-38.hm	12	12	-18	1		ABS-38.hm	12	12	-18	1		ABS-38.hm	12	12	-18	1
		ABS-39.hr	10	10	-475	1			ABS-39.hr	10	10	-475	1		ABS-39.hr	10	10	-475	1		ABS-39.hr	10	10	-475	1		ABS-39.hr	10	10	-475	1		ABS-39.hr	10	10	-475	1		ABS-39.hr	10	10	-475	1		ABS-39.hr	10	10	-475	1
		ABS-39.hr	10	10	-323	1			ABS-39.hr	10	10	-323	1		ABS-39.hr	10	10	-323	1		ABS-39.hr	10	10	-323	1		ABS-39.hr	10	10	-323	1		ABS-39.hr	10	10	-323	1		ABS-39.hr	10	10	-323	1		ABS-39.hr	10	10	-323	1
		ABS-39.hr	8	8	-229	1			ABS-39.hr	8	8	-229	1		ABS-39.hr	8	8	-229	1		ABS-39.hr	8	8	-229	1		ABS-39.hr	8	8	-229	1		ABS-39.hr	8	8	-229	1		ABS-39.hr	8	8	-229	1		ABS-39.hr	8	8	-229	1
		ABS-39.hr	16	16	-219	1			ABS-39.hr	16	16	-219	1		ABS-39.hr	16	8	-219	1		ABS-39.hr	16	8	-219	1		ABS-39.hr	16	8	-219	1		ABS-39.hr	16	8	-219	1		ABS-39.hr	16	8	-219	1		ABS-39.hr	16	8	-219	1
		ABS-39.hr	17	17	-162	1			ABS-39.hr	17	16	-162	1		ABS-39.hr	17	0	-162	0		ABS-39.hr	17	0	-162	0		ABS-39.hr	17	0	-162	0		ABS-39.hr	17	0	-162	0		ABS-39.hr	17	0	-162	0		ABS-39.hr	17	0	-162	0
		ABS-39.hr	12	12	-125	1			ABS-39.hr	12	12	-125	1		ABS-39.hr	12	5	-125	0		ABS-39.hr	12	0	-125	0		ABS-39.hr	12	0	-125	0		ABS-39.hr	12	0	-125	0		ABS-39.hr	12	0	-125	0		ABS-39.hr	12	0	-125	0
		ABS-39.hr	18	16	-104	1			ABS-39.hr	18	16	-104	1		ABS-39.hr	18	11	-104	1		ABS-39.hr	18	11	-104	1		ABS-39.hr	18	11	-104	1		ABS-39.hr	18	11	-104	1		ABS-39.hr	18	11	-104	1		ABS-39.hr	18	11	-104	1
		ABS-39.hr	6	6	-82	1			ABS-39.hr	6	6	-82	1		ABS-39.hr	6	6	-82	1		ABS-39.hr	6	6	-82	1		ABS-39.hr	6	6	-82	1		ABS-39.hr	6	6	-82	1		ABS-39.hr	6	6	-82	1		ABS-39.hr	6	6	-82	1
		ABS-40.mr	12	12	-492	1			ABS-40.mr	12	12	-492	1		ABS-40.mr	12	12	-492	1		ABS-40.mr	12	0	-492	0		ABS-40.mr	12	0	-492	0		ABS-40.mr	12	0	-492	0		ABS-40.mr	12	0	-492	0		ABS-40.mr	12	0	-492	0
		ABS-40.mr	12	12	-70	1			ABS-40.mr	12	12	-70	1		ABS-40.mr	12	12	-70	1		ABS-40.mr	12	12	-70	1		ABS-40.mr	12	12	-70	1		ABS-40.mr	12	12	-70	1		ABS-40.mr	12	12	-70	1		ABS-40.mr	12	12	-70	1
		ABS-41.hm	32	32	-121	1			ABS-41.hm	32	32	-121	1		ABS-41.hm	32	32	-121	1		ABS-41.hm	32	32	-121	1		ABS-41.hm	32	32	-121	1		ABS-41.hm	32	32	-121	1		ABS-41.hm	32	32	-121	1		ABS-41.hm	32	32	-121	1
		ABS-41.hm	8	8	-32	1			ABS-41.hm	8	8	-32	1		ABS-41.hm	8	8	-32	1		ABS-41.hm	8	8	-32	1		ABS-41.hm	8	8	-32	1		ABS-41.hm	8	8	-32	1		ABS-41.hm	8	8	-32	1		ABS-41.hm	8	0	-32	0
		ABS-42.hr	12	12	-239	1			ABS-42.hr	12	3	-239	0		ABS-42.hr	12	3	-239	0		ABS-42.hr	12	3	-239	0		ABS-42.hr	12	3	-239	0		ABS-42.hr	12	3	-239	0		ABS-42.hr	12	3	-239	0		ABS-42.hr	12	3	-239	0
		ABS-42.hr	12	12	-230	1			ABS-42.hr	12	12	-230	1		ABS-42.hr	12	12	-230	1		ABS-42.hr	12	12	-230	1		ABS-42.hr	12	12	-230	1		ABS-42.hr	12	12	-230	1		ABS-42.hr	12	12	-230	1		ABS-42.hr	12	12	-230	1
		ABS-42.hr	15	15	-225	1			ABS-42.hr	15	15	-225	1		ABS-42.hr	15	11	-225	1		ABS-42.hr	15	11	-225	1		ABS-42.hr	15	11	-225	1		ABS-42.hr	15	11	-225	1		ABS-42.hr	15	11	-225	1		ABS-42.hr	15	11	-225	1
		ABS-42.hr	7	7	-179	1			ABS-42.hr	7	7	-179	1		ABS-42.hr	7	7	-179	1		ABS-42.hr	7	7	-179	1		ABS-42.hr	7	7	-179	1		ABS-42.hr	7	7	-179	1		ABS-42.hr	7	7	-179	1		ABS-42.hr	7	7	-179	1
		ABS-42.hr	7	7	-138	1			ABS-42.hr	7	7	-138	1		ABS-42.hr	7	7	-138	1		ABS-42.hr	7	7	-138	1		ABS-42.hr	7	7	-138	1		ABS-42.hr	7	7	-138	1		ABS-42.hr	7	7	-138	1		ABS-42.hr	7	7	-138	1
		ABS-42.hr	8	8	-135	1			ABS-42.hr	8	8	-135	1		ABS-42.hr	8	8	-135	1		ABS-42.hr	8	8	-135	1		ABS-42.hr	8	8	-135	1		ABS-42.hr	8	8	-135	1		ABS-42.hr	8	8	-135	1		ABS-42.hr	8	8	-135	1
		ABS-42.hr	6	6	-129	1			ABS-42.hr	6	6	-129	1		ABS-42.hr	6	6	-129	1		ABS-42.hr	6	6	-129	1		ABS-42.hr	6	6	-129	1		ABS-42.hr	6	6	-129	1		ABS-42.hr	6	6	-129	1		ABS-42.hr	6	6	-129	1
		ABS-42.hr	7	7	-90	1			ABS-42.hr	7	7	-90	1		ABS-42.hr	7	7	-90	1		ABS-42.hr	7	7	-90	1		ABS-42.hr	7	7	-90	1		ABS-42.hr	7	7	-90	1		ABS-42.hr	7	7	-90	1		ABS-42.hr	7	7	-90	1
		ABS-42.hr	9	9	-81	1			ABS-42.hr	9	9	-81	1		ABS-42.hr	9	7	-81	1		ABS-42.hr	9	7	-81	1		ABS-42.hr	9	7	-81	1		ABS-42.hr	9	7	-81	1		ABS-42.hr	9	7	-81	1		ABS-42.hr	9	7	-81	1
		ABS-42.hr	7	7	-71	1			ABS-42.hr	7	7	-71	1		ABS-42.hr	7	7	-71	1		ABS-42.hr	7	7	-71	1		ABS-42.hr	7	7	-71	1		ABS-42.hr	7	7	-71	1		ABS-42.hr	7	7	-71	1		ABS-42.hr	7	7	-71	1
		ABS-43.hm	10	10	-476	1			ABS-43.hm	10	10	-476	1		ABS-43.hm	10	10	-476	1		ABS-43.hm	10	10	-476	1		ABS-43.hm	10	10	-476	1		ABS-43.hm	10	10	-476	1		ABS-43.hm	10	10	-476	1		ABS-43.hm	10	10	-476	1
		ABS-43.hm	5	5	-75	1			ABS-43.hm	5	5	-75	1		ABS-43.hm	5	5	-75	1		ABS-43.hm	5	5	-75	1		ABS-43.hm	5	5	-75	1		ABS-43.hm	5	5	-75	1		ABS-43.hm	5	5	-75	1		ABS-43.hm	5	5	-75	1
		ABS-44.mr	19	19	-237	1			ABS-44.mr	19	16	-237	1		ABS-44.mr	19	16	-237	1		ABS-44.mr	19	16	-237	1		ABS-44.mr	19	16	-237	1		ABS-44.mr	19	8	-237	1		ABS-44.mr	19	8	-237	1		ABS-44.mr	19	8	-237	1
		ABS-44.mr	11	11	-141	1			ABS-44.mr	11	11	-141	1		ABS-44.mr	11	11	-141	1		ABS-44.mr	11	11	-141	1		ABS-44.mr	11	11	-141	1		ABS-44.mr	11	11	-141	1		ABS-44.mr	11	11	-141	1		ABS-44.mr	11	11	-141	1
		ABS-44.mr	12	12	-127	1			ABS-44.mr	12	12	-127	1		ABS-44.mr	12	12	-127	1		ABS-44.mr	12	12	-127	1		ABS-44.mr	12	12	-127	1		ABS-44.mr	12	12	-127	1		ABS-44.mr	12	12	-127	1		ABS-44.mr	12	12	-127	1
		ABS-44.mr	10	10	-88	1			ABS-44.mr	10	10	-88	1		ABS-44.mr	10	10	-88	1		ABS-44.mr	10	10	-88	1		ABS-44.mr	10	10	-88	1		ABS-44.mr	10	10	-88	1		ABS-44.mr	10	10	-88	1		ABS-44.mr	10	10	-88	1
		ABS-44.mr	6	6	-30	1			ABS-44.mr	6	6	-30	1		ABS-44.mr	6	6	-30	1		ABS-44.mr	6	6	-30	1		ABS-44.mr	6	6	-30	1		ABS-44.mr	6	6	-30	1		ABS-44.mr	6	6	-30	1		ABS-44.mr	6	6	-30	1
		ABS-45.hm	28	28	-226	1			ABS-45.hm	28	28	-226	1		ABS-45.hm	28	28	-226	1		ABS-45.hm	28	28	-226	1		ABS-45.hm	28	28	-226	1		ABS-45.hm	28	28	-226	1		ABS-45.hm	28	28	-226	1		ABS-45.hm	28	28	-226	1
		ABS-45.hm	10	10	-191	1			ABS-45.hm	10	10	-191	1		ABS-45.hm	10	10	-191	1		ABS-45.hm	10	8	-191	1		ABS-45.hm	10	0	-191	0		ABS-45.hm	10	0	-191	0		ABS-45.hm	10	0	-191	0		ABS-45.hm	10	0	-191	0
		ABS-45.hm	23	23	-133	1			ABS-45.hm	23	23	-133	1		ABS-45.hm	23	19	-133	1		ABS-45.hm	23	13	-133	1		ABS-45.hm	23	13	-133	1		ABS-45.hm	23	13	-133	1		ABS-45.hm	23	13	-133	1		ABS-45.hm	23	13	-133	1
		ABS-46.hr	18	18	-50	1			ABS-46.hr	18	18	-50	1		ABS-46.hr	18	12	-50	1		ABS-46.hr	18	12	-50	1		ABS-46.hr	18	12	-50	1		ABS-46.hr	18	12	-50	1		ABS-46.hr	18	12	-50	1		ABS-46.hr	18	12	-50	1
		ABS-47.mr	28	28	-315	1			ABS-47.mr	28	21	-315	1		ABS-47.mr	28	17	-315	1		ABS-47.mr	28	9	-315	1		ABS-47.mr	28	1	-315	0		ABS-47.mr	28	0	-315	0		ABS-47.mr	28	0	-315	0		ABS-47.mr	28	0	-315	0
		ABS-47.mr	31	31	-226	1			ABS-47.mr	31	28	-226	1		ABS-47.mr	31	20	-226	1		ABS-47.mr	31	12	-226	1		ABS-47.mr	31	12	-226	1		ABS-47.mr	31	12	-226	1		ABS-47.mr	31	12	-226	1		ABS-47.mr	31	12	-226	1
		ABS-47.mr	9	9	-172	1			ABS-47.mr	9	9	-172	1		ABS-47.mr	9	9	-172	1		ABS-47.mr	9	9	-172	1		ABS-47.mr	9	9	-172	1		ABS-47.mr	9	9	-172	1		ABS-47.mr	9	9	-172	1		ABS-47.mr	9	9	-172	1
		ABS-47.mr	8	8	-162	1			ABS-47.mr	8	8	-162	1		ABS-47.mr	8	8	-162	1		ABS-47.mr	8	8	-162	1		ABS-47.mr	8	8	-162	1		ABS-47.mr	8	8	-162	1		ABS-47.mr	8	8	-162	1		ABS-47.mr	8	8	-162	1
		ABS-48.hm	17	17	-428	1			ABS-48.hm	17	17	-428	1		ABS-48.hm	17	11	-428	1		ABS-48.hm	17	11	-428	1		ABS-48.hm	17	0	-428	0		ABS-48.hm	17	0	-428	0		ABS-48.hm	17	0	-428	0		ABS-48.hm	17	0	-428	0
		ABS-48.hm	24	24	-405	1			ABS-48.hm	24	24	-405	1		ABS-48.hm	24	23	-405	1		ABS-48.hm	24	23	-405	1		ABS-48.hm	24	23	-405	1		ABS-48.hm	24	23	-405	1		ABS-48.hm	24	23	-405	1		ABS-48.hm	24	23	-405	1
		ABS-48.hm	25	25	-108	1			ABS-48.hm	25	24	-108	1		ABS-48.hm	25	24	-108	1		ABS-48.hm	25	22	-108	1		ABS-48.hm	25	22	-108	1		ABS-48.hm	25	22	-108	1		ABS-48.hm	25	22	-108	1		ABS-48.hm	25	22	-108	1
		ABS-49.hm	9	9	-51	1			ABS-49.hm	9	9	-51	1		ABS-49.hm	9	9	-51	1		ABS-49.hm	9	8	-51	1		ABS-49.hm	9	8	-51	1		ABS-49.hm	9	8	-51	1		ABS-49.hm	9	8	-51	1		ABS-49.hm	9	8	-51	1
		ABS-49.hm	7	7	-32	1			ABS-49.hm	7	7	-32	1		ABS-49.hm	7	5	-32	0		ABS-49.hm	7	5	-32	0		ABS-49.hm	7	5	-32	0		ABS-49.hm	7	5	-32	0		ABS-49.hm	7	5	-32	0		ABS-49.hm	7	5	-32	0
		ABS-50.hr	23	23	-112	1			ABS-50.hr	23	23	-112	1		ABS-50.hr	23	20	-112	1		ABS-50.hr	23	20	-112	1		ABS-50.hr	23	20	-112	1		ABS-50.hr	23	20	-112	1		ABS-50.hr	23	20	-112	1		ABS-50.hr	23	20	-112	1
		ABS-50.hr	6	6	-28	1			ABS-50.hr	6	6	-28	1		ABS-50.hr	6	6	-28	1		ABS-50.hr	6	6	-28	1		ABS-50.hr	6	6	-28	1		ABS-50.hr	6	6	-28	1		ABS-50.hr	6	6	-28	1		ABS-50.hr	6	6	-28	1
		ABS-51.hm	21	21	-166	1			ABS-51.hm	21	17	-166	1		ABS-51.hm	21	17	-166	1		ABS-51.hm	21	17	-166	1		ABS-51.hm	21	17	-166	1		ABS-51.hm	21	17	-166	1		ABS-51.hm	21	17	-166	1		ABS-51.hm	21	17	-166	1
		ABS-51.hm	5	5	-31	1			ABS-51.hm	5	5	-31	1		ABS-51.hm	5	5	-31	1		ABS-51.hm	5	5	-31	1		ABS-51.hm	5	5	-31	1		ABS-51.hm	5	5	-31	1		ABS-51.hm	5	5	-31	1		ABS-51.hm	5	5	-31	1
		ABS-52.hmr	13	13	-464	1			ABS-52.hmr	13	13	-464	1		ABS-52.hmr	13	8	-464	1		ABS-52.hmr	13	8	-464	1		ABS-52.hmr	13	8	-464	1		ABS-52.hmr	13	8	-464	1		ABS-52.hmr	13	8	-464	1		ABS-52.hmr	13	8	-464	1
		ABS-52.hmr	13	13	-301	1			ABS-52.hmr	13	8	-301	1		ABS-52.hmr	13	0	-301	0		ABS-52.hmr	13	0	-301	0		ABS-52.hmr	13	0	-301	0		ABS-52.hmr	13	0	-301	0		ABS-52.hmr	13	0	-301	0		ABS-52.hmr	13	0	-301	0
		ABS-53.hm	15	15	-240	1			ABS-53.hm	15	15	-240	1		ABS-53.hm	15	15	-240	1		ABS-53.hm	15	15	-240	1		ABS-53.hm	15	15	-240	1		ABS-53.hm	15	15	-240	1		ABS-53.hm	15	15	-240	1		ABS-53.hm	15	15	-240	1
		ABS-53.hm	6	6	-231	1			ABS-53.hm	6	6	-231	1		ABS-53.hm	6	6	-231	1		ABS-53.hm	6	6	-231	1		ABS-53.hm	6	6	-231	1		ABS-53.hm	6	6	-231	1		ABS-53.hm	6	6	-231	1		ABS-53.hm	6	6	-231	1
		ABS-53.hm	5	5	-198	1			ABS-53.hm	5	5	-198	1		ABS-53.hm	5	5	-198	1		ABS-53.hm	5	5	-198	1		ABS-53.hm	5	5	-198	1		ABS-53.hm	5	5	-198	1		ABS-53.hm	5	5	-198	1		ABS-53.hm	5	5	-198	1
		ABS-53.hm	6	6	-45	1			ABS-53.hm	6	6	-45	1		ABS-53.hm	6	6	-45	1		ABS-53.hm	6	6	-45	1		ABS-53.hm	6	6	-45	1		ABS-53.hm	6	6	-45	1		ABS-53.hm	6	6	-45	1		ABS-53.hm	6	6	-45	1
		ABS-54.hm	17	17	-321	1			ABS-54.hm	17	17	-321	1		ABS-54.hm	17	15	-321	1		ABS-54.hm	17	12	-321	1		ABS-54.hm	17	12	-321	1		ABS-54.hm	17	12	-321	1		ABS-54.hm	17	12	-321	1		ABS-54.hm	17	12	-321	1
		ABS-54.hm	34	34	-293	1			ABS-54.hm	34	34	-293	1		ABS-54.hm	34	23	-293	1		ABS-54.hm	34	23	-293	1		ABS-54.hm	34	23	-293	1		ABS-54.hm	34	23	-293	1		ABS-54.hm	34	23	-293	1		ABS-54.hm	34	23	-293	1
		ABS-55.hr	21	21	-127	1			ABS-55.hr	21	21	-127	1		ABS-55.hr	21	17	-127	1		ABS-55.hr	21	17	-127	1		ABS-55.hr	21	17	-127	1		ABS-55.hr	21	17	-127	1		ABS-55.hr	21	17	-127	1		ABS-55.hr	21	17	-127	1
		ABS-56.hm	27	27	-278	1			ABS-56.hm	27	26	-278	1		ABS-56.hm	27	26	-278	1		ABS-56.hm	27	26	-278	1		ABS-56.hm	27	12	-278	1		ABS-56.hm	27	12	-278	1		ABS-56.hm	27	12	-278	1		ABS-56.hm	27	12	-278	1
		ABS-56.hm	17	17	-198	1			ABS-56.hm	17	17	-198	1		ABS-56.hm	17	17	-198	1		ABS-56.hm	17	17	-198	1		ABS-56.hm	17	17	-198	1		ABS-56.hm	17	17	-198	1		ABS-56.hm	17	17	-198	1		ABS-56.hm	17	14	-198	1
		ABS-56.hm	10	10	-154	1			ABS-56.hm	10	10	-154	1		ABS-56.hm	10	10	-154	1		ABS-56.hm	10	10	-154	1		ABS-56.hm	10	10	-154	1		ABS-56.hm	10	10	-154	1		ABS-56.hm	10	10	-154	1		ABS-56.hm	10	10	-154	1
		ABS-56.hm	10	10	-71	1			ABS-56.hm	10	10	-71	1		ABS-56.hm	10	10	-71	1		ABS-56.hm	10	10	-71	1		ABS-56.hm	10	10	-71	1		ABS-56.hm	10	10	-71	1		ABS-56.hm	10	10	-71	1		ABS-56.hm	10	10	-71	1
		ABS-56.hm	6	6	-24	1			ABS-56.hm	6	6	-24	1		ABS-56.hm	6	6	-24	1		ABS-56.hm	6	6	-24	1		ABS-56.hm	6	6	-24	1		ABS-56.hm	6	6	-24	1		ABS-56.hm	6	6	-24	1		ABS-56.hm	6	6	-24	1
		ABS-57.hm	11	9	-152	1			ABS-57.hm	11	9	-152	1		ABS-57.hm	11	9	-152	1		ABS-57.hm	11	9	-152	1		ABS-57.hm	11	9	-152	1		ABS-57.hm	11	7	-152	0		ABS-57.hm	11	7	-152	0		ABS-57.hm	11	7	-152	0
		ABS-57.hm	8	8	-137	1			ABS-57.hm	8	8	-137	1		ABS-57.hm	8	8	-137	1		ABS-57.hm	8	8	-137	1		ABS-57.hm	8	8	-137	1		ABS-57.hm	8	8	-137	1		ABS-57.hm	8	8	-137	1		ABS-57.hm	8	8	-137	1
		ABS-57.hm	27	26	-73	1			ABS-57.hm	27	26	-73	1		ABS-57.hm	27	14	-73	1		ABS-57.hm	27	14	-73	1		ABS-57.hm	27	14	-73	1		ABS-57.hm	27	14	-73	1		ABS-57.hm	27	14	-73	1		ABS-57.hm	27	14	-73	1
		ABS-58.hm	33	33	-372	1			ABS-58.hm	33	29	-372	1		ABS-58.hm	33	25	-372	1		ABS-58.hm	33	25	-372	1		ABS-58.hm	33	25	-372	1		ABS-58.hm	33	25	-372	1		ABS-58.hm	33	25	-372	1		ABS-58.hm	33	25	-372	1
		ABS-58.hm	33	33	-248	1			ABS-58.hm	33	29	-248	1		ABS-58.hm	33	29	-248	1		ABS-58.hm	33	29	-248	1		ABS-58.hm	33	29	-248	1		ABS-58.hm	33	29	-248	1		ABS-58.hm	33	29	-248	1		ABS-58.hm	33	29	-248	1
		ABS-58.hm	33	33	-201	1			ABS-58.hm	33	33	-201	1		ABS-58.hm	33	24	-201	1		ABS-58.hm	33	24	-201	1		ABS-58.hm	33	24	-201	1		ABS-58.hm	33	24	-201	1		ABS-58.hm	33	24	-201	1		ABS-58.hm	33	24	-201	1
		ABS-58.hm	13	13	-167	1			ABS-58.hm	13	13	-167	1		ABS-58.hm	13	7	-167	0		ABS-58.hm	13	7	-167	0		ABS-58.hm	13	7	-167	0		ABS-58.hm	13	7	-167	0		ABS-58.hm	13	7	-167	0		ABS-58.hm	13	7	-167	0
		ABS-58.hm	25	25	-85	1			ABS-58.hm	25	25	-85	1		ABS-58.hm	25	25	-85	1		ABS-58.hm	25	25	-85	1		ABS-58.hm	25	25	-85	1		ABS-58.hm	25	25	-85	1		ABS-58.hm	25	25	-85	1		ABS-58.hm	25	25	-85	1
		ABS-58.hm	34	34	-69	1			ABS-58.hm	34	34	-69	1		ABS-58.hm	34	34	-69	1		ABS-58.hm	34	34	-69	1		ABS-58.hm	34	34	-69	1		ABS-58.hm	34	34	-69	1		ABS-58.hm	34	34	-69	1		ABS-58.hm	34	34	-69	1
		ABS-59.hm	13	13	-118	1			ABS-59.hm	13	13	-118	1		ABS-59.hm	13	13	-118	1		ABS-59.hm	13	13	-118	1		ABS-59.hm	13	13	-118	1		ABS-59.hm	13	13	-118	1		ABS-59.hm	13	13	-118	1		ABS-59.hm	13	13	-118	1
		ABS-59.hm	21	21	-81	1			ABS-59.hm	21	21	-81	1		ABS-59.hm	21	21	-81	1		ABS-59.hm	21	21	-81	1		ABS-59.hm	21	21	-81	1		ABS-59.hm	21	21	-81	1		ABS-59.hm	21	21	-81	1		ABS-59.hm	21	21	-81	1
		ABS-59.hm	22	22	-59	1			ABS-59.hm	22	22	-59	1		ABS-59.hm	22	22	-59	1		ABS-59.hm	22	22	-59	1		ABS-59.hm	22	22	-59	1		ABS-59.hm	22	19	-59	1		ABS-59.hm	22	19	-59	1		ABS-59.hm	22	19	-59	1
		ABS-59.hm	6	6	-31	1			ABS-59.hm	6	6	-31	1		ABS-59.hm	6	6	-31	1		ABS-59.hm	6	6	-31	1		ABS-59.hm	6	6	-31	1		ABS-59.hm	6	6	-31	1		ABS-59.hm	6	6	-31	1		ABS-59.hm	6	6	-31	1
		ABS-60.hm	21	21	-421	1			ABS-60.hm	21	21	-421	1		ABS-60.hm	21	16	-421	1		ABS-60.hm	21	16	-421	1		ABS-60.hm	21	16	-421	1		ABS-60.hm	21	16	-421	1		ABS-60.hm	21	16	-421	1		ABS-60.hm	21	16	-421	1
		ABS-60.hm	22	21	-150	1			ABS-60.hm	22	18	-150	1		ABS-60.hm	22	9	-150	1		ABS-60.hm	22	0	-150	0		ABS-60.hm	22	0	-150	0		ABS-60.hm	22	0	-150	0		ABS-60.hm	22	0	-150	0		ABS-60.hm	22	0	-150	0
		ABS-60.hm	7	7	-55	1			ABS-60.hm	7	7	-55	1		ABS-60.hm	7	7	-55	1		ABS-60.hm	7	7	-55	1		ABS-60.hm	7	7	-55	1		ABS-60.hm	7	7	-55	1		ABS-60.hm	7	7	-55	1		ABS-60.hm	7	7	-55	1
		ABS-61.hm	27	27	-220	1			ABS-61.hm	27	25	-220	1		ABS-61.hm	27	16	-220	1		ABS-61.hm	27	16	-220	1		ABS-61.hm	27	16	-220	1		ABS-61.hm	27	16	-220	1		ABS-61.hm	27	16	-220	1		ABS-61.hm	27	16	-220	1
		ABS-61.hm	25	25	-123	1			ABS-61.hm	25	25	-123	1		ABS-61.hm	25	25	-123	1		ABS-61.hm	25	25	-123	1		ABS-61.hm	25	25	-123	1		ABS-61.hm	25	25	-123	1		ABS-61.hm	25	25	-123	1		ABS-61.hm	25	25	-123	1
		ABS-61.hm	9	9	-80	1			ABS-61.hm	9	9	-80	1		ABS-61.hm	9	9	-80	1		ABS-61.hm	9	9	-80	1		ABS-61.hm	9	9	-80	1		ABS-61.hm	9	9	-80	1		ABS-61.hm	9	9	-80	1		ABS-61.hm	9	9	-80	1
		ABS-62.hm	6	6	-108	1			ABS-62.hm	6	6	-108	1		ABS-62.hm	6	6	-108	1		ABS-62.hm	6	6	-108	1		ABS-62.hm	6	6	-108	1		ABS-62.hm	6	6	-108	1		ABS-62.hm	6	6	-108	1		ABS-62.hm	6	6	-108	1
		ABS-62.hm	6	6	-98	1			ABS-62.hm	6	6	-98	1		ABS-62.hm	6	6	-98	1		ABS-62.hm	6	6	-98	1		ABS-62.hm	6	6	-98	1		ABS-62.hm	6	6	-98	1		ABS-62.hm	6	6	-98	1		ABS-62.hm	6	6	-98	1
		ABS-62.hm	6	6	-85	1			ABS-62.hm	6	6	-85	1		ABS-62.hm	6	6	-85	1		ABS-62.hm	6	6	-85	1		ABS-62.hm	6	6	-85	1		ABS-62.hm	6	6	-85	1		ABS-62.hm	6	6	-85	1		ABS-62.hm	6	6	-85	1
		ABS-62.hm	7	7	-32	1			ABS-62.hm	7	7	-32	1		ABS-62.hm	7	7	-32	1		ABS-62.hm	7	7	-32	1		ABS-62.hm	7	7	-32	1		ABS-62.hm	7	7	-32	1		ABS-62.hm	7	7	-32	1		ABS-62.hm	7	7	-32	1
		ABS-63.hm	5	5	-57	1			ABS-63.hm	5	5	-57	1		ABS-63.hm	5	5	-57	1		ABS-63.hm	5	5	-57	1		ABS-63.hm	5	5	-57	1		ABS-63.hm	5	5	-57	1		ABS-63.hm	5	5	-57	1		ABS-63.hm	5	5	-57	1
		ABS-63.hm	7	7	-43	1			ABS-63.hm	7	7	-43	1		ABS-63.hm	7	7	-43	1		ABS-63.hm	7	7	-43	1		ABS-63.hm	7	7	-43	1		ABS-63.hm	7	7	-43	1		ABS-63.hm	7	7	-43	1		ABS-63.hm	7	7	-43	1
		ABS-64.hm	7	7	-111	1			ABS-64.hm	7	7	-111	1		ABS-64.hm	7	7	-111	1		ABS-64.hm	7	7	-111	1		ABS-64.hm	7	0	-111	0		ABS-64.hm	7	0	-111	0		ABS-64.hm	7	0	-111	0		ABS-64.hm	7	0	-111	0
		ABS-64.hm	6	6	-49	1			ABS-64.hm	6	6	-49	1		ABS-64.hm	6	0	-49	0		ABS-64.hm	6	0	-49	0		ABS-64.hm	6	0	-49	0		ABS-64.hm	6	0	-49	0		ABS-64.hm	6	0	-49	0		ABS-64.hm	6	0	-49	0
		ABS-64.hm	6	6	-15	1			ABS-64.hm	6	6	-15	1		ABS-64.hm	6	6	-15	1		ABS-64.hm	6	6	-15	1		ABS-64.hm	6	6	-15	1		ABS-64.hm	6	6	-15	1		ABS-64.hm	6	6	-15	1		ABS-64.hm	6	6	-15	1
		ABS-65.hm	7	7	-200	1			ABS-65.hm	7	7	-200	1		ABS-65.hm	7	0	-200	0		ABS-65.hm	7	0	-200	0		ABS-65.hm	7	0	-200	0		ABS-65.hm	7	0	-200	0		ABS-65.hm	7	0	-200	0		ABS-65.hm	7	0	-200	0
		ABS-65.hm	7	7	-80	1			ABS-65.hm	7	7	-80	1		ABS-65.hm	7	7	-80	1		ABS-65.hm	7	7	-80	1		ABS-65.hm	7	7	-80	1		ABS-65.hm	7	7	-80	1		ABS-65.hm	7	7	-80	1		ABS-65.hm	7	7	-80	1
		ABS-65.hm	8	8	-56	1			ABS-65.hm	8	8	-56	1		ABS-65.hm	8	8	-56	1		ABS-65.hm	8	8	-56	1		ABS-65.hm	8	8	-56	1		ABS-65.hm	8	8	-56	1		ABS-65.hm	8	8	-56	1		ABS-65.hm	8	8	-56	1
		ABS-65.hm	7	7	-51	1			ABS-65.hm	7	7	-51	1		ABS-65.hm	7	7	-51	1		ABS-65.hm	7	7	-51	1		ABS-65.hm	7	7	-51	1		ABS-65.hm	7	7	-51	1		ABS-65.hm	7	7	-51	1		ABS-65.hm	7	7	-51	1
		ABS-65.hm	6	6	-31	1			ABS-65.hm	6	6	-31	1		ABS-65.hm	6	6	-31	1		ABS-65.hm	6	6	-31	1		ABS-65.hm	6	6	-31	1		ABS-65.hm	6	6	-31	1		ABS-65.hm	6	6	-31	1		ABS-65.hm	6	6	-31	1
		ABS-65.hm	6	6	-16	1			ABS-65.hm	6	6	-16	1		ABS-65.hm	6	6	-16	1		ABS-65.hm	6	6	-16	1		ABS-65.hm	6	6	-16	1		ABS-65.hm	6	6	-16	1		ABS-65.hm	6	6	-16	1		ABS-65.hm	6	6	-16	1
		ABS-66.hm	6	6	-102	1			ABS-66.hm	6	6	-102	1		ABS-66.hm	6	6	-102	1		ABS-66.hm	6	6	-102	1		ABS-66.hm	6	6	-102	1		ABS-66.hm	6	6	-102	1		ABS-66.hm	6	6	-102	1		ABS-66.hm	6	6	-102	1
		ABS-66.hm	10	10	-54	1			ABS-66.hm	10	10	-54	1		ABS-66.hm	10	10	-54	1		ABS-66.hm	10	10	-54	1		ABS-66.hm	10	10	-54	1		ABS-66.hm	10	10	-54	1		ABS-66.hm	10	10	-54	1		ABS-66.hm	10	10	-54	1
		ABS-66.hm	6	6	-29	1			ABS-66.hm	6	6	-29	1		ABS-66.hm	6	6	-29	1		ABS-66.hm	6	6	-29	1		ABS-66.hm	6	6	-29	1		ABS-66.hm	6	6	-29	1		ABS-66.hm	6	6	-29	1		ABS-66.hm	6	6	-29	1
		ABS-67.hm	8	8	-68	1			ABS-67.hm	8	8	-68	1		ABS-67.hm	8	8	-68	1		ABS-67.hm	8	8	-68	1		ABS-67.hm	8	8	-68	1		ABS-67.hm	8	8	-68	1		ABS-67.hm	8	8	-68	1		ABS-67.hm	8	8	-68	1
		ABS-67.hm	4	4	-64	1			ABS-67.hm	4	4	-64	1		ABS-67.hm	4	4	-64	1		ABS-67.hm	4	4	-64	1		ABS-67.hm	4	4	-64	1		ABS-67.hm	4	4	-64	1		ABS-67.hm	4	4	-64	1		ABS-67.hm	4	4	-64	1
		ABS-67.hm	5	5	-27	1			ABS-67.hm	5	5	-27	1		ABS-67.hm	5	5	-27	1		ABS-67.hm	5	0	-27	0		ABS-67.hm	5	0	-27	0		ABS-67.hm	5	0	-27	0		ABS-67.hm	5	0	-27	0		ABS-67.hm	5	0	-27	0
		ABS-68.hm	7	7	-138	1			ABS-68.hm	7	7	-138	1		ABS-68.hm	7	7	-138	1		ABS-68.hm	7	7	-138	1		ABS-68.hm	7	7	-138	1		ABS-68.hm	7	7	-138	1		ABS-68.hm	7	7	-138	1		ABS-68.hm	7	7	-138	1
		ABS-68.hm	8	8	-78	1			ABS-68.hm	8	8	-78	1		ABS-68.hm	8	7	-78	1		ABS-68.hm	8	7	-78	1		ABS-68.hm	8	7	-78	1		ABS-68.hm	8	0	-78	0		ABS-68.hm	8	0	-78	0		ABS-68.hm	8	0	-78	0
		ABS-68.hm	7	7	-50	1			ABS-68.hm	7	7	-50	1		ABS-68.hm	7	7	-50	1		ABS-68.hm	7	7	-50	1		ABS-68.hm	7	7	-50	1		ABS-68.hm	7	7	-50	1		ABS-68.hm	7	7	-50	1		ABS-68.hm	7	7	-50	1
		ABS-68.hm	7	7	-31	1			ABS-68.hm	7	7	-31	1		ABS-68.hm	7	7	-31	1		ABS-68.hm	7	7	-31	1		ABS-68.hm	7	7	-31	1		ABS-68.hm	7	7	-31	1		ABS-68.hm	7	7	-31	1		ABS-68.hm	7	7	-31	1
		ABS-69.mr	6	6	-171	1			ABS-69.mr	6	6	-171	1		ABS-69.mr	6	6	-171	1		ABS-69.mr	6	6	-171	1		ABS-69.mr	6	6	-171	1		ABS-69.mr	6	6	-171	1		ABS-69.mr	6	6	-171	1		ABS-69.mr	6	6	-171	1
		ABS-69.mr	7	7	-146	1			ABS-69.mr	7	7	-146	1		ABS-69.mr	7	7	-146	1		ABS-69.mr	7	7	-146	1		ABS-69.mr	7	7	-146	1		ABS-69.mr	7	7	-146	1		ABS-69.mr	7	7	-146	1		ABS-69.mr	7	7	-146	1
		ABS-69.mr	7	7	-140	1			ABS-69.mr	7	7	-140	1		ABS-69.mr	7	7	-140	1		ABS-69.mr	7	7	-140	1		ABS-69.mr	7	7	-140	1		ABS-69.mr	7	7	-140	1		ABS-69.mr	7	7	-140	1		ABS-69.mr	7	7	-140	1
		ABS-69.mr	7	7	-128	1			ABS-69.mr	7	7	-128	1		ABS-69.mr	7	7	-128	1		ABS-69.mr	7	7	-128	1		ABS-69.mr	7	7	-128	1		ABS-69.mr	7	7	-128	1		ABS-69.mr	7	7	-128	1		ABS-69.mr	7	7	-128	1
		ABS-69.mr	7	7	-65	1			ABS-69.mr	7	7	-65	1		ABS-69.mr	7	5	-65	0		ABS-69.mr	7	5	-65	0		ABS-69.mr	7	5	-65	0		ABS-69.mr	7	5	-65	0		ABS-69.mr	7	5	-65	0		ABS-69.mr	7	5	-65	0
		ABS-69.mr	8	8	-51	1			ABS-69.mr	8	8	-51	1		ABS-69.mr	8	8	-51	1		ABS-69.mr	8	8	-51	1		ABS-69.mr	8	8	-51	1		ABS-69.mr	8	8	-51	1		ABS-69.mr	8	8	-51	1		ABS-69.mr	8	8	-51	1
		ABS-69.mr	6	6	-28	1			ABS-69.mr	6	6	-28	1		ABS-69.mr	6	6	-28	1		ABS-69.mr	6	6	-28	1		ABS-69.mr	6	6	-28	1		ABS-69.mr	6	6	-28	1		ABS-69.mr	6	6	-28	1		ABS-69.mr	6	6	-28	1
		ABS-70.hm	14	14	-147	1			ABS-70.hm	14	14	-147	1		ABS-70.hm	14	14	-147	1		ABS-70.hm	14	14	-147	1		ABS-70.hm	14	14	-147	1		ABS-70.hm	14	14	-147	1		ABS-70.hm	14	14	-147	1		ABS-70.hm	14	14	-147	1
		ABS-70.hm	12	12	-129	1			ABS-70.hm	12	12	-129	1		ABS-70.hm	12	12	-129	1		ABS-70.hm	12	12	-129	1		ABS-70.hm	12	12	-129	1		ABS-70.hm	12	12	-129	1		ABS-70.hm	12	12	-129	1		ABS-70.hm	12	12	-129	1
		ABS-70.hm	24	24	-74	1			ABS-70.hm	24	22	-74	1		ABS-70.hm	24	18	-74	1		ABS-70.hm	24	18	-74	1		ABS-70.hm	24	18	-74	1		ABS-70.hm	24	18	-74	1		ABS-70.hm	24	18	-74	1		ABS-70.hm	24	18	-74	1
		ABS-71.hmr	7	7	-64	1			ABS-71.hmr	7	7	-64	1		ABS-71.hmr	7	7	-64	1		ABS-71.hmr	7	7	-64	1		ABS-71.hmr	7	7	-64	1		ABS-71.hmr	7	7	-64	1		ABS-71.hmr	7	7	-64	1		ABS-71.hmr	7	7	-64	1
		ABS-71.hmr	6	6	-27	1			ABS-71.hmr	6	6	-27	1		ABS-71.hmr	6	6	-27	1		ABS-71.hmr	6	6	-27	1		ABS-71.hmr	6	6	-27	1		ABS-71.hmr	6	6	-27	1		ABS-71.hmr	6	6	-27	1		ABS-71.hmr	6	6	-27	1
		ABS-71.hmr	6	6	-12	1			ABS-71.hmr	6	6	-12	1		ABS-71.hmr	6	6	-12	1		ABS-71.hmr	6	6	-12	1		ABS-71.hmr	6	6	-12	1		ABS-71.hmr	6	6	-12	1		ABS-71.hmr	6	6	-12	1		ABS-71.hmr	6	6	-12	1
		ABS-72.hm	6	6	-176	1			ABS-72.hm	6	6	-176	1		ABS-72.hm	6	6	-176	1		ABS-72.hm	6	6	-176	1		ABS-72.hm	6	6	-176	1		ABS-72.hm	6	6	-176	1		ABS-72.hm	6	6	-176	1		ABS-72.hm	6	6	-176	1
		ABS-72.hm	9	9	-167	1			ABS-72.hm	9	9	-167	1		ABS-72.hm	9	9	-167	1		ABS-72.hm	9	9	-167	1		ABS-72.hm	9	9	-167	1		ABS-72.hm	9	9	-167	1		ABS-72.hm	9	9	-167	1		ABS-72.hm	9	9	-167	1
		ABS-72.hm	6	6	-154	1			ABS-72.hm	6	6	-154	1		ABS-72.hm	6	6	-154	1		ABS-72.hm	6	6	-154	1		ABS-72.hm	6	6	-154	1		ABS-72.hm	6	6	-154	1		ABS-72.hm	6	6	-154	1		ABS-72.hm	6	6	-154	1
		ABS-72.hm	6	6	-33	1			ABS-72.hm	6	6	-33	1		ABS-72.hm	6	6	-33	1		ABS-72.hm	6	6	-33	1		ABS-72.hm	6	6	-33	1		ABS-72.hm	6	6	-33	1		ABS-72.hm	6	6	-33	1		ABS-72.hm	6	6	-33	1
		ABS-73.rm	7	7	-285	1			ABS-73.rm	7	7	-285	1		ABS-73.rm	7	7	-285	1		ABS-73.rm	7	7	-285	1		ABS-73.rm	7	7	-285	1		ABS-73.rm	7	7	-285	1		ABS-73.rm	7	7	-285	1		ABS-73.rm	7	7	-285	1
		ABS-73.rm	11	11	-26	1			ABS-73.rm	11	11	-26	1		ABS-73.rm	11	11	-26	1		ABS-73.rm	11	11	-26	1		ABS-73.rm	11	11	-26	1		ABS-73.rm	11	11	-26	1		ABS-73.rm	11	11	-26	1		ABS-73.rm	11	11	-26	1
		ABS-73.rm	6	6	-21	1			ABS-73.rm	6	6	-21	1		ABS-73.rm	6	6	-21	1		ABS-73.rm	6	6	-21	1		ABS-73.rm	6	6	-21	1		ABS-73.rm	6	6	-21	1		ABS-73.rm	6	6	-21	1		ABS-73.rm	6	6	-21	1
		ABS-74.hm	32	32	-153	1			ABS-74.hm	32	32	-153	1		ABS-74.hm	32	27	-153	1		ABS-74.hm	32	27	-153	1		ABS-74.hm	32	12	-153	1		ABS-74.hm	32	12	-153	1		ABS-74.hm	32	12	-153	1		ABS-74.hm	32	12	-153	1
		ABS-74.hm	27	26	-87	1			ABS-74.hm	27	23	-87	1		ABS-74.hm	27	17	-87	1		ABS-74.hm	27	17	-87	1		ABS-74.hm	27	12	-87	1		ABS-74.hm	27	12	-87	1		ABS-74.hm	27	12	-87	1		ABS-74.hm	27	12	-87	1
		ABS-75.hm	14	14	-269	1			ABS-75.hm	14	14	-269	1		ABS-75.hm	14	14	-269	1		ABS-75.hm	14	14	-269	1		ABS-75.hm	14	14	-269	1		ABS-75.hm	14	14	-269	1		ABS-75.hm	14	14	-269	1		ABS-75.hm	14	14	-269	1
		ABS-75.hm	10	10	-203	1			ABS-75.hm	10	10	-203	1		ABS-75.hm	10	0	-203	0		ABS-75.hm	10	0	-203	0		ABS-75.hm	10	0	-203	0		ABS-75.hm	10	0	-203	0		ABS-75.hm	10	0	-203	0		ABS-75.hm	10	0	-203	0
		ABS-75.hm	10	10	-177	1			ABS-75.hm	10	10	-177	1		ABS-75.hm	10	10	-177	1		ABS-75.hm	10	10	-177	1		ABS-75.hm	10	10	-177	1		ABS-75.hm	10	10	-177	1		ABS-75.hm	10	10	-177	1		ABS-75.hm	10	10	-177	1
		ABS-76.hm	16	16	-437	1			ABS-76.hm	16	8	-437	1		ABS-76.hm	16	0	-437	0		ABS-76.hm	16	0	-437	0		ABS-76.hm	16	0	-437	0		ABS-76.hm	16	0	-437	0		ABS-76.hm	16	0	-437	0		ABS-76.hm	16	0	-437	0
		ABS-76.hm	11	11	-368	1			ABS-76.hm	11	11	-368	1		ABS-76.hm	11	0	-368	0		ABS-76.hm	11	0	-368	0		ABS-76.hm	11	0	-368	0		ABS-76.hm	11	0	-368	0		ABS-76.hm	11	0	-368	0		ABS-76.hm	11	0	-368	0
		ABS-76.hm	20	20	-352	1			ABS-76.hm	20	19	-352	1		ABS-76.hm	20	12	-352	1		ABS-76.hm	20	12	-352	1		ABS-76.hm	20	12	-352	1		ABS-76.hm	20	0	-352	0		ABS-76.hm	20	0	-352	0		ABS-76.hm	20	0	-352	0
		ABS-76.hm	26	26	-121	1			ABS-76.hm	26	26	-121	1		ABS-76.hm	26	18	-121	1		ABS-76.hm	26	18	-121	1		ABS-76.hm	26	18	-121	1		ABS-76.hm	26	18	-121	1		ABS-76.hm	26	18	-121	1		ABS-76.hm	26	18	-121	1
		ABS-77.hm	6	6	-104	1			ABS-77.hm	6	6	-104	1		ABS-77.hm	6	6	-104	1		ABS-77.hm	6	6	-104	1		ABS-77.hm	6	6	-104	1		ABS-77.hm	6	6	-104	1		ABS-77.hm	6	6	-104	1		ABS-77.hm	6	6	-104	1
		ABS-77.hm	14	14	-77	1			ABS-77.hm	14	14	-77	1		ABS-77.hm	14	14	-77	1		ABS-77.hm	14	14	-77	1		ABS-77.hm	14	14	-77	1		ABS-77.hm	14	14	-77	1		ABS-77.hm	14	14	-77	1		ABS-77.hm	14	14	-77	1
		ABS-77.hm	7	7	-57	1			ABS-77.hm	7	7	-57	1		ABS-77.hm	7	7	-57	1		ABS-77.hm	7	7	-57	1		ABS-77.hm	7	7	-57	1		ABS-77.hm	7	7	-57	1		ABS-77.hm	7	7	-57	1		ABS-77.hm	7	7	-57	1
		ABS-78.hm	11	11	-269	1			ABS-78.hm	11	7	-269	0		ABS-78.hm	11	5	-269	0		ABS-78.hm	11	5	-269	0		ABS-78.hm	11	5	-269	0		ABS-78.hm	11	5	-269	0		ABS-78.hm	11	5	-269	0		ABS-78.hm	11	5	-269	0
		ABS-79.hr	22	22	-488	1			ABS-79.hr	22	16	-488	1		ABS-79.hr	22	16	-488	1		ABS-79.hr	22	16	-488	1		ABS-79.hr	22	16	-488	1		ABS-79.hr	22	16	-488	1		ABS-79.hr	22	16	-488	1		ABS-79.hr	22	16	-488	1
		ABS-79.hr	12	10	-13	1			ABS-79.hr	12	10	-13	1		ABS-79.hr	12	10	-13	1		ABS-79.hr	12	10	-13	1		ABS-79.hr	12	0	-13	0		ABS-79.hr	12	0	-13	0		ABS-79.hr	12	0	-13	0		ABS-79.hr	12	0	-13	0
		ABS-80.hm	30	30	-163	1			ABS-80.hm	30	28	-163	1		ABS-80.hm	30	12	-163	1		ABS-80.hm	30	12	-163	1		ABS-80.hm	30	12	-163	1		ABS-80.hm	30	12	-163	1		ABS-80.hm	30	10	-163	1		ABS-80.hm	30	10	-163	1
		ABS-81.hm	37	36	-211	1			ABS-81.hm	37	36	-211	1		ABS-81.hm	37	16	-211	1		ABS-81.hm	37	16	-211	1		ABS-81.hm	37	16	-211	1		ABS-81.hm	37	16	-211	1		ABS-81.hm	37	16	-211	1		ABS-81.hm	37	16	-211	1
		ABS-81.hm	27	27	-86	1			ABS-81.hm	27	23	-86	1		ABS-81.hm	27	21	-86	1		ABS-81.hm	27	21	-86	1		ABS-81.hm	27	21	-86	1		ABS-81.hm	27	21	-86	1		ABS-81.hm	27	21	-86	1		ABS-81.hm	27	21	-86	1
		ABS-81.hm	6	6	-31	1			ABS-81.hm	6	6	-31	1		ABS-81.hm	6	6	-31	1		ABS-81.hm	6	6	-31	1		ABS-81.hm	6	6	-31	1		ABS-81.hm	6	6	-31	1		ABS-81.hm	6	6	-31	1		ABS-81.hm	6	6	-31	1
		ABS-82.hm	24	24	-241	1			ABS-82.hm	24	24	-241	1		ABS-82.hm	24	19	-241	1		ABS-82.hm	24	19	-241	1		ABS-82.hm	24	19	-241	1		ABS-82.hm	24	19	-241	1		ABS-82.hm	24	19	-241	1		ABS-82.hm	24	19	-241	1
		ABS-82.hm	24	24	-194	1			ABS-82.hm	24	23	-194	1		ABS-82.hm	24	23	-194	1		ABS-82.hm	24	22	-194	1		ABS-82.hm	24	22	-194	1		ABS-82.hm	24	12	-194	1		ABS-82.hm	24	12	-194	1		ABS-82.hm	24	12	-194	1
		ABS-83.hr	10	10	-210	1			ABS-83.hr	10	10	-210	1		ABS-83.hr	10	10	-210	1		ABS-83.hr	10	10	-210	1		ABS-83.hr	10	10	-210	1		ABS-83.hr	10	8	-210	1		ABS-83.hr	10	8	-210	1		ABS-83.hr	10	8	-210	1
		ABS-83.hr	27	27	-164	1			ABS-83.hr	27	27	-164	1		ABS-83.hr	27	27	-164	1		ABS-83.hr	27	27	-164	1		ABS-83.hr	27	27	-164	1		ABS-83.hr	27	27	-164	1		ABS-83.hr	27	27	-164	1		ABS-83.hr	27	27	-164	1
		ABS-83.hr	29	29	-64	1			ABS-83.hr	29	24	-64	1		ABS-83.hr	29	22	-64	1		ABS-83.hr	29	22	-64	1		ABS-83.hr	29	22	-64	1		ABS-83.hr	29	22	-64	1		ABS-83.hr	29	16	-64	1		ABS-83.hr	29	16	-64	1
		ABS-83.hr	6	6	-28	1			ABS-83.hr	6	6	-28	1		ABS-83.hr	6	6	-28	1		ABS-83.hr	6	6	-28	1		ABS-83.hr	6	6	-28	1		ABS-83.hr	6	6	-28	1		ABS-83.hr	6	6	-28	1		ABS-83.hr	6	6	-28	1
		ABS-84.hm	21	21	-60	1			ABS-84.hm	21	17	-60	1		ABS-84.hm	21	14	-60	1		ABS-84.hm	21	14	-60	1		ABS-84.hm	21	14	-60	1		ABS-84.hm	21	12	-60	1		ABS-84.hm	21	12	-60	1		ABS-84.hm	21	12	-60	1
		ABS-85.hm	6	6	-202	1			ABS-85.hm	6	6	-202	1		ABS-85.hm	6	6	-202	1		ABS-85.hm	6	6	-202	1		ABS-85.hm	6	6	-202	1		ABS-85.hm	6	6	-202	1		ABS-85.hm	6	6	-202	1		ABS-85.hm	6	6	-202	1
		ABS-86.hm	8	8	-106	1			ABS-86.hm	8	8	-106	1		ABS-86.hm	8	8	-106	1		ABS-86.hm	8	8	-106	1		ABS-86.hm	8	8	-106	1		ABS-86.hm	8	8	-106	1		ABS-86.hm	8	8	-106	1		ABS-86.hm	8	8	-106	1
		ABS-86.hm	25	25	-62	1			ABS-86.hm	25	25	-62	1		ABS-86.hm	25	25	-62	1		ABS-86.hm	25	25	-62	1		ABS-86.hm	25	25	-62	1		ABS-86.hm	25	25	-62	1		ABS-86.hm	25	25	-62	1		ABS-86.hm	25	25	-62	1
		ABS-86.hm	7	7	-37	1			ABS-86.hm	7	7	-37	1		ABS-86.hm	7	3	-37	0		ABS-86.hm	7	3	-37	0		ABS-86.hm	7	3	-37	0		ABS-86.hm	7	3	-37	0		ABS-86.hm	7	3	-37	0		ABS-86.hm	7	3	-37	0
		ABS-87.hmr	14	14	-160	1			ABS-87.hmr	14	10	-160	1		ABS-87.hmr	14	10	-160	1		ABS-87.hmr	14	10	-160	1		ABS-87.hmr	14	8	-160	1		ABS-87.hmr	14	8	-160	1		ABS-87.hmr	14	8	-160	1		ABS-87.hmr	14	8	-160	1
		ABS-87.hmr	10	10	-134	1			ABS-87.hmr	10	10	-134	1		ABS-87.hmr	10	10	-134	1		ABS-87.hmr	10	10	-134	1		ABS-87.hmr	10	10	-134	1		ABS-87.hmr	10	10	-134	1		ABS-87.hmr	10	10	-134	1		ABS-87.hmr	10	10	-134	1
		ABS-87.hmr	24	24	-81	1			ABS-87.hmr	24	19	-81	1		ABS-87.hmr	24	19	-81	1		ABS-87.hmr	24	19	-81	1		ABS-87.hmr	24	16	-81	1		ABS-87.hmr	24	16	-81	1		ABS-87.hmr	24	16	-81	1		ABS-87.hmr	24	16	-81	1
		ABS-87.hmr	7	7	-29	1			ABS-87.hmr	7	7	-29	1		ABS-87.hmr	7	7	-29	1		ABS-87.hmr	7	7	-29	1		ABS-87.hmr	7	7	-29	1		ABS-87.hmr	7	7	-29	1		ABS-87.hmr	7	7	-29	1		ABS-87.hmr	7	7	-29	1
		ABS-88.hm	46	46	-98	1			ABS-88.hm	46	46	-98	1		ABS-88.hm	46	46	-98	1		ABS-88.hm	46	46	-98	1		ABS-88.hm	46	46	-98	1		ABS-88.hm	46	46	-98	1		ABS-88.hm	46	46	-98	1		ABS-88.hm	46	44	-98	1
		ABS-89.mr	27	27	-411	1			ABS-89.mr	27	27	-411	1		ABS-89.mr	27	27	-411	1		ABS-89.mr	27	25	-411	1		ABS-89.mr	27	25	-411	1		ABS-89.mr	27	25	-411	1		ABS-89.mr	27	25	-411	1		ABS-89.mr	27	25	-411	1
		ABS-89.mr	17	17	-398	1			ABS-89.mr	17	17	-398	1		ABS-89.mr	17	17	-398	1		ABS-89.mr	17	17	-398	1		ABS-89.mr	17	17	-398	1		ABS-89.mr	17	17	-398	1		ABS-89.mr	17	17	-398	1		ABS-89.mr	17	17	-398	1
		ABS-90.hm	26	26	-260	1			ABS-90.hm	26	20	-260	1		ABS-90.hm	26	16	-260	1		ABS-90.hm	26	16	-260	1		ABS-90.hm	26	16	-260	1		ABS-90.hm	26	16	-260	1		ABS-90.hm	26	16	-260	1		ABS-90.hm	26	16	-260	1
		ABS-90.hm	7	7	-47	1			ABS-90.hm	7	7	-47	1		ABS-90.hm	7	7	-47	1		ABS-90.hm	7	7	-47	1		ABS-90.hm	7	7	-47	1		ABS-90.hm	7	7	-47	1		ABS-90.hm	7	5	-47	0		ABS-90.hm	7	5	-47	0
		ABS-91.hm	6	6	-404	1			ABS-91.hm	6	0	-404	0		ABS-91.hm	6	0	-404	0		ABS-91.hm	6	0	-404	0		ABS-91.hm	6	0	-404	0		ABS-91.hm	6	0	-404	0		ABS-91.hm	6	0	-404	0		ABS-91.hm	6	0	-404	0
		ABS-91.hm	6	6	-173	1			ABS-91.hm	6	6	-173	1		ABS-91.hm	6	5	-173	1		ABS-91.hm	6	5	-173	1		ABS-91.hm	6	5	-173	1		ABS-91.hm	6	0	-173	0		ABS-91.hm	6	0	-173	0		ABS-91.hm	6	0	-173	0
		ABS-91.hm	5	5	-148	1			ABS-91.hm	5	5	-148	1		ABS-91.hm	5	5	-148	1		ABS-91.hm	5	5	-148	1		ABS-91.hm	5	5	-148	1		ABS-91.hm	5	5	-148	1		ABS-91.hm	5	5	-148	1		ABS-91.hm	5	5	-148	1
		ABS-91.hm	6	6	-94	1			ABS-91.hm	6	6	-94	1		ABS-91.hm	6	6	-94	1		ABS-91.hm	6	0	-94	0		ABS-91.hm	6	0	-94	0		ABS-91.hm	6	0	-94	0		ABS-91.hm	6	0	-94	0		ABS-91.hm	6	0	-94	0
		ABS-92.mr	18	18	-229	1			ABS-92.mr	18	18	-229	1		ABS-92.mr	18	18	-229	1		ABS-92.mr	18	16	-229	1		ABS-92.mr	18	16	-229	1		ABS-92.mr	18	16	-229	1		ABS-92.mr	18	16	-229	1		ABS-92.mr	18	16	-229	1
		ABS-92.mr	6	6	-65	1			ABS-92.mr	6	6	-65	1		ABS-92.mr	6	6	-65	1		ABS-92.mr	6	6	-65	1		ABS-92.mr	6	6	-65	1		ABS-92.mr	6	6	-65	1		ABS-92.mr	6	6	-65	1		ABS-92.mr	6	6	-65	1
		ABS-93.hm	6	6	-223	1			ABS-93.hm	6	6	-223	1		ABS-93.hm	6	6	-223	1		ABS-93.hm	6	6	-223	1		ABS-93.hm	6	6	-223	1		ABS-93.hm	6	6	-223	1		ABS-93.hm	6	6	-223	1		ABS-93.hm	6	6	-223	1
		ABS-93.hm	6	6	-125	1			ABS-93.hm	6	6	-125	1		ABS-93.hm	6	6	-125	1		ABS-93.hm	6	6	-125	1		ABS-93.hm	6	6	-125	1		ABS-93.hm	6	6	-125	1		ABS-93.hm	6	6	-125	1		ABS-93.hm	6	6	-125	1
		ABS-93.hm	7	7	-30	1			ABS-93.hm	7	7	-30	1		ABS-93.hm	7	7	-30	1		ABS-93.hm	7	7	-30	1		ABS-93.hm	7	7	-30	1		ABS-93.hm	7	7	-30	1		ABS-93.hm	7	7	-30	1		ABS-93.hm	7	7	-30	1
		ABS-94.hmr	14	14	-116	1			ABS-94.hmr	14	14	-116	1		ABS-94.hmr	14	14	-116	1		ABS-94.hmr	14	14	-116	1		ABS-94.hmr	14	10	-116	1		ABS-94.hmr	14	10	-116	1		ABS-94.hmr	14	10	-116	1		ABS-94.hmr	14	6	-116	0
		ABS-95.hm	19	19	-192	1			ABS-95.hm	19	19	-192	1		ABS-95.hm	19	18	-192	1		ABS-95.hm	19	18	-192	1		ABS-95.hm	19	18	-192	1		ABS-95.hm	19	18	-192	1		ABS-95.hm	19	18	-192	1		ABS-95.hm	19	18	-192	1
		ABS-95.hm	12	12	-148	1			ABS-95.hm	12	12	-148	1		ABS-95.hm	12	12	-148	1		ABS-95.hm	12	12	-148	1		ABS-95.hm	12	12	-148	1		ABS-95.hm	12	12	-148	1		ABS-95.hm	12	12	-148	1		ABS-95.hm	12	12	-148	1
		ABS-95.hm	13	13	-137	1			ABS-95.hm	13	13	-137	1		ABS-95.hm	13	13	-137	1		ABS-95.hm	13	13	-137	1		ABS-95.hm	13	13	-137	1		ABS-95.hm	13	13	-137	1		ABS-95.hm	13	13	-137	1		ABS-95.hm	13	13	-137	1
		ABS-95.hm	29	29	-134	1			ABS-95.hm	29	29	-134	1		ABS-95.hm	29	29	-134	1		ABS-95.hm	29	29	-134	1		ABS-95.hm	29	29	-134	1		ABS-95.hm	29	29	-134	1		ABS-95.hm	29	29	-134	1		ABS-95.hm	29	29	-134	1
		ABS-95.hm	23	23	-132	1			ABS-95.hm	23	23	-132	1		ABS-95.hm	23	23	-132	1		ABS-95.hm	23	23	-132	1		ABS-95.hm	23	23	-132	1		ABS-95.hm	23	23	-132	1		ABS-95.hm	23	23	-132	1		ABS-95.hm	23	23	-132	1
		ABS-96.hm	11	11	-128	1			ABS-96.hm	11	9	-128	1		ABS-96.hm	11	9	-128	1		ABS-96.hm	11	9	-128	1		ABS-96.hm	11	9	-128	1		ABS-96.hm	11	9	-128	1		ABS-96.hm	11	9	-128	1		ABS-96.hm	11	9	-128	1
		ABS-96.hm	11	11	-114	1			ABS-96.hm	11	11	-114	1		ABS-96.hm	11	11	-114	1		ABS-96.hm	11	11	-114	1		ABS-96.hm	11	11	-114	1		ABS-96.hm	11	11	-114	1		ABS-96.hm	11	11	-114	1		ABS-96.hm	11	11	-114	1
		ABS-96.hm	10	10	-83	1			ABS-96.hm	10	10	-83	1		ABS-96.hm	10	10	-83	1		ABS-96.hm	10	10	-83	1		ABS-96.hm	10	10	-83	1		ABS-96.hm	10	10	-83	1		ABS-96.hm	10	10	-83	1		ABS-96.hm	10	10	-83	1
		ABS-96.hm	6	6	-54	1			ABS-96.hm	6	4	-54	0		ABS-96.hm	6	0	-54	0		ABS-96.hm	6	0	-54	0		ABS-96.hm	6	0	-54	0		ABS-96.hm	6	0	-54	0		ABS-96.hm	6	0	-54	0		ABS-96.hm	6	0	-54	0
		ABS-97.hr	8	8	-92	1			ABS-97.hr	8	8	-92	1		ABS-97.hr	8	8	-92	1		ABS-97.hr	8	8	-92	1		ABS-97.hr	8	8	-92	1		ABS-97.hr	8	8	-92	1		ABS-97.hr	8	8	-92	1		ABS-97.hr	8	8	-92	1
		ABS-97.hr	6	6	-27	1			ABS-97.hr	6	6	-27	1		ABS-97.hr	6	6	-27	1		ABS-97.hr	6	6	-27	1		ABS-97.hr	6	6	-27	1		ABS-97.hr	6	6	-27	1		ABS-97.hr	6	6	-27	1		ABS-97.hr	6	6	-27	1
		ABS-98.hm	30	30	-114	1			ABS-98.hm	30	30	-114	1		ABS-98.hm	30	30	-114	1		ABS-98.hm	30	30	-114	1		ABS-98.hm	30	30	-114	1		ABS-98.hm	30	30	-114	1		ABS-98.hm	30	30	-114	1		ABS-98.hm	30	30	-114	1
		ABS-98.hm	23	22	-24	1			ABS-98.hm	23	22	-24	1		ABS-98.hm	23	22	-24	1		ABS-98.hm	23	22	-24	1		ABS-98.hm	23	22	-24	1		ABS-98.hm	23	22	-24	1		ABS-98.hm	23	22	-24	1		ABS-98.hm	23	22	-24	1
		ABS-99.hr	11	11	-206	1			ABS-99.hr	11	11	-206	1		ABS-99.hr	11	11	-206	1		ABS-99.hr	11	11	-206	1		ABS-99.hr	11	11	-206	1		ABS-99.hr	11	11	-206	1		ABS-99.hr	11	11	-206	1		ABS-99.hr	11	11	-206	1
		ABS-99.hr	11	11	-68	1			ABS-99.hr	11	11	-68	1		ABS-99.hr	11	11	-68	1		ABS-99.hr	11	11	-68	1		ABS-99.hr	11	11	-68	1		ABS-99.hr	11	11	-68	1		ABS-99.hr	11	11	-68	1		ABS-99.hr	11	11	-68	1
			4047			302							298						277						269						262						257			4047	3045		254						249
						100							98.6755						91.7219						89.0728						86.755						85.0993				75.2409		84.106						82.4503
	#REF!	100	79.4702
	#REF!	98.6755	79.4702
	#REF!	91.7219	79.4702
	#REF!	89.0728	79.4702
	#REF!	86.755	79.4702
	#REF!	85.0993	79.4702
	#REF!	84.106	79.4702
	#REF!	82.4503	79.4702
	#REF!	80.7947	79.4702
	#REF!	79.8013	79.4702
	#REF!	79.1391	79.4702
	#REF!	77.4834	79.4702
	#REF!	#REF!	79.4702
